# Supplementary material for: Identification of MTURN as a trained immunity-related biomarker for heart failure via integrative transcriptomic machine learning analysis and experimental validation
Source: Front Immunol. 2026 Feb 18;17:1739660. doi: 10.3389/fimmu.2026.1739660 (PMC12957145; doi:10.3389/fimmu.2026.1739660)
Supplement: Supplementary file 1 [file DataSheet1.csv]

Name	Sequence
NPPA F	TGCAGCTTCCTGTCAACACT
NPPA R	GAGGCGAGGAAGTCACCATC
NPPB F	TGGAAACGTCCGGGTTACAG
NPPB R	CTTCCAGACACCTGTGGGAC
TNNI3 F	GGACACCGAGAAGGAAAACC
TNNI3 R	AGGAAGGCTCAGCTCTCAAAC
IL6 F	CCACCGGGAACGAAAGAGAA
IL6 R	TCACCAGGCAAGTCTCCTCA
TNF F	GCCCATGTTGTAGCAAACCC
TNF R	GGAGGTTGACCTTGGTCTGG
IL1Beta F	CCAAACCTCTTCGAGGCACA
IL1Beta R	GCTGCTTCAGACACTTGAGC
HK2 F	ATCCTGTGGCCGAAGTTAGC
HK2 R	ACTCTCCGTGTTCTGTCCCA
PIEZO1 F	CATAGGGGTCACAAGGCTGG
PIEZO1 R	CCGAGTGCTGATGGGAAAGT
MTURN F	CAAGTCTTTCAGACCTTTACTGGG
MTURN R	TGGGAGCCAGATGTCCTATT
SLC2A1 F	GGCCAAGAGTGTGCTAAAGAA
SLC2A1 R	ACAGCGTTGATGCCAGACAG
LDHA F	AGTTGTTGGGGTTGGTGCTG
LDHA R	TTGGTGTTTTAAGGAAGAGGCTG
GAPDH F	GTCAAGGCTGAGAACGGGAA
GAPDH R	AAATGAGCCCCAGCCTTCTC
