# Supplementary material for: Identification of MTURN as a trained immunity-related biomarker for heart failure via integrative transcriptomic machine learning analysis and experimental validation
Source: Front Immunol. 2026 Feb 18;17:1739660. doi: 10.3389/fimmu.2026.1739660 (PMC12957145; doi:10.3389/fimmu.2026.1739660)
Supplement: Supplementary file 2 [file DataSheet2.csv]

	logFC	AveExpr	t	P.Value	adj.P.Val	B	threshold
SCGB1D2	-1.391865611	0.582766462	-17.29423622	1.26E-16	2.29E-12	28.0093505	Down
CA14	-2.202253435	1.109554381	-16.5399323	3.99E-16	3.64E-12	26.85179122	Down
RET	-1.01195994	0.342059006	-13.97300646	2.90E-14	1.76E-10	22.54546006	Down
ETNPPL	-1.852896067	1.210041681	-13.04839651	1.58E-13	7.18E-10	20.83826517	Down
CHDH	-1.131213971	0.561828657	-12.12885558	9.27E-13	3.38E-09	19.04841204	Down
SOCS2	1.483609461	2.933871341	10.8608153	1.25E-11	3.39E-08	16.41786956	Up
DDIT4	1.627030193	5.421409956	10.84152694	1.30E-11	3.39E-08	16.37633142	Up
ADAM11	-1.697090333	0.90190484	-10.57357236	2.31E-11	5.27E-08	15.79441532	Down
NPPB	6.692728455	6.205265431	9.954209437	9.03E-11	1.83E-07	14.41410497	Up
SMTNL2	-1.400352605	1.513105066	-9.891685247	1.04E-10	1.89E-07	14.27199465	Down
CEL	-0.743735021	0.27059881	-9.394382671	3.23E-10	5.35E-07	13.12338977	Down
SHISA3	-1.36776657	1.643689334	-9.102794068	6.38E-10	9.69E-07	12.43473292	Down
SYNPO2L	1.02811703	6.474722769	8.816865379	1.26E-09	1.76E-06	11.74853255	Up
NDUFAB1	-0.64901916	7.81817749	-8.599554488	2.12E-09	2.76E-06	11.21981038	Down
ACE2	2.074073283	3.423069602	8.394643963	3.48E-09	4.07E-06	10.71560631	Up
RASL11B	1.826146886	2.353148965	8.384341457	3.57E-09	4.07E-06	10.69011199	Up
MYL3	-0.660588061	10.91640612	-8.35889098	3.80E-09	4.08E-06	10.62707409	Down
NSG1	-1.204471112	0.963524754	-8.268732261	4.75E-09	4.81E-06	10.40308951	Down
BMP7	-1.216886658	0.572719289	-8.186789529	5.81E-09	5.57E-06	10.19861133	Down
PHLDA1	1.916335572	2.935919224	8.131670631	6.66E-09	6.07E-06	10.06058675	Up
CCNI	0.480943548	6.127971442	8.073427123	7.69E-09	6.68E-06	9.914318705	Not Sig
SELENBP1	-0.761020386	4.076375274	-7.953962834	1.04E-08	8.59E-06	9.612967787	Down
RHOBTB1	0.805479407	2.481807627	7.918220515	1.13E-08	8.98E-06	9.522459955	Up
MAPKAPK3	-0.669183056	6.14193551	-7.893169784	1.21E-08	9.17E-06	9.458931004	Down
YWHAQ	0.667897695	6.035415981	7.801322554	1.52E-08	1.11E-05	9.225341629	Up
IRX6	1.624724314	2.68514925	7.782859465	1.59E-08	1.11E-05	9.178260387	Up
FARP1	1.06439528	2.324184145	7.759296699	1.69E-08	1.11E-05	9.118114335	Up
FGF1	0.827824039	4.023111844	7.755276389	1.71E-08	1.11E-05	9.107845371	Up
PRDX6	-0.51279584	5.99322718	-7.674517478	2.10E-08	1.32E-05	8.901149567	Not Sig
LSAMP	-1.470987446	0.996293939	-7.607039192	2.49E-08	1.51E-05	8.727841665	Down
NT5C2	0.883291552	3.750817051	7.501334086	3.26E-08	1.92E-05	8.455265171	Up
TBC1D8	0.547664957	3.343854233	7.463344067	3.59E-08	2.05E-05	8.356981378	Not Sig
PTGDS	-1.084259751	9.300518891	-7.406966519	4.15E-08	2.28E-05	8.210818396	Down
COLQ	1.674174348	1.791442708	7.397457105	4.25E-08	2.28E-05	8.186128399	Up
YPEL2	0.750937641	3.22011527	7.374796156	4.51E-08	2.35E-05	8.127250286	Up
AAMDC	-0.801916161	5.754249014	-7.34549521	4.86E-08	2.46E-05	8.051033078	Down
CHAC2	-0.568382781	0.845080235	-7.331162939	5.05E-08	2.49E-05	8.013716631	Not Sig
NPPA	6.496218266	7.374976168	7.248041604	6.25E-08	2.98E-05	7.796840279	Up
FSTL3	1.151185243	4.624412443	7.240641744	6.38E-08	2.98E-05	7.777495481	Up
KCNJ4	0.836323667	3.494708639	7.178882244	7.48E-08	3.41E-05	7.615807317	Up
KIF13A	0.88076611	4.223525294	7.13411337	8.41E-08	3.70E-05	7.498340317	Up
TMEM59L	0.983535577	0.818107812	7.128606411	8.53E-08	3.70E-05	7.483875866	Up
FAM81A	-0.735700516	0.539514565	-7.084513061	9.57E-08	4.05E-05	7.367943835	Down
NFKBIA	0.850814009	5.265913063	7.076237021	9.78E-08	4.05E-05	7.346160984	Up
EXT1	0.849206443	2.633401942	7.053321785	1.04E-07	4.12E-05	7.285809302	Up
HOOK1	-0.618279834	0.356299524	-7.049865713	1.05E-07	4.12E-05	7.276702253	Down
NUDT16	0.487066914	3.766837207	7.044451262	1.06E-07	4.12E-05	7.262432175	Not Sig
PGAM2	-0.753421533	7.422958825	-7.002418069	1.19E-07	4.50E-05	7.151546861	Down
CKM	-0.635807487	10.09928847	-6.99258807	1.22E-07	4.52E-05	7.125588334	Down
CUX1	0.560674446	4.452906068	6.968943838	1.29E-07	4.64E-05	7.063109	Not Sig
PLEKHH1	-0.474001685	0.178456074	-6.967616275	1.30E-07	4.64E-05	7.059599236	Not Sig
NRBP2	0.636762064	2.876331919	6.932020213	1.43E-07	4.97E-05	6.965424356	Up
GADD45A	0.972411178	5.157227435	6.926710767	1.45E-07	4.97E-05	6.951366329	Up
RRAS2	0.963628743	4.000243603	6.911930346	1.50E-07	5.07E-05	6.912216586	Up
IER5	0.730507648	3.932217245	6.896940405	1.56E-07	5.18E-05	6.872489364	Up
DDAH1	1.070919658	2.07350811	6.887202107	1.60E-07	5.22E-05	6.846668258	Up
HPCAL4	-0.710101326	0.270840815	-6.863411132	1.71E-07	5.40E-05	6.783546634	Down
MZT2A	-0.863206953	4.335751923	-6.848242417	1.78E-07	5.40E-05	6.743272033	Down
JAK2	1.147048463	4.041689531	6.846505124	1.79E-07	5.40E-05	6.73865788	Up
RCL1	1.147048463	4.041689531	6.846505124	1.79E-07	5.40E-05	6.73865788	Up
CHPT1	-0.584829986	5.017340046	-6.841712218	1.81E-07	5.40E-05	6.725926643	Not Sig
FIBIN	1.458843395	2.778564964	6.831179326	1.86E-07	5.47E-05	6.697940535	Up
TMEM38A	-0.765207157	3.142700434	-6.819480345	1.92E-07	5.55E-05	6.666843358	Down
EDN1	0.913896029	1.076614675	6.787240881	2.09E-07	5.95E-05	6.581078374	Up
PLCE1	0.967367334	2.109098595	6.745877445	2.33E-07	6.53E-05	6.470894801	Up
ANKRD1	1.235894621	11.05159503	6.713550086	2.54E-07	7.01E-05	6.384668398	Up
ARHGAP24	0.903988365	2.494433033	6.664097746	2.89E-07	7.87E-05	6.252576087	Up
DAPK3	0.821600491	4.615354854	6.650344964	3.00E-07	8.04E-05	6.215800998	Up
SORT1	0.801977341	4.360981605	6.643415195	3.06E-07	8.07E-05	6.197264198	Up
LTBP2	2.146467476	3.452454359	6.600153224	3.43E-07	8.93E-05	6.081442648	Up
TCF24	-0.527422578	0.194837835	-6.594364886	3.48E-07	8.94E-05	6.065933347	Not Sig
GADD45B	1.05605655	3.584488153	6.549034942	3.93E-07	9.94E-05	5.94437417	Up
SHB	0.627459918	1.968319866	6.529345493	4.14E-07	0.000103366	5.891518269	Up
NDUFB10	-0.512271479	7.378460138	-6.513867927	4.31E-07	0.000106269	5.849945753	Not Sig
MTERF3	-0.548974104	3.319130243	-6.508301675	4.38E-07	0.000106421	5.8349899	Not Sig
GADD45G	1.550197605	4.09272537	6.495109356	4.54E-07	0.000108787	5.799533254	Up
ENDOG	-0.578024766	3.734081583	-6.481332031	4.71E-07	0.0001114	5.762488687	Not Sig
RGS9BP	-0.376420944	0.520792178	-6.441436322	5.24E-07	0.000122063	5.655127979	Not Sig
ETV1	0.783244435	3.504913341	6.437338022	5.29E-07	0.000122063	5.644091917	Up
COL28A1	-0.688504493	0.341094494	-6.432867092	5.36E-07	0.000122063	5.632050863	Down
RFESD	-0.355025442	0.67352265	-6.370909375	6.33E-07	0.000140904	5.465022214	Not Sig
PPP1R15A	0.644246711	5.064997798	6.369968713	6.34E-07	0.000140904	5.462483994	Up
IGFBP3	1.354397859	4.495842138	6.361686925	6.48E-07	0.000140904	5.440133997	Up
DNTTIP1	0.431203045	3.24014472	6.361109727	6.49E-07	0.000140904	5.438576118	Not Sig
C1QL1	-0.598856771	0.62536288	-6.355343265	6.60E-07	0.000141418	5.423010809	Down
MAFK	0.937878343	4.227780234	6.345604736	6.77E-07	0.000143476	5.396717952	Up
MAP4	0.821416075	6.803637013	6.308747535	7.48E-07	0.00015659	5.2971425	Up
NPPC	-0.757794871	0.412588509	-6.287128722	7.92E-07	0.000163617	5.238688507	Down
SLC16A5	0.996219514	1.373313374	6.283974528	7.99E-07	0.000163617	5.230157154	Up
DUSP15	0.89660116	1.755276172	6.260324145	8.52E-07	0.000170539	5.166165296	Up
FOXS1	0.89660116	1.755276172	6.260324145	8.52E-07	0.000170539	5.166165296	Up
TMEM178B	-1.299599718	1.909844652	-6.24316595	8.92E-07	0.000175749	5.119714335	Down
UCK2	0.486042824	1.54537024	6.241080773	8.97E-07	0.000175749	5.114067876	Not Sig
DESI1	-0.401494566	3.056624259	-6.235195602	9.11E-07	0.000176658	5.098129728	Not Sig
PPIL1	-0.774766587	4.301808663	-6.22983423	9.24E-07	0.000177343	5.083607995	Down
MTIF3	-0.521332884	5.723902323	-6.216291633	9.59E-07	0.000182021	5.046917716	Not Sig
SLC16A9	0.808087244	0.84990177	6.182369983	1.05E-06	0.000197408	4.95495972	Up
CCDC28B	-0.834077267	2.518070303	-6.166859713	1.10E-06	0.00020375	4.912886922	Down
BLM	-0.944967719	0.785252759	-6.161470918	1.11E-06	0.000204649	4.898265626	Down
XPR1	0.872852701	3.957180506	6.141338695	1.17E-06	0.000213928	4.843624314	Up
CHST9	-0.827149392	0.433387883	-6.11873842	1.25E-06	0.000225155	4.782252886	Down
STRADB	-0.647642987	3.918456869	-6.113185471	1.27E-06	0.000226257	4.76716873	Down
NUDT4	-0.654998599	4.994169099	-6.109683587	1.28E-06	0.000226257	4.757655125	Down
MFGE8	0.815496891	7.022428922	6.103713362	1.30E-06	0.000227731	4.741433962	Up
BDNF	1.345998603	1.787230394	6.096975295	1.32E-06	0.000229699	4.723123861	Up
ZBTB47	0.917348368	4.285985979	6.093494422	1.34E-06	0.000229699	4.713663783	Up
FAM219B	-0.565696955	3.759824262	-6.054051927	1.49E-06	0.000253203	4.606417437	Not Sig
CASQ1	1.170293878	4.749521501	6.045228891	1.52E-06	0.000256928	4.582414202	Up
TP53INP1	0.450827886	2.21037886	6.039944398	1.54E-06	0.000258244	4.568035418	Not Sig
DTX3	0.48814083	3.021557252	6.035675453	1.56E-06	0.000258875	4.556418675	Not Sig
NUAK1	0.843049173	2.946707951	5.995515316	1.74E-06	0.000286067	4.44708227	Up
WTIP	0.585134482	3.331960176	5.975905293	1.84E-06	0.000299015	4.393660554	Up
FHL1	0.787275258	8.724795911	5.94954902	1.97E-06	0.000318365	4.321827475	Up
NDUFS6	-0.409191493	7.278384317	-5.931048664	2.08E-06	0.00033085	4.271383275	Not Sig
PIK3IP1	0.798904535	3.1025343	5.928942145	2.09E-06	0.00033085	4.265638376	Up
YPEL1	0.478680349	1.403528555	5.92042545	2.14E-06	0.000335682	4.242409308	Not Sig
IGFBP2	1.623296599	5.127933659	5.912486219	2.18E-06	0.000340077	4.220751912	Up
SERPINE2	2.01361336	3.822021154	5.900599017	2.25E-06	0.000348277	4.1883189	Up
CRIM1	0.976714386	4.073532039	5.897355126	2.27E-06	0.000348412	4.179467049	Up
MLX	-0.295212962	4.132523716	-5.888245047	2.33E-06	0.000354181	4.154604898	Not Sig
ACSS2	-0.341653002	4.328357478	-5.870896237	2.44E-06	0.000368241	4.107247377	Not Sig
SLC15A2	-0.639460276	0.605790391	-5.863704269	2.49E-06	0.000369714	4.087611029	Down
PYGM	-0.955520897	4.10392952	-5.861122136	2.51E-06	0.000369714	4.080560389	Down
DDR1	1.362415492	2.074262836	5.860435939	2.52E-06	0.000369714	4.078686643	Up
USP11	0.529212633	3.594195546	5.850084271	2.59E-06	0.000375498	4.050417446	Not Sig
KPNA2	-0.564954868	2.802850702	-5.848863025	2.60E-06	0.000375498	4.047082036	Not Sig
C1orf198	0.546688845	3.65107628	5.841703511	2.65E-06	0.000377752	4.02752693	Not Sig
C2CD4B	-0.445339724	0.418045549	-5.839412421	2.66E-06	0.000377752	4.021268676	Not Sig
SSPN	0.504176579	4.00582541	5.838029494	2.67E-06	0.000377752	4.017491009	Not Sig
AEBP1	2.07128564	4.116438363	5.832583025	2.71E-06	0.000380452	4.002612342	Up
HES5	-0.234773164	0.187248772	-5.828033776	2.75E-06	0.000382258	3.990183676	Not Sig
TNFRSF11B	1.179443872	2.079316146	5.809010319	2.89E-06	0.000399555	3.938201159	Up
MPP3	-1.136970442	2.245809703	-5.803995638	2.93E-06	0.000402011	3.924495667	Down
SDHB	-0.410703999	6.88231078	-5.800632274	2.96E-06	0.000402687	3.915302741	Not Sig
AVPI1	-0.396276454	1.809184305	-5.788419582	3.06E-06	0.000413244	3.881918319	Not Sig
C1orf21	0.537804081	3.091292945	5.785592311	3.08E-06	0.000413382	3.874188842	Not Sig
STK17A	1.099249424	2.494847782	5.782017416	3.12E-06	0.000414386	3.864414958	Up
FNDC5	-0.936010064	3.164992091	-5.764624999	3.27E-06	0.00042783	3.816856037	Down
DMRTA1	-0.251915967	0.333672162	-5.763837778	3.27E-06	0.00042783	3.814703119	Not Sig
AQP4	-1.139552074	0.415667212	-5.762381317	3.29E-06	0.00042783	3.81071988	Down
TNFRSF12A	1.335228814	5.162666536	5.757647047	3.33E-06	0.000430321	3.79777166	Up
TRIM41	0.618894389	2.925318064	5.745631522	3.44E-06	0.000432346	3.764905259	Up
ENO2	0.874015207	2.408913677	5.744248007	3.45E-06	0.000432346	3.761120533	Up
HBA1	3.305237646	4.40678415	5.744150765	3.45E-06	0.000432346	3.760854517	Up
HBA2	3.305237646	4.40678415	5.744150765	3.45E-06	0.000432346	3.760854517	Up
ADAM19	1.129579231	2.17255054	5.74316548	3.46E-06	0.000432346	3.758159133	Up
MCM7	0.507887283	2.838186263	5.737712956	3.52E-06	0.000435847	3.743242331	Not Sig
NDUFB9	-0.451703713	8.084919519	-5.725914134	3.63E-06	0.000442227	3.71095973	Not Sig
ART5	-0.490967373	0.301370386	-5.725689218	3.63E-06	0.000442227	3.710344292	Not Sig
ARID5A	1.347183605	3.06492082	5.724705177	3.64E-06	0.000442227	3.707651628	Up
COL8A1	1.071826181	2.511923372	5.722564118	3.66E-06	0.000442227	3.701792851	Up
TOB1	-0.337031461	4.066985079	-5.708445021	3.81E-06	0.000456597	3.663153283	Not Sig
CLK2	0.410013795	2.337282913	5.688412286	4.02E-06	0.000478837	3.608317766	Not Sig
TIFA	-0.811931871	1.529323185	-5.686263757	4.05E-06	0.000478837	3.602435782	Down
BTG1	0.517939962	3.697491603	5.677801768	4.14E-06	0.000486838	3.579268051	Not Sig
NES	0.923671029	5.89019962	5.67548468	4.17E-06	0.000486838	3.572923774	Up
SH3KBP1	-0.844608949	3.33297624	-5.662773326	4.31E-06	0.000500512	3.538116452	Down
TGIF1	0.536615493	1.673520455	5.660699133	4.34E-06	0.000500512	3.532436223	Not Sig
FRZB	1.17340742	2.578412497	5.644364828	4.54E-06	0.000517337	3.48769957	Up
BRD8	0.212786996	2.885085373	5.643547978	4.55E-06	0.000517337	3.485462149	Not Sig
CALCOCO2	-0.477870856	4.915687413	-5.641739829	4.57E-06	0.000517337	3.480509408	Not Sig
MALSU1	-0.398054573	4.895976557	-5.636544853	4.64E-06	0.000520483	3.466279184	Not Sig
FGF7	-0.763000873	2.3028698	-5.635013413	4.66E-06	0.000520483	3.462084064	Down
ST3GAL6	0.585428931	3.877869676	5.622081197	4.82E-06	0.000534022	3.426655701	Up
CENPV	-0.58001009	1.570740293	-5.621176344	4.83E-06	0.000534022	3.424176634	Not Sig
ANKRD33B	0.831070026	1.491255085	5.609981989	4.99E-06	0.000547325	3.393505033	Up
ENAH	0.83837326	2.783442249	5.597247662	5.16E-06	0.000559712	3.358609806	Up
CACNB2	-0.916686821	2.804622894	-5.593186553	5.22E-06	0.000559712	3.347480436	Down
MLLT11	1.528886557	4.241137273	5.593168687	5.22E-06	0.000559712	3.347431475	Up
SDCBP	-0.719951902	5.217375295	-5.592915232	5.22E-06	0.000559712	3.346736873	Down
HSPA2	1.583645653	3.00538352	5.590973785	5.25E-06	0.000559712	3.341416216	Up
RNF38	0.457209255	2.497788694	5.568965751	5.58E-06	0.000591041	3.281095065	Not Sig
IDH3B	-0.406905526	6.125868747	-5.561305753	5.70E-06	0.000591657	3.260097193	Not Sig
KCTD14	-0.361958743	5.107578086	-5.560195941	5.71E-06	0.000591657	3.257054819	Not Sig
NDUFC2	-0.361958743	5.107578086	-5.560195941	5.71E-06	0.000591657	3.257054819	Not Sig
NDUFC2-KCTD14	-0.361958743	5.107578086	-5.560195941	5.71E-06	0.000591657	3.257054819	Not Sig
SFSWAP	0.375704873	2.350359197	5.558009513	5.75E-06	0.00059185	3.251060987	Not Sig
RND3	0.869281344	3.67624801	5.552957384	5.83E-06	0.000596731	3.237210749	Up
F2R	1.259248995	3.233308796	5.537238846	6.08E-06	0.000618006	3.194115216	Up
MDFIC	0.654353593	3.549686255	5.536101858	6.10E-06	0.000618006	3.190997723	Up
NRG2	0.402509333	0.375147426	5.532270903	6.17E-06	0.00061875	3.18049347	Not Sig
NHLRC1	0.227282302	0.604347663	5.531632953	6.18E-06	0.00061875	3.178744218	Not Sig
LMOD2	0.934847972	8.734250123	5.52457849	6.30E-06	0.000627388	3.159400394	Up
PRMT2	0.523072947	4.128848661	5.517486999	6.42E-06	0.000636232	3.139954005	Not Sig
ANKRD37	-0.763213149	2.381205797	-5.481254463	7.09E-06	0.00069419	3.04058163	Down
THBD	-0.950535465	2.729357989	-5.479851224	7.12E-06	0.00069419	3.036732599	Down
DHRS3	0.633817901	3.991203535	5.476376735	7.19E-06	0.00069419	3.027202065	Up
QPCT	0.764543102	1.178493881	5.476197939	7.19E-06	0.00069419	3.026711621	Up
APLP2	0.417996044	6.471795654	5.475934182	7.20E-06	0.00069419	3.025988125	Not Sig
TAF15	0.350035261	5.401582462	5.451411205	7.70E-06	0.000738615	2.958715971	Not Sig
LRSAM1	-0.387283704	2.411481486	-5.439927145	7.95E-06	0.000758283	2.927209571	Not Sig
CHL1	-0.693395462	0.36971334	-5.436980828	8.01E-06	0.000760461	2.919126099	Down
DGKD	0.629254462	2.259070325	5.430712307	8.15E-06	0.000769655	2.901927509	Up
ZFYVE27	0.372101774	2.013683503	5.426184616	8.25E-06	0.000775267	2.889504837	Not Sig
LDLR	-0.880513819	1.439149201	-5.421452357	8.36E-06	0.00078138	2.876520635	Down
POSTN	1.906459919	4.712143706	5.40804954	8.67E-06	0.000806544	2.839745119	Up
TUBA3E	-0.844429412	0.696786637	-5.402092467	8.82E-06	0.000815689	2.823399124	Down
CTF1	0.463478727	2.786059071	5.398039418	8.92E-06	0.000820656	2.812277505	Not Sig
RHNO1	0.41655732	1.44100503	5.396039733	8.96E-06	0.00082103	2.806790291	Not Sig
COL16A1	1.231072099	2.3602402	5.383496904	9.28E-06	0.000843336	2.772371474	Up
ROCK1	0.34892114	3.553753897	5.382643624	9.30E-06	0.000843336	2.77002994	Not Sig
GZMB	0.739920873	0.546444863	5.371112638	9.60E-06	0.000866176	2.73838657	Up
PI4K2A	0.319270944	2.218677555	5.362960151	9.82E-06	0.000881438	2.716013949	Not Sig
FAM177A1	0.585382934	4.138693783	5.354378262	1.01E-05	0.000898052	2.692462515	Up
ALDH4A1	0.558187629	3.401713311	5.351891228	1.01E-05	0.000899801	2.685637229	Not Sig
SCN2B	0.612427088	3.047083653	5.324756758	1.09E-05	0.000964783	2.611169227	Up
PACSIN3	0.517800776	5.35579237	5.321520686	1.10E-05	0.000968703	2.602287987	Not Sig
R3HDM2	0.49311401	2.662883926	5.310079765	1.14E-05	0.000994857	2.570888814	Not Sig
CPNE5	-1.720567625	1.722668537	-5.302937916	1.16E-05	0.001005188	2.551288223	Down
PECR	-0.51764833	0.987157189	-5.302843503	1.16E-05	0.001005188	2.551029109	Not Sig
ARRDC2	0.844729861	2.598466903	5.276500948	1.25E-05	0.001075599	2.478733036	Up
DNAJC28	-0.444223474	1.362427821	-5.269636547	1.27E-05	0.001090933	2.459894191	Not Sig
KCNC4	0.755254039	1.152903119	5.260277023	1.30E-05	0.001114133	2.434207919	Up
SNAP23	0.405884897	3.796475528	5.234738541	1.40E-05	0.001189653	2.364122264	Not Sig
PDE4B	-1.006709277	1.470463564	-5.225009976	1.43E-05	0.001216249	2.337425092	Down
TESC	-0.973494015	4.107301282	-5.221605712	1.45E-05	0.001222013	2.328083267	Down
GPA33	0.59824326	0.594498046	5.217215545	1.47E-05	0.001231167	2.316036113	Up
NTHL1	-0.500806539	2.274259271	-5.212472548	1.49E-05	0.001241622	2.303020936	Not Sig
PLD6	-0.516464188	1.191057129	-5.194669752	1.56E-05	0.001298023	2.25417052	Not Sig
ZNF610	0.304742559	0.963988315	5.190808302	1.58E-05	0.001305931	2.243575237	Not Sig
NPTX2	-0.582878115	0.496856452	-5.188876929	1.58E-05	0.001306951	2.238275882	Not Sig
SFRP4	1.819606064	2.304042414	5.174038511	1.65E-05	0.001350088	2.19756332	Up
LACTB2	-0.482410805	3.198402151	-5.173807974	1.65E-05	0.001350088	2.19693081	Not Sig
DOK5	0.930322012	2.225551184	5.162914949	1.70E-05	0.001384978	2.167045189	Up
FAM13C	0.602036345	1.090383265	5.145614769	1.79E-05	0.001446087	2.119584736	Up
MAP2	0.514683284	1.146798365	5.140613345	1.81E-05	0.001457403	2.105864959	Not Sig
FRY	0.620663592	3.676618259	5.137642541	1.82E-05	0.001457403	2.097715724	Up
NAPB	0.435500742	1.553240171	5.137413373	1.83E-05	0.001457403	2.097087096	Not Sig
NDUFB6	-0.365228857	6.216065778	-5.136383731	1.83E-05	0.001457403	2.094262718	Not Sig
PHACTR1	-0.81633431	2.833529633	-5.128248155	1.87E-05	0.00148394	2.071946912	Down
SNAI2	0.716019594	2.371092956	5.122727844	1.90E-05	0.001500147	2.056805435	Up
DNAJC19	-0.459678877	4.902867173	-5.118826595	1.92E-05	0.001509813	2.046105168	Not Sig
NDUFB11	-0.345518996	6.064606218	-5.11465699	1.94E-05	0.001520495	2.034669184	Not Sig
MRPS9	-0.350441608	4.971892009	-5.113149274	1.95E-05	0.001520495	2.030534051	Not Sig
CPNE4	-1.407652147	2.283815035	-5.110535471	1.97E-05	0.001524962	2.02336542	Down
PXYLP1	0.668030025	2.087919869	5.103489524	2.00E-05	0.001548251	2.004041848	Up
MRPS25	-0.572663893	3.838861972	-5.101282933	2.02E-05	0.001551116	1.997990464	Not Sig
NDUFV2	-0.304865099	7.437299894	-5.097746987	2.04E-05	0.001558699	1.988293652	Not Sig
MAP3K3	0.666174421	3.352821161	5.096460508	2.04E-05	0.001558699	1.984765739	Up
PABPC1	0.510537308	5.501279771	5.09329658	2.06E-05	0.001560226	1.976089447	Not Sig
BCL7A	0.379573714	2.215999216	5.093057833	2.06E-05	0.001560226	1.97543475	Not Sig
GAB3	0.545272081	2.22406354	5.090136574	2.08E-05	0.001560226	1.96742413	Not Sig
KCNA4	0.640430122	1.216917082	5.090077959	2.08E-05	0.001560226	1.967263398	Up
COPS7B	0.387568922	2.258670783	5.088198686	2.09E-05	0.001561894	1.962110194	Not Sig
BRSK1	0.641916779	0.861719334	5.085352341	2.11E-05	0.00156776	1.954305307	Up
TMEM223	-0.391927072	2.918518969	-5.081772466	2.13E-05	0.001570713	1.944489291	Not Sig
MACROD1	-0.364520704	5.0470139	-5.080417244	2.14E-05	0.001570713	1.940773349	Not Sig
TUBA8	-0.737277878	4.950265846	-5.080249877	2.14E-05	0.001570713	1.94031444	Down
CFAP61	0.855033073	2.585466287	5.077245555	2.16E-05	0.001577403	1.932076926	Up
MRPL13	-0.458810595	4.155334543	-5.07242344	2.18E-05	0.001592097	1.918855676	Not Sig
COX14	-0.426186571	6.070516758	-5.069598553	2.20E-05	0.00159345	1.911110676	Not Sig
NDUFB3	-0.49023497	7.401328277	-5.069222008	2.20E-05	0.00159345	1.910078316	Not Sig
XPC	0.449585938	2.2470422	5.062601484	2.24E-05	0.001616357	1.891927643	Not Sig
DIP2B	0.449224589	1.55900449	5.059765953	2.26E-05	0.001622616	1.884154155	Not Sig
DDX51	0.341109332	1.489774689	5.057240164	2.28E-05	0.001627535	1.877229985	Not Sig
YAF2	0.416979096	3.892838751	5.053072826	2.30E-05	0.001628722	1.865806057	Not Sig
GCSH	-0.458112911	4.090890132	-5.052888322	2.30E-05	0.001628722	1.865300284	Not Sig
HBEGF	1.010830352	4.035760495	5.052728774	2.31E-05	0.001628722	1.864862927	Up
NUDT6	-0.434411449	2.537855155	-5.049048954	2.33E-05	0.001638961	1.854775844	Not Sig
DNAJA4	0.724400551	5.050841318	5.046000017	2.35E-05	0.001646425	1.846418408	Up
GNLY	0.866079131	0.747119059	5.04386158	2.36E-05	0.001649805	1.840556892	Up
COPS5	-0.421361778	5.439193878	-5.03904225	2.39E-05	0.001665469	1.827347436	Not Sig
AZIN1	0.694376756	4.334995083	5.037098328	2.41E-05	0.001668044	1.822019463	Up
PTDSS1	-1.065030451	5.118242305	-5.027157889	2.47E-05	0.00170785	1.794776016	Down
INPP5F	0.562866373	1.476431146	5.018413085	2.53E-05	0.001742883	1.770811809	Not Sig
HBB	3.145834007	4.38594458	5.011603113	2.58E-05	0.001769207	1.752151405	Up
RNF157	-0.563912607	0.346716169	-5.007432704	2.61E-05	0.001780789	1.740724536	Not Sig
NSDHL	-0.528949803	2.868452126	-5.006320574	2.62E-05	0.001780789	1.737677406	Not Sig
CLEC11A	0.942318599	2.372410051	5.005162185	2.63E-05	0.001780789	1.734503571	Up
CORIN	-1.883144931	2.908396016	-5.002366767	2.65E-05	0.001787907	1.726844671	Down
NDUFV3	-0.402573933	5.633443314	-5.000216942	2.66E-05	0.001791889	1.72095474	Not Sig
SGPP2	-1.011966993	1.095519212	-4.997102291	2.69E-05	0.001800682	1.712421716	Down
APLN	-0.569028581	3.782908616	-4.990261756	2.74E-05	0.00182821	1.693682236	Not Sig
TTC9	0.548767849	0.868263545	4.988360311	2.75E-05	0.001831102	1.68847355	Not Sig
SHC2	0.541448039	2.09804442	4.985340224	2.78E-05	0.001839683	1.680200788	Not Sig
NFIB	0.286531017	3.514341868	4.983307465	2.79E-05	0.001843309	1.674632737	Not Sig
CRLF1	1.061949684	1.705337168	4.977268733	2.84E-05	0.001862684	1.658092529	Up
IRGQ	0.212487325	1.665244193	4.976889948	2.84E-05	0.001862684	1.657055071	Not Sig
DKK3	0.952471546	6.377667537	4.973479386	2.87E-05	0.001864451	1.647714084	Up
YBX3	0.892365312	7.131412641	4.971949132	2.88E-05	0.001864451	1.643523095	Up
LTB4R	0.368445063	0.388422062	4.971358811	2.88E-05	0.001864451	1.641906375	Not Sig
LTB4R2	0.368445063	0.388422062	4.971358811	2.88E-05	0.001864451	1.641906375	Not Sig
C5orf46	1.142970885	1.295761741	4.965850013	2.93E-05	0.001879625	1.626819951	Up
SPINK1	1.142970885	1.295761741	4.965850013	2.93E-05	0.001879625	1.626819951	Up
SNAP47	0.931288603	2.557226954	4.948633997	3.07E-05	0.001959357	1.57967931	Up
NKG7	1.00889537	1.09612617	4.948218564	3.07E-05	0.001959357	1.578541916	Up
PPP1R1A	-0.948300248	4.277349657	-4.940457031	3.14E-05	0.001994718	1.557293229	Down
RNF217	0.326466343	0.872903541	4.926922392	3.26E-05	0.002060057	1.520245289	Not Sig
SDHAF3	-0.370158434	2.424371691	-4.926232825	3.27E-05	0.002060057	1.518357958	Not Sig
ACOT13	-0.370501964	3.250995904	-4.92468231	3.28E-05	0.002061738	1.5141143	Not Sig
RTN3	0.448453959	4.181485145	4.920537524	3.32E-05	0.002067357	1.502770789	Not Sig
PCNX4	0.529936374	3.120235386	4.920227366	3.32E-05	0.002067357	1.501921974	Not Sig
WSB1	0.436035184	4.53703583	4.919957203	3.32E-05	0.002067357	1.501182616	Not Sig
SVIL	0.649187271	5.809354126	4.912843075	3.39E-05	0.002098804	1.481714424	Up
APBB3	0.441449975	2.094513534	4.912005291	3.40E-05	0.002098804	1.479421925	Not Sig
COL1A1	1.873156412	4.399215938	4.908916029	3.43E-05	0.002109585	1.470968781	Up
EBF4	0.466335328	0.607144904	4.899582119	3.52E-05	0.002157226	1.44543094	Not Sig
SPIRE1	0.398217687	3.090636103	4.893886206	3.57E-05	0.002179137	1.429848657	Not Sig
DHRS7C	-2.62088764	2.291202085	-4.893475335	3.58E-05	0.002179137	1.428724696	Down
AIF1L	-0.90352749	3.392966326	-4.889478343	3.61E-05	0.002190434	1.417791096	Down
FDX1	-0.298110616	3.417111814	-4.886756919	3.64E-05	0.002190434	1.410347173	Not Sig
P2RX5	0.470467589	5.496186526	4.885575061	3.65E-05	0.002190434	1.407114539	Not Sig
P2RX5-TAX1BP3	0.470467589	5.496186526	4.885575061	3.65E-05	0.002190434	1.407114539	Not Sig
TAX1BP3	0.470467589	5.496186526	4.885575061	3.65E-05	0.002190434	1.407114539	Not Sig
NUP188	0.408858247	1.916058373	4.878277701	3.73E-05	0.002227568	1.387156133	Not Sig
TMEM177	-0.362231195	1.571612716	-4.872757479	3.78E-05	0.002254295	1.372059896	Not Sig
RANBP10	0.341688211	1.704335541	4.868356278	3.83E-05	0.002274348	1.360024905	Not Sig
HAPLN1	1.023041957	0.99806313	4.857828455	3.94E-05	0.002333638	1.331240619	Up
EEF1A1	0.878981322	9.055228502	4.853176589	3.99E-05	0.002352426	1.318523622	Up
HNRNPA1L2	0.425985094	1.846369567	4.85256533	4.00E-05	0.002352426	1.316852681	Not Sig
NHSL1	0.323669064	1.853220276	4.84850022	4.05E-05	0.002368801	1.30574074	Not Sig
UBE2H	0.590207954	5.039066035	4.847710013	4.06E-05	0.002368801	1.303580814	Up
CFD	-1.272239564	5.35271204	-4.844888609	4.09E-05	0.002379646	1.295869138	Down
TTLL11	0.464475981	0.816949012	4.843270212	4.11E-05	0.00238266	1.291445799	Not Sig
PBLD	0.523780891	1.145083791	4.837592149	4.17E-05	0.002412515	1.275927805	Not Sig
PACS1	0.644953029	3.516639314	4.832056254	4.23E-05	0.002441812	1.260799974	Up
OXER1	0.316571366	0.474698831	4.825356682	4.31E-05	0.002479418	1.242494355	Not Sig
TGFB2	1.36518512	1.819806255	4.822001042	4.35E-05	0.002491297	1.233326456	Up
GZF1	-0.369868531	2.334792028	-4.821335694	4.36E-05	0.002491297	1.231508741	Not Sig
TNFAIP3	0.538570607	1.176438113	4.818177824	4.40E-05	0.002505194	1.222881838	Not Sig
PKD2	0.500019181	2.499055577	4.815042555	4.44E-05	0.002519036	1.214317218	Not Sig
TKTL1	-0.635538233	2.435209004	-4.810212401	4.50E-05	0.002544824	1.201123738	Down
JAM3	0.394797642	3.367227109	4.806655335	4.54E-05	0.002561906	1.191408509	Not Sig
DLG1	0.476673267	2.923461349	4.80192018	4.60E-05	0.002587503	1.178476726	Not Sig
PLEKHO1	0.7198314	3.866477807	4.799755438	4.63E-05	0.002594956	1.172565205	Up
PCDH9	0.452201621	1.529626613	4.795621639	4.68E-05	0.002616598	1.161277289	Not Sig
CHD2	0.356795731	4.335605114	4.788570878	4.77E-05	0.002657799	1.142026474	Not Sig
CREM	-0.719802382	2.976348759	-4.787689441	4.78E-05	0.002657799	1.139620075	Down
SOX18	-0.819084906	3.482374643	-4.783830813	4.83E-05	0.002657799	1.129086224	Down
MYLIP	0.456009388	2.420493032	4.782585845	4.85E-05	0.002657799	1.125687716	Not Sig
SERTM1	-0.214299099	0.099717029	-4.781183855	4.87E-05	0.002657799	1.12186068	Not Sig
TRIM44	0.324185129	3.720006935	4.779768112	4.89E-05	0.002657799	1.117996219	Not Sig
LSM5	-0.348552464	3.03847111	-4.779485992	4.89E-05	0.002657799	1.117226147	Not Sig
CDK5RAP3	0.374444496	3.893185156	4.77883342	4.90E-05	0.002657799	1.115444916	Not Sig
KCTD17	0.880992584	1.870736314	4.77882572	4.90E-05	0.002657799	1.115423899	Up
HMGXB3	0.291694709	1.918758172	4.778154664	4.91E-05	0.002657799	1.113592242	Not Sig
RABGAP1	0.403331189	3.196849398	4.777886065	4.91E-05	0.002657799	1.112859104	Not Sig
SOCS1	0.589167692	0.990345185	4.774247711	4.96E-05	0.0026766	1.102928689	Up
TBC1D17	0.388422049	3.673568563	4.76915328	5.03E-05	0.002706379	1.089025445	Not Sig
AMPH	0.516461717	1.034918391	4.765490665	5.09E-05	0.002725751	1.079030757	Not Sig
CDK10	0.515227604	2.202171909	4.759056929	5.18E-05	0.002766296	1.061476125	Not Sig
G0S2	-1.242095386	5.180636884	-4.756622091	5.21E-05	0.002776747	1.054833272	Down
CDC42EP3	0.521433731	3.565685299	4.751506382	5.28E-05	0.002797605	1.040877541	Not Sig
SLC25A43	0.419758329	6.232299457	4.750727618	5.30E-05	0.002797605	1.038753206	Not Sig
SLC25A5	0.419758329	6.232299457	4.750727618	5.30E-05	0.002797605	1.038753206	Not Sig
GAB2	0.50558086	2.1891349	4.747690226	5.34E-05	0.002812927	1.030468089	Not Sig
MDM4	0.313276091	1.821499639	4.743670998	5.40E-05	0.002836006	1.019505715	Not Sig
RAB11B	0.464602138	5.187903208	4.740640809	5.44E-05	0.002851527	1.011241614	Not Sig
PCBP4	0.524834409	3.528197714	4.738804907	5.47E-05	0.002857753	1.006234931	Not Sig
MTURN	0.831600074	3.29499464	4.737494075	5.49E-05	0.002859882	1.002660297	Up
VIT	-0.925633565	1.435299782	-4.725073493	5.68E-05	0.002950846	0.968795028	Down
TMEM70	-0.39743698	3.113142963	-4.72292701	5.72E-05	0.002959886	0.962943584	Not Sig
ZNF821	0.460559894	0.864519212	4.717200651	5.81E-05	0.002990735	0.947334701	Not Sig
NCDN	0.450726073	2.618411827	4.717097083	5.81E-05	0.002990735	0.947052415	Not Sig
LPIN3	0.494457381	2.088199312	4.713548104	5.87E-05	0.00300958	0.937379764	Not Sig
EML1	-0.541752943	2.414070878	-4.712764553	5.88E-05	0.00300958	0.935244332	Not Sig
FARS2	-0.271550222	2.842379644	-4.71081987	5.91E-05	0.003010827	0.929944621	Not Sig
HTRA1	0.609139622	4.732021315	4.710218027	5.92E-05	0.003010827	0.92830451	Up
WDR54	0.384912116	0.853494216	4.709562492	5.93E-05	0.003010827	0.92651811	Not Sig
MAP3K7CL	1.522741577	1.763700089	4.70654877	5.98E-05	0.00302745	0.918305793	Up
SLAIN2	0.306374572	3.66225184	4.701844589	6.06E-05	0.003058371	0.905488278	Not Sig
HMOX2	-0.380040505	4.314863488	-4.700724517	6.08E-05	0.003059331	0.902436639	Not Sig
MARK4	0.369932598	1.975534764	4.695558769	6.16E-05	0.003094547	0.888363682	Not Sig
DCLK2	0.54967395	2.028760795	4.693415702	6.20E-05	0.003099506	0.882525915	Not Sig
CIART	-0.792395148	1.736214557	-4.690754581	6.25E-05	0.003099506	0.875277413	Down
MRPS24	-0.502854168	5.820926084	-4.690000856	6.26E-05	0.003099506	0.873224468	Not Sig
URGCP	-0.502854168	5.820926084	-4.690000856	6.26E-05	0.003099506	0.873224468	Not Sig
URGCP-MRPS24	-0.502854168	5.820926084	-4.690000856	6.26E-05	0.003099506	0.873224468	Not Sig
DCBLD2	0.484406591	3.267461646	4.684665684	6.35E-05	0.003132857	0.858694062	Not Sig
ISLR	0.867087709	3.564685121	4.684136638	6.36E-05	0.003132857	0.857253309	Up
FAM83B	-0.19192773	0.057578319	-4.68279075	6.38E-05	0.003133901	0.853588142	Not Sig
UBALD2	0.452725257	3.36268167	4.682054526	6.40E-05	0.003133901	0.85158329	Not Sig
PRICKLE1	0.573642403	2.252816851	4.674895772	6.52E-05	0.003187616	0.832090936	Not Sig
SIAE	-0.375535441	4.294193928	-4.672239983	6.57E-05	0.003199002	0.824860529	Not Sig
MAP2K5	0.442257224	2.412426917	4.671653233	6.58E-05	0.003199002	0.823263167	Not Sig
PICALM	0.439611847	4.188975696	4.668102282	6.65E-05	0.003221787	0.813596642	Not Sig
IFT43	0.52874819	3.832077971	4.650335328	6.98E-05	0.003369568	0.765245069	Not Sig
ATRNL1	0.613526153	0.614980881	4.649853502	6.99E-05	0.003369568	0.763934148	Up
SLC25A6	0.491532118	6.260275086	4.648713153	7.01E-05	0.003371225	0.760831628	Not Sig
ZFP36	0.918480273	3.930445845	4.64626921	7.06E-05	0.00338501	0.754182794	Up
XIRP1	1.02074455	5.842115358	4.640377533	7.17E-05	0.003424534	0.738156189	Up
TRIB1	0.733139117	2.7382961	4.640021959	7.18E-05	0.003424534	0.737189038	Up
TNC	1.355691727	1.458972297	4.639182472	7.20E-05	0.003424534	0.734905699	Up
LAMA2	0.69978895	4.797241419	4.63605023	7.26E-05	0.003445137	0.726386742	Up
ZNF462	0.393136999	1.13326422	4.630039976	7.38E-05	0.003493399	0.710042445	Not Sig
EPC2	0.31458257	2.826969035	4.626287368	7.46E-05	0.003520454	0.69983906	Not Sig
CPT1A	0.500668975	3.136422458	4.622433959	7.54E-05	0.003548723	0.689362772	Not Sig
LTBP1	0.685406286	4.462840679	4.619840755	7.59E-05	0.003559761	0.682313286	Up
HSD17B3	0.254007496	1.645921479	4.618492156	7.62E-05	0.003559761	0.678647411	Not Sig
SLC35D2	0.254007496	1.645921479	4.618492156	7.62E-05	0.003559761	0.678647411	Not Sig
HAS2	-0.435171835	0.38798336	-4.616090503	7.67E-05	0.003567391	0.672119401	Not Sig
KHDRBS1	0.237306573	4.229205491	4.615850329	7.67E-05	0.003567391	0.671466602	Not Sig
AP3M2	0.390046524	2.47256884	4.614700047	7.70E-05	0.003569574	0.668340172	Not Sig
CLGN	-0.527458048	5.198192877	-4.613699042	7.72E-05	0.003570316	0.66561956	Not Sig
ALG14	0.389126209	2.042583697	4.609029574	7.82E-05	0.003607243	0.652929602	Not Sig
NKX2-5	-0.474167742	4.971886457	-4.604636304	7.91E-05	0.003633176	0.640991903	Not Sig
UQCRFS1	-0.386671337	7.30750465	-4.604582119	7.91E-05	0.003633176	0.640844677	Not Sig
TMEM50A	0.318729994	4.655635162	4.599542712	8.02E-05	0.003674547	0.627153257	Not Sig
ARAP1	0.723893395	2.466529046	4.596803857	8.09E-05	0.003693007	0.619713033	Up
ATP1A3	-0.464215817	5.653055877	-4.583835622	8.38E-05	0.003817297	0.584492914	Not Sig
SRPX2	0.97090647	1.745808738	4.582372914	8.41E-05	0.003823099	0.580521289	Up
ROR1	0.510710827	1.988097919	4.576254798	8.55E-05	0.003870505	0.563911051	Not Sig
CAPN9	0.401098322	0.742254371	4.575511573	8.57E-05	0.003870505	0.561893473	Not Sig
YTHDC1	0.209381525	3.333013491	4.575105625	8.58E-05	0.003870505	0.560791495	Not Sig
CHAC1	0.56636984	0.68556071	4.573214021	8.63E-05	0.003870505	0.555656782	Not Sig
HEY2	-1.069697375	2.678046752	-4.57101829	8.68E-05	0.003870505	0.549696917	Down
KCNE4	0.631588363	1.422004678	4.570768507	8.68E-05	0.003870505	0.549018958	Up
ALKBH4	0.251465321	1.343155151	4.570475072	8.69E-05	0.003870505	0.548222529	Not Sig
VTN	0.797847368	4.388227232	4.57015296	8.70E-05	0.003870505	0.547348272	Up
FBXO9	0.453592092	3.259730253	4.569797026	8.71E-05	0.003870505	0.546382229	Not Sig
ADCYAP1R1	-0.633066748	0.280469645	-4.564945303	8.82E-05	0.003912844	0.533215253	Down
TIMMDC1	-0.331154004	5.727741292	-4.55741164	9.01E-05	0.003984884	0.512773991	Not Sig
PLAGL1	0.599961575	1.641032759	4.550866283	9.17E-05	0.004047273	0.495018483	Up
PDLIM1	0.402112756	6.81168792	4.549133824	9.22E-05	0.004051516	0.490319514	Not Sig
NXPH4	0.665921464	0.866537831	4.548723587	9.23E-05	0.004051516	0.489206863	Up
TMEM143	-0.419212412	3.486573097	-4.547153395	9.27E-05	0.004059226	0.484948311	Not Sig
MCEE	-0.395542778	3.975637395	-4.543506684	9.36E-05	0.004090208	0.475058857	Not Sig
SOX9	0.633715786	2.176990495	4.541255178	9.42E-05	0.004105704	0.46895365	Up
KLHL7	-0.492141775	5.058159237	-4.538609157	9.49E-05	0.004124154	0.461779271	Not Sig
UQCRC1	-0.307028653	7.815099121	-4.537880518	9.50E-05	0.004124154	0.459803766	Not Sig
RHBDF1	0.50062529	2.24358184	4.536835921	9.53E-05	0.004126164	0.456971712	Not Sig
EIF2B3	-0.345954933	3.954519357	-4.533411382	9.62E-05	0.004155234	0.447688006	Not Sig
TRAK2	0.521815852	4.769603719	4.530984312	9.69E-05	0.004173099	0.44110904	Not Sig
SUCLG1	-0.316547367	6.901665269	-4.525443106	9.83E-05	0.004227009	0.426090788	Not Sig
MT1X	-1.367938721	4.974213142	-4.521673169	9.94E-05	0.004260753	0.415874848	Down
CSNK2A2	0.326192421	3.157162767	4.520827536	9.96E-05	0.004260753	0.413583499	Not Sig
CHN1	0.420337438	2.462201017	4.518575991	0.00010021	0.004272906	0.407482992	Not Sig
NBEAL2	0.471740903	0.895311832	4.517425567	0.000100526	0.004272906	0.404366134	Not Sig
CYLD	0.407682667	2.37409032	4.516711225	0.000100723	0.004272906	0.402430824	Not Sig
ASPN	1.348259845	4.502981724	4.516380378	0.000100815	0.004272906	0.401534502	Up
MRPL21	-0.368635414	5.741411259	-4.513831075	0.000101522	0.004292894	0.394628355	Not Sig
DOK7	0.464093121	2.945695593	4.509042885	0.000102863	0.004339552	0.381658685	Not Sig
PROS1	1.367225931	4.976355148	4.507692941	0.000103245	0.004345583	0.378002524	Up
FMOD	1.932704674	3.51160139	4.503174038	0.000104532	0.004379821	0.365764912	Up
C6orf136	-0.288594708	3.596978564	-4.503149015	0.000104539	0.004379821	0.365697153	Not Sig
ACTN1	0.875489623	4.16386821	4.502311426	0.000104779	0.004379821	0.363429105	Up
HEY1	0.634399696	3.07562587	4.498909113	0.000105761	0.004401771	0.354216935	Up
RIMKLB	0.425109721	2.133561449	4.498817943	0.000105787	0.004401771	0.353970098	Not Sig
PNMA6A	-0.304084392	0.415170052	-4.496634489	0.000106422	0.004418106	0.348058759	Not Sig
METRN	0.507933485	2.680077801	4.494475644	0.000107054	0.004434224	0.342214509	Not Sig
INSR	0.45282287	3.522070663	4.491088315	0.000108052	0.004453658	0.33304554	Not Sig
KLHL31	-0.627021372	4.429165199	-4.490364923	0.000108267	0.004453658	0.331087581	Down
TSSK3	0.295068295	1.162162727	4.489962664	0.000108386	0.004453658	0.329998835	Not Sig
COLEC11	0.556942188	2.065549755	4.48892264	0.000108696	0.004453658	0.327184001	Not Sig
C4orf46	0.335425691	0.976661664	4.488686332	0.000108766	0.004453658	0.326544446	Not Sig
C14orf132	0.671432633	1.008029122	4.487937735	0.000108989	0.004453658	0.324518446	Up
NAAA	0.447689278	1.96163798	4.48660726	0.000109387	0.004456979	0.320917795	Not Sig
RELL1	0.390566377	1.855016248	4.486032928	0.00010956	0.004456979	0.319363543	Not Sig
CFAP58	0.392829386	0.853202584	4.481575022	0.000110906	0.004501707	0.307300713	Not Sig
MYLK4	-0.325798624	0.139529651	-4.478641872	0.000111801	0.004527946	0.299364884	Not Sig
APOBEC2	-0.387447401	5.656308086	-4.474774323	0.000112992	0.004566032	0.288902319	Not Sig
KCNJ8	-0.598538974	4.654902989	-4.470712059	0.000114257	0.004606914	0.277914658	Down
PERM1	-0.685756574	3.829022063	-4.465132352	0.000116016	0.00466754	0.262825374	Down
NECTIN1	-0.478217586	1.124975603	-4.461729864	0.000117102	0.004700863	0.253625564	Not Sig
SPRY1	0.62922609	3.376727688	4.458744267	0.000118064	0.004729042	0.245553962	Up
IRS2	0.770873177	2.055158137	4.457659155	0.000118415	0.004732714	0.242620577	Up
NPR3	1.057882662	3.79534197	4.455151516	0.000119231	0.004754899	0.235842149	Up
FUNDC2	-0.317754534	5.337009427	-4.451625279	0.000120388	0.004790551	0.226311458	Not Sig
S100A8	1.425525933	1.233771193	4.445671657	0.000122367	0.004858674	0.210223046	Up
STMN1	0.58804939	4.241906683	4.44256459	0.000123412	0.004885156	0.201828351	Up
ATG16L2	0.529314389	1.664599879	4.442098053	0.00012357	0.004885156	0.200567949	Not Sig
IFRD2	-0.378679675	3.254552348	-4.440396202	0.000124147	0.004896949	0.195970403	Not Sig
NFIA	0.322595174	2.816383292	4.439635878	0.000124405	0.004896949	0.193916488	Not Sig
SAP18	0.252759311	5.907835021	4.43844402	0.000124812	0.004902364	0.190696972	Not Sig
AIMP2	-0.362528306	3.641236694	-4.437063657	0.000125284	0.00491034	0.186968445	Not Sig
WIPI1	0.393579002	4.876755966	4.434345912	0.00012622	0.004936388	0.17962809	Not Sig
MYL12A	0.802624456	10.54797097	4.43220015	0.000126963	0.004950105	0.173833172	Up
COQ9	-0.310378459	5.719188111	-4.431636847	0.000127159	0.004950105	0.172311979	Not Sig
TCEA2	0.435319538	3.012131644	4.430987484	0.000127385	0.004950105	0.170558425	Not Sig
MYO1D	0.726503877	1.629953012	4.424297999	0.000129739	0.005030834	0.15249669	Up
RNF146	0.493052576	4.357220722	4.422763019	0.000130285	0.005041283	0.148352908	Not Sig
KCND3	-0.378393231	1.598468885	-4.420366764	0.000131142	0.005063696	0.141884578	Not Sig
KIFAP3	0.713194008	4.090607436	4.415976654	0.000132727	0.005109354	0.130035791	Up
PRELP	1.275682122	3.825212252	4.415540525	0.000132885	0.005109354	0.128858807	Up
KLF5	0.448446757	0.725699451	4.412434448	0.000134019	0.005142108	0.120477039	Not Sig
UAP1	-0.54648354	2.788562077	-4.411255902	0.000134452	0.005147876	0.117297008	Not Sig
POLR1E	0.73782967	2.015758712	4.409122282	0.000135239	0.005158667	0.111540329	Up
NDUFB2	-0.365172899	8.303093607	-4.408578039	0.000135441	0.005158667	0.110071999	Not Sig
BET1L	0.308069082	2.873718169	4.408193644	0.000135583	0.005158667	0.10903495	Not Sig
TACO1	-0.228342169	3.869833202	-4.405383459	0.000136629	0.005187642	0.101453921	Not Sig
PFKM	-0.515872962	7.055232029	-4.404591897	0.000136925	0.005188078	0.099318687	Not Sig
TPRKB	-0.48611364	3.635448767	-4.399417323	0.000138877	0.005242617	0.085362061	Not Sig
GUK1	0.586455612	5.783409831	4.39925109	0.00013894	0.005242617	0.084913755	Up
MIIP	0.459226072	1.912535271	4.398342496	0.000139286	0.005244801	0.082463468	Not Sig
GPR89A	-0.292859005	1.926036002	-4.385929949	0.000144094	0.005403572	0.048998944	Not Sig
SYTL2	0.668718957	1.279969882	4.385927323	0.000144095	0.005403572	0.048991865	Up
S100A9	1.3107006	1.549084837	4.384961265	0.000144476	0.005406737	0.046388097	Up
FSD1L	0.391076079	1.207555539	4.378788667	0.000146935	0.005487472	0.02975397	Not Sig
PRSS23	0.819828604	1.953918259	4.37706688	0.000147628	0.005502083	0.025114837	Up
BRD9	0.240205456	2.683200778	4.375066424	0.000148437	0.005517403	0.019725303	Not Sig
SEC31A	0.364446385	4.434247386	4.37455616	0.000148644	0.005517403	0.018350649	Not Sig
SFR1	0.241076635	1.689588284	4.371409249	0.000149928	0.005553748	0.009873539	Not Sig
SRD5A1	0.264646653	0.864669112	4.3678256	0.000151404	0.005597027	0.000221376	Not Sig
FAIM2	-0.638699129	0.692621517	-4.365973887	0.000152172	0.005606538	-0.004765409	Down
ALPK3	0.573139418	4.241128488	4.365722612	0.000152276	0.005606538	-0.00544208	Not Sig
LENG1	0.343741168	3.080547941	4.360256229	0.000154568	0.005673349	-0.020160852	Not Sig
HECTD2	0.437263559	0.893092068	4.359910952	0.000154714	0.005673349	-0.021090424	Not Sig
CLIP3	0.62151059	1.235860254	4.355619368	0.000156538	0.005728728	-0.03264324	Up
PPP1R13L	-0.511396852	3.278245514	-4.354184926	0.000157153	0.005739693	-0.036504218	Not Sig
IGF1R	0.456693891	2.098866038	4.348227543	0.000159731	0.005818816	-0.052536579	Not Sig
MRPS17	-0.339677953	3.903443873	-4.347707834	0.000159958	0.005818816	-0.053935	Not Sig
DUSP26	0.556757809	4.631592171	4.345694853	0.000160839	0.005839237	-0.059351178	Not Sig
PFKP	0.482703851	5.508553943	4.343788038	0.000161679	0.005850668	-0.064481243	Not Sig
NLRP1	0.671944488	2.403825694	4.343522735	0.000161796	0.005850668	-0.065194976	Up
MRPS22	-0.294811346	4.951799681	-4.341307679	0.000162778	0.005874507	-0.071153693	Not Sig
TBL1XR1	0.418833654	2.834194472	4.337859457	0.000164318	0.005912587	-0.080428545	Not Sig
MYC	0.69118235	1.703095304	4.337257165	0.000164588	0.005912587	-0.082048408	Up
SLC41A1	-0.443712057	5.6414765	-4.336760168	0.000164812	0.005912587	-0.083385049	Not Sig
ARHGAP1	0.442605279	4.249768649	4.335989929	0.000165159	0.005912587	-0.085456493	Not Sig
BAMBI	0.664732486	3.228924367	4.335206025	0.000165512	0.005912587	-0.08756461	Up
NUDT18	0.344119736	1.06822344	4.334060947	0.000166031	0.005912587	-0.090643879	Not Sig
MRPL36	-0.426740761	4.206619513	-4.333899209	0.000166104	0.005912587	-0.091078803	Not Sig
TMEFF2	-0.149349116	0.048338612	-4.330577467	0.000167617	0.005954815	-0.100010425	Not Sig
KATNAL1	0.351993645	2.131119205	4.326630332	0.000169433	0.006007609	-0.110621831	Not Sig
GPX7	0.356996534	1.74869829	4.324776226	0.000170292	0.006026364	-0.1156057	Not Sig
RAB28	0.354999943	3.356226208	4.320221692	0.000172422	0.006078502	-0.127846528	Not Sig
MFAP4	0.922610015	4.916927308	4.320199545	0.000172433	0.006078502	-0.127906046	Up
KLC1	0.252398164	5.119386167	4.317680598	0.000173622	0.006106868	-0.134674867	Not Sig
ZNF500	0.263181802	0.729488314	4.317078498	0.000173908	0.006106868	-0.136292688	Not Sig
RCE1	-0.439952549	0.775645822	-4.313572913	0.000175579	0.006153705	-0.145711153	Not Sig
MYH10	0.694183649	2.98121551	4.309896695	0.000177349	0.006199229	-0.155586372	Up
KRBOX4	0.23747389	1.47672867	4.308603095	0.000177976	0.006199229	-0.159060885	Not Sig
IMPA2	-0.555253251	3.013295701	-4.307904843	0.000178315	0.006199229	-0.160936249	Not Sig
MYEF2	0.543833654	1.679328808	4.307441328	0.000178541	0.006199229	-0.162181121	Not Sig
MARK3	-0.357850916	3.85534778	-4.3073636	0.000178579	0.006199229	-0.162389875	Not Sig
CALD1	0.51186516	5.705538775	4.305780355	0.000179352	0.006214224	-0.166641806	Not Sig
TRA2A	0.4176998	3.401895658	4.302525365	0.000180951	0.006257746	-0.175382326	Not Sig
SLC2A4	-0.370160704	4.841777707	-4.301012027	0.000181699	0.006271728	-0.179445577	Not Sig
IDH1	-0.458741442	3.220664748	-4.29446932	0.000184971	0.006372569	-0.197009047	Not Sig
ADAMTS10	0.639479561	1.177013986	4.29125493	0.000186599	0.006416539	-0.205635817	Up
PTPN11	0.452377153	4.733106025	4.289333813	0.000187579	0.00643809	-0.210791058	Not Sig
CDK11A	0.495489422	4.102878507	4.286811082	0.000188873	0.006446104	-0.217559966	Not Sig
CDK11B	0.495489422	4.102878507	4.286811082	0.000188873	0.006446104	-0.217559966	Not Sig
SLC35E2B	0.495489422	4.102878507	4.286811082	0.000188873	0.006446104	-0.217559966	Not Sig
SBK2	-0.568277009	0.329155978	-4.284785174	0.00018992	0.006469688	-0.222995205	Not Sig
APLP1	0.626991631	1.774691171	4.28094565	0.000191918	0.006525559	-0.23329464	Up
SPATA2	-0.214748907	1.263243847	-4.27822029	0.000193349	0.006527036	-0.240604165	Not Sig
ADM5	0.472301272	0.430075512	4.278065798	0.00019343	0.006527036	-0.241018489	Not Sig
CPT1C	0.472301272	0.430075512	4.278065798	0.00019343	0.006527036	-0.241018489	Not Sig
MID1	0.584665561	1.401043103	4.277494152	0.000193732	0.006527036	-0.242551531	Not Sig
BTG2	0.911982734	4.655268574	4.277456012	0.000193752	0.006527036	-0.242653811	Up
RAVER2	-0.390986445	2.66460935	-4.273360603	0.000195926	0.006585921	-0.253635576	Not Sig
ATXN1L	0.377238619	2.177149299	4.272806426	0.000196222	0.006585921	-0.25512142	Not Sig
ERBIN	0.494861336	2.576359316	4.271472183	0.000196937	0.006597759	-0.258698582	Not Sig
ABI3BP	1.064540082	1.806954994	4.269285145	0.000198114	0.006625016	-0.264561605	Up
LOXL1	1.05478809	2.73429492	4.268385427	0.000198601	0.006629114	-0.266973386	Up
PEBP4	-0.72164348	5.180617758	-4.260850807	0.000202719	0.006722057	-0.287166357	Down
PDE3B	0.503050007	1.198407924	4.260768058	0.000202765	0.006722057	-0.287388084	Not Sig
SDCCAG8	0.266957096	1.661033382	4.260669616	0.000202819	0.006722057	-0.287651858	Not Sig
SYNE1	0.51522481	3.843697797	4.260595465	0.00020286	0.006722057	-0.287850545	Not Sig
XAB2	0.300351961	2.779085471	4.258756813	0.000203879	0.006743547	-0.292776942	Not Sig
USP2	-0.484113013	3.776597945	-4.257544167	0.000204554	0.006753601	-0.296025793	Not Sig
HYI	0.518145886	2.666593218	4.253259881	0.000206954	0.00682051	-0.307502394	Not Sig
ABCD2	-0.604070421	1.389996226	-4.252561898	0.000207348	0.006821153	-0.309371886	Down
DHX40	0.719953102	2.582603527	4.251320657	0.00020805	0.006831916	-0.31269629	Up
FIP1L1	0.32242403	2.204588747	4.246450006	0.000210828	0.006907848	-0.325739246	Not Sig
LSMEM1	0.715891385	1.435772556	4.245388194	0.000211438	0.006907848	-0.3285822	Up
ADGRD1	-0.705354532	2.049775803	-4.245281614	0.0002115	0.006907848	-0.328867555	Down
PLPP6	0.249787891	1.001935992	4.236174068	0.000216809	0.007068587	-0.353246009	Not Sig
RALBP1	0.294640448	3.830607118	4.228321907	0.000221492	0.007190057	-0.374254774	Not Sig
GALK2	-0.379655036	2.039492591	-4.227761938	0.000221829	0.007190057	-0.375752659	Not Sig
ARID5B	0.600070379	2.68313083	4.227394849	0.000222051	0.007190057	-0.376734577	Up
ABCG2	0.494542213	0.899417661	4.226867064	0.00022237	0.007190057	-0.378146304	Not Sig
HADH	-0.331834339	6.070261213	-4.226640965	0.000222507	0.007190057	-0.378751065	Not Sig
FMR1	0.330815144	2.748546903	4.223381758	0.000224489	0.007232047	-0.387467856	Not Sig
LIAS	-0.369275723	2.924902488	-4.223199736	0.0002246	0.007232047	-0.387954631	Not Sig
MOB2	0.396886879	3.084719025	4.219164861	0.000227079	0.007298972	-0.398743749	Not Sig
FAM193B	0.576109423	2.172932577	4.216473892	0.000228747	0.00732749	-0.40593801	Not Sig
ASTN2	-0.301388472	0.822367272	-4.216436825	0.00022877	0.00732749	-0.406037101	Not Sig
TAOK3	0.294602509	2.705478738	4.213914409	0.000230345	0.007364991	-0.412779778	Not Sig
NDUFB4	-0.391679017	8.061275303	-4.212573441	0.000231187	0.007365287	-0.41636395	Not Sig
EXOC6B	0.579718477	4.174964744	4.212161237	0.000231446	0.007365287	-0.417465647	Not Sig
MXRA8	0.906160384	2.899899707	4.211969513	0.000231567	0.007365287	-0.417978058	Up
ELN	1.199502385	2.845773056	4.211257097	0.000232016	0.007366714	-0.419882053	Up
JMJD4	0.330512752	1.423014195	4.209821975	0.000232923	0.007371215	-0.423717319	Not Sig
CADPS2	-0.583184163	1.292378245	-4.209753448	0.000232967	0.007371215	-0.423900445	Not Sig
HDAC9	0.731606097	1.838304269	4.20806683	0.000234038	0.007392267	-0.42840742	Up
CDKN1A	1.103305751	4.064715276	4.207323547	0.000234511	0.007394407	-0.430393485	Up
GRIP2	0.492864772	2.895727879	4.20666197	0.000234933	0.007394927	-0.432161166	Not Sig
NCS1	0.472791614	0.930374166	4.198712221	0.000240066	0.007543465	-0.453397239	Not Sig
PLA2G15	0.400665717	3.029207814	4.193359269	0.000243585	0.007640849	-0.467691288	Not Sig
ATP13A3	0.829394222	3.671285185	4.191711956	0.000244678	0.007649255	-0.472089277	Up
ARL4A	0.455510817	2.159686348	4.191690214	0.000244692	0.007649255	-0.472147321	Not Sig
OSGEPL1	-0.359745768	1.733863443	-4.189325718	0.00024627	0.007685382	-0.478459331	Not Sig
GAS6	0.390862047	5.741595423	4.188348541	0.000246924	0.007692644	-0.481067655	Not Sig
EVI5	0.472711	1.314721956	4.185135014	0.00024909	0.007746866	-0.489644348	Not Sig
POGZ	0.316699579	2.565741468	4.183999095	0.00024986	0.007749572	-0.492675671	Not Sig
UBE2Q2	0.397344694	3.435520318	4.183722459	0.000250048	0.007749572	-0.493413876	Not Sig
CKMT2	-0.305541659	8.879346886	-4.183126987	0.000250453	0.007749572	-0.495002855	Not Sig
MAP10	0.195820658	0.809335521	4.182326411	0.000250998	0.007753282	-0.497139062	Not Sig
RHAG	-0.270106334	0.108540422	-4.181591109	0.0002515	0.00775564	-0.499101008	Not Sig
LRRC1	0.422278485	1.180494247	4.17923674	0.000253113	0.007792218	-0.505382435	Not Sig
DNAJC11	-0.3079568	3.515873763	-4.177665355	0.000254196	0.007812353	-0.509574408	Not Sig
COX5B	-0.374775311	9.336007929	-4.17541599	0.000255754	0.007828676	-0.515574373	Not Sig
BCL6B	-0.583564894	2.53152662	-4.174673872	0.00025627	0.007828676	-0.517553735	Not Sig
CYP1A1	-2.508272824	1.029650177	-4.174444076	0.00025643	0.007828676	-0.518166626	Down
DAP	0.500643312	3.356912942	4.174393678	0.000256465	0.007828676	-0.518301043	Not Sig
LNP1	0.409431751	1.32460679	4.17380554	0.000256875	0.007828676	-0.519869626	Not Sig
SLITRK6	-0.367550098	0.330741707	-4.171583545	0.00025843	0.007852359	-0.525795297	Not Sig
SNCA	1.010540056	1.954833337	4.171175601	0.000258716	0.007852359	-0.526883128	Up
PPP2R1A	0.255462416	6.219146635	4.170850618	0.000258945	0.007852359	-0.527749717	Not Sig
RAB11FIP3	0.451523668	2.43453672	4.169212689	0.000260099	0.007862029	-0.532117123	Not Sig
MRPL24	-0.25458189	5.062266206	-4.169173996	0.000260126	0.007862029	-0.532220291	Not Sig
MAP2K6	-0.286580438	0.265547738	-4.166580913	0.000261964	0.007904472	-0.539133689	Not Sig
KIAA2013	0.318351738	3.608102329	4.164494939	0.000263452	0.007927695	-0.544694343	Not Sig
UBA1	0.307522496	4.770875322	4.163429574	0.000264215	0.007927695	-0.547534067	Not Sig
LURAP1L	0.41231405	0.871734895	4.163103069	0.00026445	0.007927695	-0.548404329	Not Sig
ZBTB18	-0.251334049	1.960219722	-4.162868967	0.000264618	0.007927695	-0.549028291	Not Sig
ANKRD13D	0.480693427	1.757631273	4.162463828	0.000264909	0.007927695	-0.550108108	Not Sig
PCSK5	0.4825124	1.234446796	4.160388223	0.000266406	0.00795942	-0.555639814	Not Sig
ABAT	1.053284498	2.29960941	4.15925592	0.000267226	0.007970855	-0.558657242	Up
DDAH2	0.544263761	4.460473598	4.156945808	0.000268907	0.008006817	-0.564812754	Not Sig
MPP2	-0.5025724	1.61157669	-4.156393476	0.00026931	0.008006817	-0.566284372	Not Sig
ZNF608	0.452049026	0.832324572	4.154560162	0.000270654	0.008026158	-0.571168668	Not Sig
MAP1B	0.647724116	3.202295467	4.154304325	0.000270842	0.008026158	-0.571850226	Up
ZNF711	0.716663067	0.840516301	4.153578478	0.000271376	0.008028929	-0.573783847	Up
ASB8	-0.345558983	4.348586596	-4.148455601	0.000275174	0.008112472	-0.587428626	Not Sig
TRAF3IP2	0.298856356	1.026108447	4.148377641	0.000275233	0.008112472	-0.58763624	Not Sig
FAM156B	0.368864258	1.910289599	4.147973392	0.000275535	0.008112472	-0.58871278	Not Sig
SAPCD1	0.302378678	0.230504589	4.143261865	0.000279079	0.00819931	-0.601257965	Not Sig
ZNF827	0.339405147	1.422348848	4.142689731	0.000279513	0.00819931	-0.602781128	Not Sig
COL21A1	0.73268059	4.819343114	4.142266678	0.000279834	0.00819931	-0.603907366	Up
PTPN14	0.41210481	2.028477741	4.14094074	0.000280842	0.008209972	-0.607437051	Not Sig
LPAR5	-0.377890816	1.058168948	-4.140604141	0.000281099	0.008209972	-0.608333045	Not Sig
CHGB	-0.694629709	0.955720094	-4.134648873	0.000285676	0.008330305	-0.624182423	Down
CA3	2.24353761	2.115408727	4.130376355	0.000289005	0.008413915	-0.635549869	Up
CYP2J2	0.509111875	5.428332534	4.129244234	0.000289893	0.008426322	-0.638561501	Not Sig
PCED1A	0.517119778	2.091755547	4.121437039	0.000296094	0.008592857	-0.659324386	Not Sig
TEAD3	0.402071279	2.880488391	4.1200328	0.000297223	0.008599148	-0.66305786	Not Sig
ZNF581	0.516029385	1.78517047	4.119993894	0.000297254	0.008599148	-0.663161295	Not Sig
SLC5A1	-0.769530818	4.573720807	-4.118583275	0.000298393	0.008618406	-0.666911405	Down
PPM1B	0.353476962	3.6825153	4.116642313	0.000299967	0.008641877	-0.672070902	Not Sig
SF3B2	0.253436834	4.414312082	4.11607439	0.000300429	0.008641877	-0.673580449	Not Sig
AP2M1	0.230360007	6.506004338	4.115829548	0.000300628	0.008641877	-0.674231225	Not Sig
RFK	-0.321801965	3.006278579	-4.109641794	0.000305711	0.008749756	-0.690674732	Not Sig
ZRSR2	0.660327365	2.536106488	4.109375849	0.000305931	0.008749756	-0.691381324	Up
DMPK	0.383070413	5.793083584	4.108929622	0.000306301	0.008749756	-0.692566881	Not Sig
DMWD	0.383070413	5.793083584	4.108929622	0.000306301	0.008749756	-0.692566881	Not Sig
CLU	0.836193022	5.251535844	4.107584326	0.00030742	0.00875122	-0.696140928	Up
SERPINI1	0.489695884	2.497870332	4.107405213	0.000307569	0.00875122	-0.696616757	Not Sig
MRPL3	-0.290625615	4.561442794	-4.107136184	0.000307793	0.00875122	-0.697331442	Not Sig
NPAS2	0.404446128	2.020960501	4.104899202	0.000309664	0.008790695	-0.703273618	Not Sig
RAI2	0.436024011	2.898511072	4.102078843	0.000312039	0.008844328	-0.710764272	Not Sig
DLGAP4	0.373978326	3.1018238	4.101197986	0.000312784	0.008851687	-0.713103492	Not Sig
MAP1A	0.932985163	2.549566407	4.09917562	0.000314502	0.008886501	-0.718473647	Up
LEMD2	0.312041989	2.739748668	4.098376125	0.000315183	0.008891975	-0.720596424	Not Sig
COX7A1	-0.375397697	9.059179443	-4.095957921	0.000317254	0.008936558	-0.727016478	Not Sig
CEBPD	0.821365394	4.350285763	4.094246753	0.000318727	0.008964204	-0.731558846	Up
VCAM1	0.648522878	1.406388681	4.092684695	0.000320078	0.008988324	-0.735704976	Up
C9orf78	0.228577071	4.211308122	4.091394801	0.000321198	0.00900589	-0.739128404	Not Sig
SPPL3	0.23218535	2.40438427	4.089643439	0.000322724	0.009025469	-0.743776142	Not Sig
GUCD1	-0.276029588	4.099296691	-4.089457709	0.000322886	0.009025469	-0.744268999	Not Sig
CCNG2	0.459526292	1.607913651	4.087072021	0.000324978	0.009054777	-0.750599208	Not Sig
DBNL	0.399760625	3.48395842	4.086732043	0.000325278	0.009054777	-0.751501233	Not Sig
GATA6	0.393215519	3.939455491	4.086564043	0.000325425	0.009054777	-0.751946961	Not Sig
SERPINB6	-0.302886746	5.487275485	-4.084693201	0.000327077	0.009074141	-0.756910252	Not Sig
BEX5	-0.459666723	0.416159006	-4.084648293	0.000327117	0.009074141	-0.757029385	Not Sig
FMO4	0.299242104	1.402825902	4.080568951	0.000330748	0.009160927	-0.767849704	Not Sig
MKNK1	0.41180314	1.786891155	4.079125353	0.000332043	0.009173557	-0.771678131	Not Sig
GPC5	-0.147416141	0.044224842	-4.0789382	0.000332211	0.009173557	-0.772174437	Not Sig
PCYOX1L	0.39375853	1.343680357	4.077404305	0.000333593	0.009197772	-0.776241899	Not Sig
LPCAT4	-0.63534767	2.826207303	-4.076523137	0.000334389	0.009205799	-0.778578333	Down
SDHC	-0.318049875	5.294535543	-4.07425454	0.000336448	0.009248502	-0.78459296	Not Sig
DYRK1B	0.364384146	2.682497168	4.071987357	0.000338517	0.009284337	-0.79060297	Not Sig
HEXB	0.669528746	5.038171545	4.071711508	0.00033877	0.009284337	-0.791334152	Up
SLC27A1	0.297768132	2.909903057	4.065327757	0.00034467	0.009431844	-0.808251671	Not Sig
DIRAS1	-0.598723159	4.544124995	-4.06219888	0.000347598	0.009497721	-0.816540945	Down
SP1	0.275731389	2.508587425	4.060118804	0.000349559	0.009536988	-0.822050723	Not Sig
CNNM2	0.342872801	0.452773066	4.059487877	0.000350156	0.00953899	-0.823721799	Not Sig
FEZ1	-0.785607888	3.873447402	-4.057930417	0.000351633	0.009564941	-0.827846601	Down
CORT	0.357575536	1.583710585	4.056736773	0.000352769	0.009568835	-0.831007583	Not Sig
ACAD11	0.658617206	3.426842956	4.055160293	0.000354276	0.009568835	-0.835182009	Up
NPHP3	0.658617206	3.426842956	4.055160293	0.000354276	0.009568835	-0.835182009	Up
NPHP3-ACAD11	0.658617206	3.426842956	4.055160293	0.000354276	0.009568835	-0.835182009	Up
PELP1	0.283679058	2.795264693	4.055029436	0.000354401	0.009568835	-0.835528493	Not Sig
EIF3D	0.255260949	4.966383275	4.054188882	0.000355207	0.009574349	-0.837754034	Not Sig
SNRNP27	-0.276309846	3.924649854	-4.05372173	0.000355656	0.009574349	-0.838990867	Not Sig
MRPL51	-0.282388705	6.558212609	-4.051972662	0.000357341	0.009605529	-0.843621358	Not Sig
PAN3	0.30755331	1.707311448	4.048707272	0.000360509	0.009676397	-0.852264755	Not Sig
CRTC1	0.283913706	0.826579996	4.043707751	0.000365412	0.009793576	-0.865494762	Not Sig
INTS3	0.347764913	2.983447593	4.038450854	0.000370638	0.009919058	-0.87940115	Not Sig
RNF20	0.246289738	3.748940147	4.036547317	0.000372549	0.009955568	-0.884435497	Not Sig
BHLHE40	-0.984050309	2.976875149	-4.032284669	0.000376862	0.010055544	-0.895706752	Down
SMIM5	-0.644369718	1.411321308	-4.031762967	0.000377393	0.010055544	-0.897086012	Down
PHACTR3	-0.286061505	0.085818452	-4.030859739	0.000378315	0.010065383	-0.899473825	Not Sig
MAGED2	0.357500912	4.954414714	4.029552542	0.000379652	0.010086247	-0.902929331	Not Sig
MZT2B	-0.478401945	5.968375986	-4.026777586	0.000382507	0.010147304	-0.910263781	Not Sig
ZNF580	0.621911905	2.585300081	4.024896974	0.000384454	0.010184127	-0.915233624	Up
DCP1A	-0.234789439	1.95161482	-4.023990992	0.000385396	0.010186117	-0.917627615	Not Sig
HAPLN3	0.612456089	1.013450397	4.023401701	0.000386009	0.010186117	-0.919184692	Up
FAM220A	-0.372365783	2.82937405	-4.022622356	0.000386822	0.010186117	-0.921243857	Not Sig
SAMD4A	0.840152127	3.68784127	4.022368867	0.000387087	0.010186117	-0.921913595	Up
HMBS	-0.277258671	2.385750783	-4.022141949	0.000387324	0.010186117	-0.922513119	Not Sig
GPRASP1	0.573350122	1.687017635	4.019797069	0.000389783	0.010232425	-0.928707839	Not Sig
GRPEL1	-0.255575067	3.791881058	-4.01939353	0.000390208	0.010232425	-0.92977381	Not Sig
SLC25A4	-0.237261078	8.266182734	-4.014712488	0.000395168	0.010347609	-0.942136937	Not Sig
SEH1L	-0.251200843	2.517551877	-4.012968832	0.000397031	0.010381488	-0.946741109	Not Sig
DSN1	0.438721169	0.975301898	4.010451148	0.000399737	0.010437267	-0.953388159	Not Sig
ASB18	0.740139297	0.754652107	4.009806821	0.000400433	0.010440466	-0.955089092	Up
GTPBP10	-0.245572691	1.530216189	-4.008293665	0.00040207	0.010465086	-0.959083318	Not Sig
ANO1	0.565928177	2.247756534	4.007874465	0.000402525	0.010465086	-0.960189792	Not Sig
NEK7	0.648242873	5.673772692	4.005347363	0.000405278	0.01052165	-0.966859376	Up
SEL1L2	0.442145978	0.572139876	4.002796425	0.000408076	0.010579213	-0.973590696	Not Sig
MTHFD1	-0.272735358	3.707144234	-4.000612905	0.000410486	0.010626572	-0.979351547	Not Sig
MPRIP	0.340207365	4.169320009	3.999870618	0.000411308	0.010629984	-0.981309746	Not Sig
TSC22D2	0.531685811	2.459777642	3.999258283	0.000411988	0.010629984	-0.982925052	Not Sig
TTC23	0.358871848	0.944354436	3.998442324	0.000412895	0.010629984	-0.985077397	Not Sig
SH3D19	0.541036135	4.308586402	3.998042043	0.000413341	0.010629984	-0.986133217	Not Sig
TGFBR3L	-0.240829444	0.266877046	-3.997869008	0.000413534	0.010629984	-0.986589623	Not Sig
F2RL2	0.777435319	0.782742468	3.994652149	0.000417136	0.010707469	-0.995073564	Up
MGAT4B	0.434916979	4.292648477	3.993657887	0.000418255	0.010721105	-0.997695386	Not Sig
SH3BGR	0.495524965	6.369459056	3.992439971	0.000419631	0.010731404	-1.000906721	Not Sig
CCND2	0.303968939	5.084132034	3.992259537	0.000419835	0.010731404	-1.001382459	Not Sig
ZSCAN18	0.311396155	3.666728924	3.990624647	0.000421689	0.010763699	-1.005692767	Not Sig
ZNF770	-0.315279878	2.796432087	-3.989635074	0.000422815	0.01077735	-1.008301491	Not Sig
COX4I1	-0.298557261	9.067735791	-3.987911453	0.000424784	0.010812406	-1.012844888	Not Sig
SH3GLB2	0.428833987	2.875322652	3.984645183	0.000428539	0.010891584	-1.021453139	Not Sig
CD44	0.829352733	2.283102069	3.984168511	0.00042909	0.010891584	-1.022709243	Up
ECI1	-0.503771476	5.257648619	-3.981883997	0.000431739	0.010937063	-1.028728702	Not Sig
HSDL1	-0.369406024	2.836601908	-3.981589414	0.000432081	0.010937063	-1.029504827	Not Sig
HABP4	0.265080131	3.741686799	3.980637014	0.000433192	0.010943657	-1.032013963	Not Sig
CYB5R3	0.485576725	5.350167932	3.980335985	0.000433543	0.010943657	-1.032807003	Not Sig
RTN4	0.679236559	4.75849079	3.979534221	0.00043448	0.010952149	-1.034919107	Up
PEX10	0.31135314	2.403419698	3.97803659	0.000436237	0.010981232	-1.038864029	Not Sig
UQCRB	-0.503643687	7.453891612	-3.973810259	0.000441231	0.011091622	-1.049994382	Not Sig
RERE	0.404820982	3.709652581	3.970543261	0.000445129	0.011174217	-1.058595966	Not Sig
CDC42EP2	-0.513659509	1.773330326	-3.969892032	0.00044591	0.01117843	-1.06031033	Not Sig
DLL1	-0.493289395	1.525983861	-3.968735023	0.000447302	0.011197904	-1.063355964	Not Sig
GPR157	-0.528844952	2.203391812	-3.967018806	0.000449373	0.011222899	-1.067873154	Not Sig
CACYBP	-0.320754918	3.482353669	-3.966887826	0.000449532	0.011222899	-1.068217879	Not Sig
C3	-1.093433033	3.804953873	-3.964154629	0.000452851	0.01129031	-1.07541061	Down
MORN4	0.446722929	1.768683591	3.961811606	0.000455716	0.011332023	-1.081575428	Not Sig
KCTD2	0.44964579	3.275277439	3.961769419	0.000455768	0.011332023	-1.081686418	Not Sig
GTF3C5	-0.353440107	3.262579112	-3.95920784	0.000458921	0.011386622	-1.088425075	Not Sig
FZR1	0.345812692	1.93751859	3.958970968	0.000459214	0.011386622	-1.089048142	Not Sig
SMIM10L1	0.313303334	2.955141136	3.953312404	0.000466259	0.011545606	-1.103929246	Not Sig
EFHC1	0.238995989	1.069422041	3.950226707	0.000470145	0.011626047	-1.112041551	Not Sig
REC8	0.325605377	0.478570686	3.948960502	0.000471749	0.011649904	-1.115369878	Not Sig
PDE4C	0.52904795	0.718715916	3.944937381	0.000476881	0.011760705	-1.125942951	Not Sig
TSC22D1	-0.513041382	5.446880425	-3.943817792	0.000478319	0.011780225	-1.128884761	Not Sig
TRAF3IP1	0.325768342	1.725294104	3.943062569	0.000479292	0.011788243	-1.130869035	Not Sig
SMOC2	0.932987931	4.402089163	3.939510547	0.000483891	0.011885324	-1.140200139	Up
LRRC23	0.439712893	2.079825008	3.938797588	0.000484819	0.011886378	-1.142072776	Not Sig
CEP170B	0.279965229	1.257460438	3.938310999	0.000485454	0.011886378	-1.143350781	Not Sig
AGAP4	0.327926246	1.219049619	3.937976672	0.00048589	0.011886378	-1.144228848	Not Sig
TOMM40L	-0.229676159	3.204340614	-3.931345527	0.000494628	0.01208391	-1.161640229	Not Sig
MCAM	0.526393561	4.811359871	3.926614437	0.000500956	0.012210898	-1.17405739	Not Sig
DNAJA3	-0.274459125	4.187570136	-3.92645857	0.000501166	0.012210898	-1.174466402	Not Sig
RAB31	0.69842878	2.600402081	3.923731482	0.000504851	0.012284264	-1.181621806	Up
SRA1	0.330584677	3.289008941	3.922586398	0.000506407	0.012305679	-1.18462587	Not Sig
GARNL3	0.503985731	1.807364573	3.920381218	0.000509415	0.012356736	-1.190410309	Not Sig
AATF	0.237736854	3.146864348	3.918722159	0.00051169	0.012356736	-1.19476158	Not Sig
TRAFD1	0.319818237	3.232024197	3.918567423	0.000511903	0.012356736	-1.195167381	Not Sig
TMEM204	0.514489475	3.915916757	3.918437571	0.000512081	0.012356736	-1.195507923	Not Sig
C14orf28	0.255423897	1.431556828	3.917846539	0.000512895	0.012356736	-1.197057877	Not Sig
SLC6A6	0.980652732	2.846613294	3.917673863	0.000513132	0.012356736	-1.197510699	Up
KLF4	-0.962963767	3.121619328	-3.917293283	0.000513657	0.012356736	-1.198508701	Down
SLC26A11	0.562161526	0.782936231	3.917094246	0.000513932	0.012356736	-1.19903063	Not Sig
PPARGC1B	-0.352948638	1.638265317	-3.915866281	0.000515629	0.012365852	-1.202250507	Not Sig
PRRX1	0.776174522	3.360382589	3.915838346	0.000515668	0.012365852	-1.202323754	Up
MRPS31	-0.285289635	4.009781024	-3.913507712	0.000518905	0.012417703	-1.208434131	Not Sig
KDELR1	0.256479149	4.371035457	3.912887732	0.000519769	0.012417703	-1.210059391	Not Sig
GTF2IRD2	-0.612549138	2.110602186	-3.91281268	0.000519874	0.012417703	-1.210256132	Down
MYOZ1	0.696382802	0.97411442	3.911905884	0.000521141	0.012431678	-1.212633123	Up
GALNT16	-0.639583229	3.18449022	-3.910615742	0.000522949	0.012458502	-1.216014698	Down
COQ10A	-0.389678652	5.768374156	-3.905159318	0.000530665	0.012625804	-1.230312786	Not Sig
COL4A5	0.543537595	1.015492188	3.899292901	0.000539084	0.012809402	-1.245678568	Not Sig
FAM181B	0.265526244	0.392599584	3.897564161	0.00054159	0.012852191	-1.250205298	Not Sig
ANKH	0.355909299	3.809634221	3.894742539	0.000545705	0.012909391	-1.257592459	Not Sig
SH2B1	0.403416261	3.124896293	3.894489628	0.000546075	0.012909391	-1.258254515	Not Sig
SACS	0.572460342	1.57906018	3.894208088	0.000546488	0.012909391	-1.258991497	Not Sig
SREK1	0.246349904	2.774968541	3.893972025	0.000546834	0.012909391	-1.259609425	Not Sig
EGLN3	0.502204313	5.182783695	3.889796605	0.000552992	0.013019386	-1.270537292	Not Sig
SEMA3F	-0.436256857	1.586826298	-3.889411251	0.000553563	0.013019386	-1.271545658	Not Sig
SSH1	0.406609322	1.972290916	3.888900762	0.000554322	0.013019386	-1.272881422	Not Sig
FZD1	0.655647235	3.256853678	3.88888123	0.000554351	0.013019386	-1.272932528	Up
COPZ2	0.399238473	4.27946577	3.887929428	0.000555767	0.013020968	-1.275422901	Not Sig
TIGAR	-0.218971984	1.07655179	-3.887875945	0.000555847	0.013020968	-1.275562833	Not Sig
C11orf68	0.307962112	3.546048593	3.885145769	0.000559931	0.01309979	-1.282705234	Not Sig
SRPK2	0.273184255	2.385357175	3.881586912	0.000565298	0.013208404	-1.292013258	Not Sig
SOX7	-0.499277917	2.301522922	-3.880970542	0.000566233	0.013213303	-1.293625082	Not Sig
PTPN1	0.325958615	3.169884442	3.879146136	0.000569008	0.013248932	-1.298395493	Not Sig
CITED4	-0.465188158	2.540658295	-3.878856839	0.000569449	0.013248932	-1.299151878	Not Sig
PLA2G4F	-0.214207008	0.064262102	-3.878535311	0.00056994	0.013248932	-1.29999251	Not Sig
NDUFAF4	-0.287737635	4.078506956	-3.877447151	0.000571605	0.013270697	-1.302837343	Not Sig
LRP5	0.430024696	3.018304763	3.876463341	0.000573114	0.013284965	-1.305409158	Not Sig
FAM219A	0.414429734	3.474041135	3.876096563	0.000573677	0.013284965	-1.306367913	Not Sig
SAV1	0.296057537	3.186284051	3.874401773	0.000576288	0.013324941	-1.310797732	Not Sig
RPP14	-0.308407817	3.425078613	-3.874027957	0.000576866	0.013324941	-1.311774727	Not Sig
SSC5D	0.976759381	0.980277192	3.872584377	0.000579101	0.013348281	-1.315547355	Up
RPL3	0.520467588	7.643933651	3.872429792	0.000579341	0.013348281	-1.315951322	Not Sig
GABPB2	0.385109235	1.431503555	3.871561647	0.00058069	0.013362469	-1.318219881	Not Sig
ADAMTS7	-0.450736752	0.997096676	-3.870220292	0.00058278	0.013393658	-1.321724687	Not Sig
IL1RAP	0.47551369	1.280614962	3.869453256	0.000583979	0.01339518	-1.323728696	Not Sig
KLF3	-0.483442906	2.378086581	-3.869079613	0.000584564	0.01339518	-1.324704857	Not Sig
SLC31A1	-0.283467291	1.946774205	-3.868768196	0.000585051	0.01339518	-1.325518427	Not Sig
STK17B	0.693155398	1.184197153	3.868188463	0.000585961	0.013399163	-1.327032912	Up
ATF6B	0.376997155	3.070858634	3.860380646	0.000598341	0.013665118	-1.347423116	Not Sig
CAND2	0.219551879	3.186247035	3.857740228	0.000602585	0.013744829	-1.354315718	Not Sig
SYMPK	0.265759247	2.697959178	3.856723007	0.000604228	0.013765078	-1.356970705	Not Sig
SIK1	-0.80883554	0.900033284	-3.854355101	0.00060807	0.013835301	-1.363150184	Down
MEAF6	0.227985951	2.701524041	3.853482605	0.000609492	0.013850354	-1.365426826	Not Sig
C1QTNF5	0.602884307	3.235125962	3.851973545	0.000611958	0.013856733	-1.369364098	Up
MFRP	0.602884307	3.235125962	3.851973545	0.000611958	0.013856733	-1.369364098	Up
NR4A2	-0.696018859	0.284483935	-3.851387613	0.000612918	0.013856733	-1.370892719	Down
LZTR1	0.33121894	2.17360039	3.851338509	0.000612999	0.013856733	-1.371020822	Not Sig
CDH6	0.309163801	0.732777424	3.850988074	0.000613574	0.013856733	-1.371935022	Not Sig
KCTD13	0.313006128	1.347935279	3.850045241	0.000615124	0.013874542	-1.374394521	Not Sig
SIRT4	-0.264822627	1.457118414	-3.846431289	0.0006211	0.013992029	-1.383820222	Not Sig
CTHRC1	0.839621102	1.485399671	3.844560132	0.000624217	0.014032545	-1.388699378	Up
IL20RA	-0.410749872	0.338503119	-3.844427338	0.000624439	0.014032545	-1.389045619	Not Sig
MICALL2	0.484577244	0.792970349	3.842919776	0.000626962	0.014071893	-1.392976096	Not Sig
GLRB	0.447431895	2.128122018	3.840729708	0.000630645	0.014137148	-1.398685125	Not Sig
RNLS	-0.381543883	1.816446127	-3.839453672	0.0006328	0.014163429	-1.402011001	Not Sig
CREBRF	0.429914277	2.263432186	3.839116417	0.000633371	0.014163429	-1.402889969	Not Sig
CDKN2AIPNL	-0.248082488	3.793401075	-3.836698277	0.00063748	0.014237835	-1.409191513	Not Sig
SPRYD3	0.309025571	3.900888858	3.834647358	0.000640985	0.014298596	-1.414535118	Not Sig
STXBP6	-0.677572639	1.937542347	-3.831309986	0.000646729	0.014409092	-1.423228607	Down
SEMA5A	0.541571506	2.363373887	3.829915642	0.000649144	0.014430015	-1.426860012	Not Sig
RBM25	0.297737876	4.1162171	3.829853457	0.000649252	0.014430015	-1.427021956	Not Sig
COL14A1	1.071902094	2.535077544	3.829071723	0.00065061	0.014442582	-1.429057698	Up
FAM111A	0.441267693	1.420606229	3.827377403	0.000653562	0.014486369	-1.433469484	Not Sig
CDC42EP5	0.496289574	2.445414445	3.8270285	0.000654172	0.014486369	-1.434377905	Not Sig
FITM1	-0.386285706	5.709265373	-3.825192105	0.00065739	0.014539961	-1.439158798	Not Sig
RGS11	0.66545288	1.841079034	3.823988616	0.000659507	0.014557695	-1.442291581	Up
PIGQ	0.314591338	1.737470383	3.823828582	0.000659789	0.014557695	-1.442708139	Not Sig
GDPD5	0.347165153	0.478736254	3.822797967	0.000661608	0.014580183	-1.445390631	Not Sig
GNL3L	0.298077396	1.887557982	3.821317956	0.000664229	0.01461282	-1.449242414	Not Sig
PDCD7	0.211019068	2.535389938	3.821056814	0.000664693	0.01461282	-1.449921997	Not Sig
GCH1	-0.361782249	1.065463688	-3.820177153	0.000666257	0.01462955	-1.45221107	Not Sig
CEBPB	0.546563689	3.557806408	3.819495346	0.000667471	0.014638581	-1.453985169	Not Sig
RBCK1	0.340744653	3.173798662	3.819004442	0.000668347	0.01464017	-1.455262464	Not Sig
ITLN1	-0.662422498	0.42351123	-3.814211178	0.000676957	0.014810983	-1.467731426	Down
DIAPH1	0.593826805	3.396532661	3.812752866	0.000679599	0.014838398	-1.471524013	Up
CPED1	0.475420682	2.891306129	3.812306508	0.000680409	0.014838398	-1.472684751	Not Sig
CASP8	0.42864849	0.991285252	3.812172199	0.000680653	0.014838398	-1.473034009	Not Sig
OTUD5	0.494727227	2.591048672	3.809601569	0.00068534	0.014922733	-1.479717906	Not Sig
CYSTM1	0.43219373	5.096563342	3.807547964	0.000689108	0.014982354	-1.485056447	Not Sig
IL17RB	-0.499748903	0.149924671	-3.80719888	0.00068975	0.014982354	-1.485963831	Not Sig
EPN3	-0.340290871	0.791389699	-3.806765016	0.000690549	0.014982354	-1.487091551	Not Sig
PIK3R3	-0.545225087	3.195519402	-3.806321683	0.000691367	0.014982354	-1.48824384	Not Sig
PHF1	0.408633957	3.642661074	3.805782709	0.000692362	0.014983041	-1.489644654	Not Sig
KIDINS220	0.387208095	3.944300179	3.805414549	0.000693043	0.014983041	-1.49060148	Not Sig
CD151	0.557762839	6.816487664	3.804228766	0.000695239	0.015012722	-1.493683058	Not Sig
ASXL1	0.286584143	2.112707354	3.803043059	0.000697443	0.015042478	-1.496764128	Not Sig
KAT2B	-0.464571722	3.664159595	-3.801477541	0.000700362	0.015087593	-1.500831665	Not Sig
NDUFS3	-0.309434946	6.158299986	-3.800618877	0.000701969	0.015104346	-1.503062419	Not Sig
STEAP3	-0.437074284	1.037614979	-3.799795082	0.000703513	0.01511973	-1.505202435	Not Sig
LAPTM4B	-0.399937264	6.497035707	-3.797158014	0.00070848	0.015204543	-1.512051871	Not Sig
GPT	-0.516913809	2.73507377	-3.796815249	0.000709128	0.015204543	-1.512942046	Not Sig
CCDC28A	0.299913469	2.549436692	3.795735605	0.000711173	0.015210133	-1.515745752	Not Sig
MOCS2	-0.229697289	4.120082877	-3.795456605	0.000711703	0.015210133	-1.51647024	Not Sig
CXCR4	0.932277569	1.974657532	3.795356624	0.000711893	0.015210133	-1.516729858	Up
ST6GALNAC4	0.472056614	3.260455218	3.790048242	0.000722042	0.015408927	-1.530510874	Not Sig
C16orf89	0.737345863	1.297477492	3.783724234	0.000734319	0.015652587	-1.54692033	Up
EIF5B	0.387530053	5.620997717	3.783075897	0.000735589	0.015661342	-1.548602121	Not Sig
GRB14	-0.470213206	1.492029478	-3.781199461	0.000739277	0.015721495	-1.553469076	Not Sig
ITPRIP	0.520949696	2.661146244	3.774042495	0.00075351	0.016005495	-1.572024974	Not Sig
HOMER3	0.458161806	2.141528364	3.772977322	0.000755651	0.016032288	-1.574785663	Not Sig
HIBADH	-0.285227627	4.868178801	-3.772491335	0.00075663	0.016034389	-1.576045146	Not Sig
GCAT	-0.360266815	3.185808515	-3.770148165	0.000761366	0.016116031	-1.582116954	Not Sig
FASTKD1	-0.350529825	3.662084904	-3.768862201	0.000763978	0.016152558	-1.585448715	Not Sig
LCN12	0.169427125	0.214168717	3.768003133	0.000765728	0.016170793	-1.587674237	Not Sig
TMEM175	0.313466823	2.026234972	3.765824106	0.000770184	0.016246066	-1.59331852	Not Sig
RBM14	0.617470052	3.87348786	3.763440239	0.000775087	0.016292929	-1.599492154	Up
RBM14-RBM4	0.617470052	3.87348786	3.763440239	0.000775087	0.016292929	-1.599492154	Up
RBM4	0.617470052	3.87348786	3.763440239	0.000775087	0.016292929	-1.599492154	Up
TJAP1	0.391326625	2.107447332	3.7620476	0.000777966	0.016316536	-1.603098148	Not Sig
EIF3F	0.212425638	3.621714368	3.762030788	0.000778001	0.016316536	-1.603141679	Not Sig
CORO6	0.354057419	4.082921514	3.759300997	0.000783675	0.01641663	-1.610208696	Not Sig
NKIRAS2	0.267726405	3.822888767	3.758168387	0.00078604	0.016447285	-1.61314035	Not Sig
SEMA4C	-0.433677325	2.228222052	-3.757147624	0.000788178	0.016447728	-1.615782246	Not Sig
TBC1D20	0.240657382	2.742432468	3.756963585	0.000788565	0.016447728	-1.616258543	Not Sig
TNK2	0.448991198	1.544814926	3.756866195	0.000788769	0.016447728	-1.616510587	Not Sig
NR4A1	-0.948518195	3.266132995	-3.755208626	0.000792256	0.016483288	-1.620800021	Down
TBX2	0.502894294	2.711429357	3.755195581	0.000792283	0.016483288	-1.620833777	Not Sig
TIMM21	-0.300810536	5.417192994	-3.753324756	0.000796237	0.016546119	-1.625674305	Not Sig
SSTR5	-0.809138284	0.702660111	-3.752663259	0.000797639	0.016546119	-1.627385656	Down
ACOT9	0.492970131	3.966421501	3.752480622	0.000798027	0.016546119	-1.627858135	Not Sig
KLHL32	-0.175653055	0.06589571	-3.751272361	0.000800596	0.016580525	-1.630983698	Not Sig
CCDC185	-0.014966623	0.007617275	-3.750454235	0.00080234	0.01658123	-1.633099856	Not Sig
CYP11A1	0.375196933	0.370532832	3.75040296	0.00080245	0.01658123	-1.63323248	Not Sig
THBS4	1.535883688	5.678487247	3.748639991	0.000806221	0.016597423	-1.637792016	Up
CTNND2	0.722152357	1.305450768	3.748530368	0.000806456	0.016597423	-1.638075507	Up
B3GNT9	0.445497678	1.701006062	3.748127467	0.000807321	0.016597423	-1.639117413	Not Sig
ZC2HC1A	0.277535858	1.42091775	3.747286065	0.00080913	0.016597423	-1.641293161	Not Sig
SMCO1	-0.708235997	4.848761743	-3.747192426	0.000809331	0.016597423	-1.641535288	Down
ZNF224	0.242701765	1.855383156	3.746905947	0.000809948	0.016597423	-1.64227604	Not Sig
ACSS1	-0.505673959	4.688379575	-3.746646698	0.000810507	0.016597423	-1.642946365	Not Sig
PTER	-0.600812207	1.496287009	-3.746571562	0.000810669	0.016597423	-1.64314064	Down
FGFBP2	-0.612350991	1.204613211	-3.746218766	0.00081143	0.016597423	-1.644052814	Down
WIPF3	0.439021185	1.036630696	3.745168592	0.000813699	0.016625179	-1.646767928	Not Sig
FKBP10	0.694462358	2.287797903	3.742568901	0.000819343	0.01672175	-1.653488054	Up
COX6A2	-0.367492006	9.002277972	-3.740715004	0.000823391	0.016785572	-1.658279364	Not Sig
RICTOR	0.493998939	2.523082422	3.738676928	0.000827864	0.0168579	-1.66354575	Not Sig
NR4A3	-1.038654265	1.102360267	-3.738132781	0.000829062	0.016863458	-1.664951659	Down
BUD31	0.400969204	3.39271439	3.737064943	0.000831419	0.016874998	-1.66771043	Not Sig
TTYH2	-0.383976138	2.576377256	-3.737036494	0.000831481	0.016874998	-1.667783923	Not Sig
TCTA	0.398111735	2.971904704	3.734280949	0.000837593	0.016980117	-1.674901647	Not Sig
PLCD3	-0.358969043	3.11519705	-3.733049693	0.000840337	0.017016833	-1.678081473	Not Sig
UCK1	0.317541725	2.793282263	3.730461013	0.000846137	0.017115258	-1.684765803	Not Sig
PDSS1	-0.23207216	1.155975194	-3.729753967	0.000847728	0.01712548	-1.686591218	Not Sig
LAPTM4A	-0.31794434	6.634095313	-3.729401594	0.000848522	0.01712548	-1.687500914	Not Sig
CLUAP1	0.34212382	2.003572001	3.728194427	0.000851247	0.01716148	-1.690617147	Not Sig
ZNF7	0.36321102	1.979367504	3.726640408	0.000854768	0.017207115	-1.694628251	Not Sig
NNMT	0.959925095	2.551811715	3.726051496	0.000856106	0.017207115	-1.696148151	Up
TSPAN5	0.469448622	1.090198049	3.725947215	0.000856343	0.017207115	-1.69641728	Not Sig
RP9	0.312726245	3.251592064	3.725017168	0.000858461	0.017230672	-1.698817414	Not Sig
UBAC2	0.481677201	3.268296104	3.724511131	0.000859615	0.017234862	-1.700123237	Not Sig
CHTOP	0.217352513	4.362654143	3.722531263	0.000864147	0.017306674	-1.705231685	Not Sig
BLVRB	-0.282387743	5.139246338	-3.720883506	0.000867936	0.017363476	-1.709482511	Not Sig
NFKBIL1	0.273637374	2.46396553	3.716840146	0.000877302	0.017531611	-1.719910702	Not Sig
SLC25A21	-0.097585771	0.058180191	-3.712963211	0.000886375	0.01769353	-1.72990601	Not Sig
CBX7	0.358239358	3.766096797	3.711520222	0.000889776	0.017734378	-1.73362533	Not Sig
SLCO4A1	-0.591727988	0.689858498	-3.711269553	0.000890368	0.017734378	-1.734271382	Down
RHOBTB3	0.35621199	3.296864823	3.708172225	0.000897715	0.01786119	-1.742252913	Not Sig
TMEM86A	0.216935791	1.086139766	3.706224535	0.000902365	0.01793413	-1.747270751	Not Sig
ZDHHC14	0.345051038	1.930373717	3.705708609	0.0009036	0.017939126	-1.748599779	Not Sig
SUDS3	0.216950795	2.692986344	3.705180146	0.000904868	0.017944741	-1.749961039	Not Sig
CCDC88A	0.382237444	2.087547134	3.703451149	0.000909027	0.018007622	-1.754414261	Not Sig
GPD1	-0.905895674	1.604546887	-3.701448721	0.000913867	0.018054317	-1.759570832	Down
ZNF541	0.414023502	0.594332354	3.701279633	0.000914276	0.018054317	-1.760006218	Not Sig
DSTN	-0.306747237	7.710842491	-3.701246885	0.000914356	0.018054317	-1.760090539	Not Sig
MRPL2	-0.233484835	3.963795939	-3.697034205	0.000924625	0.018237335	-1.770935499	Not Sig
COL18A1	0.692291116	3.65077718	3.69646317	0.000926026	0.018245216	-1.772405219	Up
SMYD2	0.487252487	7.302230442	3.695969927	0.000927238	0.018249357	-1.773674654	Not Sig
ITPA	0.33936635	2.947347981	3.693198879	0.000934073	0.018350002	-1.780805272	Not Sig
TST	-0.406517169	3.639782665	-3.693080848	0.000934365	0.018350002	-1.781108955	Not Sig
ABTB2	0.478868281	1.946706279	3.689275657	0.000943834	0.018512155	-1.790897537	Not Sig
PRR3	0.201112955	0.613787314	3.688948218	0.000944653	0.018512155	-1.791739685	Not Sig
RRAS	0.537547186	5.70693663	3.685273333	0.000953895	0.018673177	-1.801189419	Not Sig
MPHOSPH6	-0.367506298	2.885621401	-3.682787301	0.000960196	0.018776367	-1.807580217	Not Sig
SPACA9	0.306606036	1.150748559	3.682159275	0.000961794	0.018787464	-1.809194434	Not Sig
SERPINE1	1.024297968	1.50291075	3.680264252	0.000966633	0.018861763	-1.814064625	Up
WEE1	0.541315471	3.755692452	3.679523395	0.000968531	0.018878588	-1.815968381	Not Sig
PTPRA	0.307740706	3.437213631	3.676054881	0.000977466	0.019009968	-1.824879512	Not Sig
VPS16	0.307740706	3.437213631	3.676054881	0.000977466	0.019009968	-1.824879512	Not Sig
NDUFS4	-0.371337063	6.455845446	-3.675693833	0.000978401	0.019009968	-1.825806927	Not Sig
C15orf61	-0.28619589	2.767521164	-3.67434051	0.000981912	0.01905787	-1.829282891	Not Sig
ATP6V1B2	0.273682418	4.009784173	3.673661801	0.000983677	0.019066742	-1.831025961	Not Sig
ARID4A	0.290764573	2.542170911	3.673224018	0.000984818	0.019066742	-1.832150223	Not Sig
ACTA1	0.875526927	11.12726647	3.672959475	0.000985507	0.019066742	-1.832829565	Up
CCND1	0.326333604	4.792469113	3.672096103	0.000987762	0.019090093	-1.835046577	Not Sig
NUPR1	0.774585704	4.425185457	3.670636845	0.000991584	0.019143654	-1.838793313	Up
NRBF2	0.326054683	2.349829425	3.669907295	0.0009935	0.019154759	-1.84066628	Not Sig
FAM120AOS	0.308297912	3.655209622	3.669617855	0.000994261	0.019154759	-1.841409321	Not Sig
TCP11L1	0.377553789	1.482017134	3.668948106	0.000996024	0.019161981	-1.843128599	Not Sig
EHF	-0.130179587	0.041473974	-3.668677212	0.000996738	0.019161981	-1.843823964	Not Sig
ZNF746	0.255018031	1.398673901	3.667652915	0.000999443	0.019171701	-1.846453098	Not Sig
ZNF266	0.408201851	1.73899912	3.667510934	0.000999819	0.019171701	-1.84681751	Not Sig
SPTSSA	-0.284773101	3.198550077	-3.667291308	0.0010004	0.019171701	-1.847381196	Not Sig
AZIN2	0.663298935	0.940586351	3.666637758	0.001002131	0.0191832	-1.849058514	Up
LYVE1	-1.053271736	1.685209016	-3.666270539	0.001003105	0.0191832	-1.850000924	Down
ARHGEF25	0.445670476	2.628778701	3.665589816	0.001004913	0.01919763	-1.851747804	Not Sig
TSPAN2	-0.424180851	1.083546338	-3.661595813	0.001015585	0.019381189	-1.861994942	Not Sig
CBLN3	0.265315103	0.464950555	3.658818865	0.00102307	0.019503608	-1.869117219	Not Sig
UQCC1	-0.273016896	4.428057503	-3.656905166	0.001028259	0.019582055	-1.874024325	Not Sig
ANP32A	0.213221204	5.370578722	3.655411325	0.001032328	0.019627706	-1.877854192	Not Sig
DIS3L2	0.275795674	1.836382397	3.655101601	0.001033174	0.019627706	-1.878648182	Not Sig
FBXL7	0.291282406	2.689884975	3.654840321	0.001033887	0.019627706	-1.879317967	Not Sig
WDR5B	0.261220779	1.458399974	3.653654975	0.001037132	0.01966881	-1.882356354	Not Sig
FUT1	-0.516948933	0.433121456	-3.652246974	0.001040998	0.019721618	-1.885965013	Not Sig
UGCG	0.343931464	2.079092497	3.648685891	0.001050841	0.019887406	-1.89508972	Not Sig
HTR1D	-0.025202367	0.022774614	-3.646834589	0.001055993	0.019964186	-1.899832121	Not Sig
CSPG4	0.374093167	1.742223295	3.645138609	0.001060735	0.02003305	-1.904175878	Not Sig
SLC31A2	-0.360799223	2.076648836	-3.644525782	0.001062453	0.020043159	-1.905745277	Not Sig
KLF10	-0.639811929	2.817665254	-3.644163805	0.00106347	0.020043159	-1.906672226	Down
SPSB3	0.374507793	3.438928378	3.643322558	0.001065835	0.020056196	-1.908826356	Not Sig
DCTPP1	-0.378814129	3.537224381	-3.642130214	0.001069197	0.020056196	-1.911879215	Not Sig
FILIP1L	0.62736644	3.743631425	3.641931675	0.001069758	0.020056196	-1.912387514	Up
JAZF1	0.281056608	2.971682989	3.64162329	0.001070629	0.020056196	-1.913177023	Not Sig
PMVK	-0.276262748	4.105604472	-3.641505361	0.001070963	0.020056196	-1.913478932	Not Sig
TMEM231	0.320644077	1.342452871	3.640833242	0.001072865	0.020056196	-1.915199549	Not Sig
PRELID1	0.390538061	3.968790748	3.640556197	0.001073651	0.020056196	-1.915908747	Not Sig
SSBP2	0.309629629	2.512944449	3.640461951	0.001073918	0.020056196	-1.91615	Not Sig
MRPL16	-0.17255874	4.88628927	-3.640409827	0.001074066	0.020056196	-1.916283426	Not Sig
LIPE	0.422058951	2.243112958	3.639429931	0.001076848	0.020087577	-1.918791637	Not Sig
PHLDB1	0.403046704	3.681187135	3.638813203	0.001078603	0.020090253	-1.92037013	Not Sig
YWHAB	0.298341096	5.141726697	3.638604977	0.001079197	0.020090253	-1.920903057	Not Sig
PRR7	0.197291916	0.225747607	3.638000577	0.00108092	0.020101805	-1.922449871	Not Sig
MFF	-0.201877885	4.413725896	-3.634776648	0.001090159	0.020252954	-1.930699164	Not Sig
FN1	1.107012737	5.056160015	3.632765967	0.00109596	0.020339989	-1.935842691	Up
DMTF1	0.434154383	2.409120886	3.628430542	0.00110857	0.020553095	-1.946929627	Not Sig
THNSL1	-0.258094465	1.381823087	-3.62705858	0.00111259	0.020589271	-1.950437125	Not Sig
SYT7	-0.467269776	1.478178886	-3.626993589	0.001112781	0.020589271	-1.950603268	Not Sig
PGPEP1	0.278241585	2.464471927	3.624595736	0.001119842	0.020683862	-1.956732312	Not Sig
NPIPA5	0.490113036	1.239099749	3.624487045	0.001120163	0.020683862	-1.957010097	Not Sig
NACA	0.350430173	6.687774441	3.621956418	0.001127664	0.020768086	-1.963476844	Not Sig
PRIM1	0.350430173	6.687774441	3.621956418	0.001127664	0.020768086	-1.963476844	Not Sig
RABL2B	0.32492694	1.029217948	3.621795559	0.001128143	0.020768086	-1.963887845	Not Sig
RPS6KA2	0.417829991	3.589952432	3.620837435	0.001130997	0.02079898	-1.966335756	Not Sig
FAM149B1	0.258370383	2.080779666	3.620466573	0.001132104	0.02079898	-1.967283209	Not Sig
IRF3	0.44377814	2.648919919	3.61780701	0.00114007	0.020923419	-1.974076629	Not Sig
EFHC2	-0.485684738	1.548846947	-3.617238259	0.001141781	0.020923419	-1.975529174	Not Sig
SRPX	0.531687694	3.579042188	3.616621918	0.001143638	0.020923419	-1.977103164	Not Sig
TMEM140	0.755443797	2.202085691	3.616482032	0.00114406	0.020923419	-1.977460387	Up
SMYD3	-0.192488532	1.526445961	-3.616297183	0.001144617	0.020923419	-1.97793242	Not Sig
PDE2A	-0.648980612	1.622320063	-3.613436649	0.00115328	0.021060654	-1.985236023	Down
SPEG	0.487879914	3.687728265	3.612538234	0.001156014	0.021089448	-1.987529445	Not Sig
STK38L	0.66637144	3.768145594	3.610544069	0.001162105	0.021179366	-1.992619282	Up
ZNRF2	0.362029781	2.142253348	3.609773681	0.001164467	0.021201202	-1.994585316	Not Sig
DVL3	0.311926749	3.721227191	3.607737328	0.001170731	0.021293984	-1.999781355	Not Sig
SUPT5H	0.252028272	3.918127882	3.606641044	0.001174117	0.021313807	-2.002578228	Not Sig
PDGFB	-0.472264646	2.467431371	-3.606627207	0.00117416	0.021313807	-2.002613527	Not Sig
CUL4A	-0.322195772	4.694409279	-3.60422968	0.001181598	0.021411756	-2.008729064	Not Sig
SLC25A19	-0.431141615	1.068388343	-3.604131025	0.001181905	0.021411756	-2.008980679	Not Sig
CHST3	0.353709779	2.347111988	3.603520634	0.001183807	0.021424909	-2.010537389	Not Sig
ITFG2	0.329255909	2.24056257	3.602763614	0.00118617	0.021446369	-2.01246792	Not Sig
ENC1	0.628032148	1.729939805	3.601747071	0.001189349	0.021482546	-2.015060041	Up
SV2B	-0.398086453	0.411219771	-3.600017973	0.001194777	0.021559214	-2.019468509	Not Sig
ABCA1	0.433813366	1.243570171	3.599236245	0.001197238	0.021582265	-2.021461327	Not Sig
HSPA4	0.370291461	4.476797477	3.597733406	0.001201985	0.021596142	-2.025291985	Not Sig
SORBS2	0.531773035	7.072598942	3.597394892	0.001203056	0.021596142	-2.026154756	Not Sig
GPR89B	-0.205215998	1.680038229	-3.597375691	0.001203117	0.021596142	-2.026203694	Not Sig
AQP3	-0.654531152	1.963426208	-3.597331456	0.001203257	0.021596142	-2.026316433	Down
RBMX2	0.263654472	2.823493487	3.596865069	0.001204736	0.021596142	-2.027505059	Not Sig
FGF12	-0.921974074	4.563906679	-3.596744473	0.001205118	0.021596142	-2.027812398	Down
GZMH	0.689493162	0.79289478	3.594980797	0.001210726	0.021659323	-2.032306694	Up
SUPT3H	0.274670786	0.829321147	3.594888282	0.001211021	0.021659323	-2.032542423	Not Sig
PSMC3IP	0.208653107	0.819826547	3.593454178	0.0012156	0.021719914	-2.036196246	Not Sig
ARMT1	-0.399010992	2.868973249	-3.592475987	0.001218733	0.021754571	-2.038688179	Not Sig
NCL	0.203955498	6.322743144	3.591815744	0.001220853	0.021771077	-2.04037	Not Sig
PRRG3	-0.526660885	0.641337385	-3.588331011	0.001232098	0.021934891	-2.049244655	Not Sig
PTK2	0.479840748	3.056689176	3.588223625	0.001232446	0.021934891	-2.049518086	Not Sig
SUGCT	-0.260508061	1.115811258	-3.586499729	0.001238048	0.022013091	-2.053907134	Not Sig
PLEKHM1	0.366489967	0.777035395	3.584331586	0.001245128	0.022117405	-2.059426116	Not Sig
GP1BB	0.358867401	4.408806053	3.583587538	0.001247567	0.022139148	-2.061319792	Not Sig
CFAP77	-0.203817958	0.26052382	-3.579634451	0.001260602	0.022348712	-2.071378319	Not Sig
PKDREJ	0.106722694	0.243447012	3.579041576	0.001262569	0.022361821	-2.072886514	Not Sig
CACNA2D1	0.51893738	3.318443291	3.577818697	0.001266634	0.022412043	-2.075997057	Not Sig
RASSF9	0.459261033	1.460050562	3.575227777	0.001275289	0.022543306	-2.082586061	Not Sig
GABRA4	0.559900486	1.610222559	3.574808777	0.001276695	0.022546276	-2.083651456	Not Sig
TAF3	0.249524843	1.999132296	3.57364362	0.00128061	0.022593527	-2.086613863	Not Sig
CTNNBIP1	-0.400273009	3.342085208	-3.573190626	0.001282135	0.022598562	-2.087765501	Not Sig
IL1RAPL1	-0.272758658	0.168202591	-3.572203901	0.001285464	0.022625247	-2.090273841	Not Sig
LRRFIP1	0.293666504	4.786626577	3.572006117	0.001286132	0.022625247	-2.090776593	Not Sig
PPIP5K2	-0.480508878	2.305568617	-3.56898793	0.001296371	0.022753966	-2.098447298	Not Sig
MRPL1	-0.323402112	4.412473165	-3.568955907	0.00129648	0.022753966	-2.098528671	Not Sig
PRKRA	-0.225385763	3.510946637	-3.568688536	0.001297391	0.022753966	-2.099208073	Not Sig
ZNF337	0.311781259	1.635811773	3.568307076	0.001298692	0.022753966	-2.100177345	Not Sig
P3H1	0.38641645	1.566980887	3.568014119	0.001299692	0.022753966	-2.10092171	Not Sig
NDUFAF5	-0.194078928	3.334877397	-3.565144449	0.001309525	0.022904112	-2.108211924	Not Sig
ALDH3A2	0.377211948	3.963932659	3.564590836	0.00131143	0.022915444	-2.109618088	Not Sig
MDH2	-0.263236708	6.488483818	-3.562301177	0.001319338	0.023031553	-2.115432883	Not Sig
ARRDC3	0.521200953	2.734903748	3.558108389	0.001333941	0.023264178	-2.126077157	Not Sig
RAB17	0.359226157	0.314930916	3.557539819	0.001335933	0.023276648	-2.127520222	Not Sig
PLXDC2	0.587587634	2.042825455	3.555739966	0.001342258	0.023364524	-2.132087784	Up
CYCS	-0.271081719	6.725792897	-3.551106957	0.001358675	0.023627718	-2.143841095	Not Sig
HLF	-0.53307316	2.241866948	-3.550498787	0.001360844	0.023640224	-2.145383505	Not Sig
NCKAP5L	0.30295333	1.806373287	3.550178463	0.001361988	0.023640224	-2.146195854	Not Sig
GNAO1	-0.620590559	1.153994592	-3.547978449	0.00136987	0.023741524	-2.151774375	Down
SMTN	-0.433402821	3.916374949	-3.547822802	0.00137043	0.023741524	-2.152168995	Not Sig
LRRN3	-0.600987348	0.665573221	-3.545755006	0.001377882	0.023844169	-2.157410955	Down
TIMP1	1.067134755	5.017789834	3.544831903	0.001381221	0.023844169	-2.159750687	Up
TMEM126A	-0.356400573	5.336861368	-3.544755038	0.001381499	0.023844169	-2.1599455	Not Sig
MSRB3	0.29986437	4.848023783	3.544730545	0.001381588	0.023844169	-2.160007577	Not Sig
RAB40C	0.366336167	1.851014335	3.543674663	0.001385418	0.023887653	-2.162683537	Not Sig
GPR180	-0.269801739	0.754961912	-3.542774253	0.001388693	0.02392148	-2.164965237	Not Sig
IL6R	-0.484509309	1.054764795	-3.540023919	0.001398741	0.024071821	-2.171933385	Not Sig
XRCC1	0.220128395	2.413381589	3.539016344	0.00140244	0.024112707	-2.174485618	Not Sig
EFNA5	0.307502341	1.794318627	3.537371141	0.0014085	0.024194074	-2.178652391	Not Sig
ZFYVE21	0.219792612	4.325477844	3.536860026	0.001410388	0.02420369	-2.17994673	Not Sig
KY	-0.446346035	0.732910765	-3.536296555	0.001412472	0.024216651	-2.181373569	Not Sig
TMEM167B	0.275877961	3.680416798	3.534403081	0.001419497	0.024296266	-2.186167642	Not Sig
SDSL	0.45413301	2.543640806	3.534326515	0.001419782	0.024296266	-2.186361479	Not Sig
GTF2H2	-0.42637771	1.232567628	-3.533872658	0.001421471	0.024302354	-2.187510439	Not Sig
KDSR	0.2770751	2.355824132	3.53167573	0.001429676	0.024419715	-2.193071254	Not Sig
KDELR3	0.479574224	2.17610633	3.530986861	0.001432258	0.024440912	-2.194814628	Not Sig
SMAD6	0.385889107	2.402492393	3.530072854	0.00143569	0.024476575	-2.197127573	Not Sig
CHST14	0.298219999	2.097812555	3.528090628	0.001443163	0.024580976	-2.202142906	Not Sig
MAPK11	0.355007324	1.724120283	3.526552166	0.001448989	0.024657158	-2.206034695	Not Sig
PRIM2	0.243007468	0.780256495	3.525519342	0.001452912	0.024700864	-2.208647019	Not Sig
SLC2A3	-0.647435403	1.394724967	-3.524919548	0.001455196	0.0247161	-2.210163941	Down
MEIS3	0.276603241	0.84000918	3.52457187	0.001456521	0.0247161	-2.211043199	Not Sig
TRMT10C	-0.268516487	3.448693224	-3.523812916	0.001459418	0.024742219	-2.212962434	Not Sig
TFAM	-0.328479717	2.489660491	-3.521994366	0.001466381	0.024837176	-2.217560504	Not Sig
RBMS3	0.366509338	1.757836287	3.520316128	0.001472837	0.024923349	-2.221802985	Not Sig
PENK	1.059317382	1.547242769	3.519881295	0.001474514	0.024928581	-2.222902087	Up
KBTBD6	-0.293638394	1.587540676	-3.519293782	0.001476782	0.024932278	-2.224387026	Not Sig
C2orf68	0.210663537	2.432180632	3.519116338	0.001477468	0.024932278	-2.224835495	Not Sig
GOLIM4	0.351224639	4.330235814	3.517547174	0.001483547	0.024993549	-2.228801002	Not Sig
DTX4	0.514141067	0.748619269	3.517337532	0.001484361	0.024993549	-2.229330745	Not Sig
TCF7L2	0.258052395	1.316395886	3.517118219	0.001485213	0.024993549	-2.229884913	Not Sig
SLC20A1	0.452857877	1.914362095	3.51542687	0.0014918	0.025080367	-2.23415822	Not Sig
NPIPA3	0.265408856	0.617681959	3.514640212	0.001494873	0.025080367	-2.236145491	Not Sig
KCNJ12	-0.312143261	1.420614507	-3.514392362	0.001495843	0.025080367	-2.236771578	Not Sig
NLE1	0.182114656	0.824054657	3.514126486	0.001496883	0.025080367	-2.237443179	Not Sig
CDKN1C	-0.564705904	3.687777673	-3.514032059	0.001497253	0.025080367	-2.237681698	Not Sig
MANBA	0.338361318	2.105507769	3.511075409	0.001508877	0.025204576	-2.245148776	Not Sig
RGL1	0.450635987	2.432776137	3.510981871	0.001509246	0.025204576	-2.245384967	Not Sig
ENTPD4	0.392750382	3.071289562	3.510740128	0.0015102	0.025204576	-2.245995377	Not Sig
LOXL2	0.392750382	3.071289562	3.510740128	0.0015102	0.025204576	-2.245995377	Not Sig
NRXN1	-0.36728323	0.644059041	-3.51006039	0.001512887	0.025215592	-2.247711657	Not Sig
PPCDC	0.231024977	1.026352946	3.509873293	0.001513627	0.025215592	-2.248184037	Not Sig
NOD1	0.331499744	1.232288755	3.503973058	0.001537156	0.025568332	-2.263075801	Not Sig
MRPS12	-0.292840053	3.775065993	-3.503860822	0.001537607	0.025568332	-2.26335898	Not Sig
MEST	0.639688837	0.974390964	3.503029534	0.001540952	0.025600585	-2.265456269	Up
NARS2	-0.246378875	2.491877142	-3.50181009	0.00154587	0.025658911	-2.2685325	Not Sig
ZNF697	0.303985393	1.573158379	3.501427316	0.001547417	0.025661219	-2.269498019	Not Sig
UCHL1	1.557224505	2.797224363	3.497891803	0.001561778	0.02587582	-2.278414098	Up
MYOM1	0.585482364	7.575369549	3.496450485	0.001567669	0.025906391	-2.282047882	Up
STRAP	-0.183114229	5.439829052	-3.496382487	0.001567948	0.025906391	-2.282219302	Not Sig
FAM47E	0.419917751	4.345063487	3.495581271	0.001571233	0.025906391	-2.284239018	Not Sig
FAM47E-STBD1	0.419917751	4.345063487	3.495581271	0.001571233	0.025906391	-2.284239018	Not Sig
STBD1	0.419917751	4.345063487	3.495581271	0.001571233	0.025906391	-2.284239018	Not Sig
MCF2L	-0.429521519	2.439682373	-3.495357311	0.001572152	0.025906391	-2.284803545	Not Sig
GRK5	-0.420168718	3.370675401	-3.494772629	0.001574555	0.025922545	-2.286277267	Not Sig
PNP	-0.46873337	1.504118546	-3.493422812	0.001580115	0.025982585	-2.289679178	Not Sig
ID4	0.756275982	1.44607669	3.493195623	0.001581053	0.025982585	-2.290251704	Up
PPP3R2	-0.018532266	0.017787588	-3.492839521	0.001582524	0.025983328	-2.291149069	Not Sig
IPO13	-0.214002291	3.210514431	-3.490738534	0.001591229	0.026102748	-2.296442745	Not Sig
TCIRG1	0.627988169	1.820260923	3.489805566	0.00159511	0.026142875	-2.298793058	Up
SLITRK4	0.447311029	0.428207848	3.487288959	0.001605623	0.026291542	-2.305131594	Not Sig
MMP14	0.552059192	2.726296322	3.486348649	0.001609569	0.026308495	-2.307499468	Not Sig
DDX55	0.360237553	1.262461493	3.486112981	0.001610559	0.026308495	-2.308092883	Not Sig
NPEPL1	0.297547544	4.25706531	3.485148694	0.001614617	0.026308495	-2.310520808	Not Sig
STX16	0.297547544	4.25706531	3.485148694	0.001614617	0.026308495	-2.310520808	Not Sig
STX16-NPEPL1	0.297547544	4.25706531	3.485148694	0.001614617	0.026308495	-2.310520808	Not Sig
KLHL34	0.509044112	1.341364486	3.484982021	0.00161532	0.026308495	-2.310940438	Not Sig
REST	0.2533876	1.80895694	3.48337035	0.001622128	0.02638542	-2.314997696	Not Sig
C1orf105	-0.940564482	1.519874143	-3.483178834	0.001622939	0.02638542	-2.315479775	Down
POLR2G	0.248862901	4.346645922	3.482536862	0.001625659	0.026406098	-2.317095647	Not Sig
TGFB3	0.495801755	2.298327633	3.47866716	0.001642154	0.026650268	-2.326833333	Not Sig
CHERP	0.251370039	2.056132601	3.477192401	0.001648482	0.026729172	-2.330543262	Not Sig
SF3A2	0.319523995	2.835087569	3.476474542	0.001651571	0.026748635	-2.332348893	Not Sig
COL1A2	1.084407735	5.548325092	3.476231608	0.001652618	0.026748635	-2.332959912	Up
ANK1	-0.464721993	4.517979539	-3.475318367	0.001656558	0.026788621	-2.335256706	Not Sig
CHST7	-0.580964236	2.023939115	-3.474161458	0.001661563	0.026838755	-2.338165976	Not Sig
JADE1	0.286439283	2.727416889	3.473645807	0.001663799	0.026838755	-2.339462554	Not Sig
GRAMD1A	0.329738598	2.473937291	3.473265328	0.00166545	0.026838755	-2.340419201	Not Sig
SOD3	0.844374711	4.670204304	3.47312599	0.001666055	0.026838755	-2.34076953	Up
PPL	-0.607507347	0.702653768	-3.47290348	0.001667022	0.026838755	-2.341328963	Down
AIFM2	0.187608929	2.567949697	3.471235999	0.001674284	0.026931885	-2.345520869	Not Sig
GPX8	0.424726634	1.368976874	3.470873556	0.001675867	0.02693357	-2.346431912	Not Sig
PIR	-0.42323624	2.477605705	-3.469721535	0.001680906	0.026977266	-2.349327402	Not Sig
L1CAM	-0.50942485	0.876430497	-3.469383148	0.00168239	0.026977266	-2.350177829	Not Sig
TBCE	-0.202463284	2.766686476	-3.468824979	0.001684839	0.026977266	-2.351580537	Not Sig
SEMA6A	0.284892461	1.225966158	3.468744771	0.001685191	0.026977266	-2.351782096	Not Sig
PTGFRN	0.563291148	3.870384008	3.46856365	0.001685987	0.026977266	-2.35223724	Not Sig
CLK3	0.249702872	2.393002648	3.466974299	0.001692984	0.027065471	-2.35623074	Not Sig
DNASE1L1	-0.24812508	3.31094737	-3.465988128	0.00169734	0.027091909	-2.358708281	Not Sig
SGTB	0.219455711	1.053148216	3.465926904	0.001697611	0.027091909	-2.358862086	Not Sig
HDDC3	-0.295087291	2.279438832	-3.465420285	0.001699853	0.02710396	-2.360134737	Not Sig
MASTL	0.304564909	0.375818134	3.464213725	0.001705205	0.027165529	-2.363165371	Not Sig
PDGFC	0.307778247	1.860769489	3.46292715	0.00171093	0.027232925	-2.366396518	Not Sig
SS18	0.246585168	3.21239239	3.459153596	0.001727828	0.0274779	-2.375870743	Not Sig
C1QTNF6	0.414316122	0.515434723	3.457954319	0.001733233	0.027481213	-2.378880881	Not Sig
CTBS	-0.264795124	6.25655194	-3.457928414	0.00173335	0.027481213	-2.378945897	Not Sig
GNG5	-0.264795124	6.25655194	-3.457928414	0.00173335	0.027481213	-2.378945897	Not Sig
NT5M	-0.25161742	1.464810998	-3.457769208	0.001734068	0.027481213	-2.379345465	Not Sig
AKIRIN2	0.302130395	3.576673049	3.457305939	0.001736161	0.027490477	-2.380508112	Not Sig
NDUFS7	-0.306385793	6.422943196	-3.455671521	0.001743565	0.027583741	-2.38460944	Not Sig
PRF1	0.524515916	0.58619838	3.454799988	0.001747525	0.027622416	-2.386796102	Not Sig
TPGS2	0.319289813	2.541989178	3.453364128	0.001754069	0.027694175	-2.39039816	Not Sig
NDUFA12	-0.291252246	7.560719965	-3.453137438	0.001755104	0.027694175	-2.390966788	Not Sig
STAM	0.322714803	2.723757985	3.452728627	0.001756973	0.027699676	-2.39199221	Not Sig
KPNA4	0.248924195	3.871528617	3.452259065	0.001759121	0.027709578	-2.393169953	Not Sig
GRIA3	0.581094094	0.475920278	3.450773447	0.001765935	0.027778684	-2.396895707	Not Sig
DPM2	0.312569498	2.244807025	3.450628267	0.001766603	0.027778684	-2.397259768	Not Sig
GIGYF1	0.393521115	1.899323307	3.450306861	0.001768081	0.027778684	-2.398065716	Not Sig
EPHA4	0.618113528	1.863417933	3.448538188	0.001776236	0.027879696	-2.402500245	Up
UBE3A	0.224342667	4.021272531	3.448249798	0.00177757	0.027879696	-2.403223229	Not Sig
MLPH	-0.703641082	2.285862045	-3.446681055	0.001784839	0.027969245	-2.40715557	Down
GAS2	0.391598819	1.467081603	3.446338727	0.001786429	0.027969245	-2.408013579	Not Sig
SOBP	0.304110235	2.359749384	3.446025967	0.001787883	0.027969245	-2.408797452	Not Sig
FRMD3	0.357057812	4.754951036	3.444368821	0.001795606	0.02806597	-2.412950275	Not Sig
PRDM1	0.553961578	0.502683049	3.442944276	0.001802271	0.028146003	-2.416519545	Not Sig
RASGEF1B	0.38708343	0.890532052	3.442289225	0.001805344	0.028169851	-2.418160607	Not Sig
HINT1	-0.295159143	6.771747736	-3.437730854	0.001826866	0.028481301	-2.429576884	Not Sig
ASCC2	0.270859423	2.786285384	3.434513007	0.001842209	0.02869595	-2.437632128	Not Sig
DRG2	0.232077417	2.49442036	3.433236464	0.00184833	0.02876671	-2.440826841	Not Sig
ASB10	0.4102096	1.924571322	3.429367015	0.001867005	0.029025167	-2.450507649	Not Sig
GDI1	0.257564481	4.789576412	3.429136683	0.001868122	0.029025167	-2.451083764	Not Sig
ZCCHC7	0.226397565	1.743520181	3.426494808	0.001880984	0.0291801	-2.457690586	Not Sig
BMP4	0.419691428	2.073334935	3.426220334	0.001882325	0.0291801	-2.458376874	Not Sig
KCNIP2	-0.834674664	4.980656104	-3.426103343	0.001882897	0.0291801	-2.458669385	Down
GFRA1	-0.353993649	0.246123843	-3.421943998	0.001903341	0.029471863	-2.469066353	Not Sig
LAMTOR5	-0.235752845	6.485122981	-3.419232513	0.001916783	0.029654817	-2.475841335	Not Sig
FOXO3	0.431953121	2.914525644	3.418702551	0.001919421	0.029670443	-2.477165253	Not Sig
GOT1	-0.433913045	6.802808216	-3.4180146	0.001922851	0.029698271	-2.478883719	Not Sig
C3orf80	0.108320399	0.155859737	3.416848357	0.001928679	0.029763057	-2.481796608	Not Sig
IER3	0.991401261	4.471832288	3.415799557	0.001933934	0.02981891	-2.484415807	Up
ZNF333	0.232804155	1.021941264	3.415271145	0.001936587	0.029834577	-2.485735301	Not Sig
COX7B	-0.62609976	8.998864441	-3.414783872	0.001939037	0.029847085	-2.486951992	Down
DVL2	0.351780088	2.083703362	3.41295534	0.001948256	0.029963687	-2.491517077	Not Sig
CYTH2	0.313916335	2.549770855	3.412017645	0.001953	0.029973716	-2.493857717	Not Sig
PARVB	-0.638840251	4.263754879	-3.411851485	0.001953842	0.029973716	-2.494272453	Down
PARVG	-0.638840251	4.263754879	-3.411851485	0.001953842	0.029973716	-2.494272453	Down
PTPN21	0.451617219	2.601544109	3.410878341	0.00195878	0.030024186	-2.496701245	Not Sig
MSS51	0.751246248	1.817236456	3.409640873	0.001965075	0.030095378	-2.499789328	Up
NFYC	0.212847785	3.744519272	3.409131022	0.001967675	0.030109889	-2.501061518	Not Sig
IFT80	0.308251679	1.926061037	3.40809164	0.001972985	0.030165815	-2.503654756	Not Sig
TXLNG	0.27080723	1.569716467	3.407662405	0.001975182	0.030174091	-2.504725594	Not Sig
C15orf39	-0.330496862	1.40754299	-3.406514574	0.001981068	0.030238668	-2.507588875	Not Sig
CD320	-0.485440941	3.390742019	-3.405977413	0.001983829	0.030255464	-2.508928692	Not Sig
PHLDA3	0.469294564	2.646624288	3.405008549	0.001988817	0.030264763	-2.511345067	Not Sig
TJP1	0.276494997	3.6750125	3.404979533	0.001988967	0.030264763	-2.511417428	Not Sig
DGUOK	0.267763652	3.431254638	3.404891574	0.00198942	0.030264763	-2.511636784	Not Sig
MAN1B1	0.340824818	2.410383192	3.4029377	0.00199952	0.030393042	-2.516508853	Not Sig
AKT1	0.385458836	4.923943066	3.400836609	0.002010437	0.030496754	-2.521746708	Not Sig
UCHL5	-0.508466233	2.538565967	-3.400780397	0.002010729	0.030496754	-2.521886819	Not Sig
MAPRE2	0.380443872	5.084879126	3.400658709	0.002011363	0.030496754	-2.522190135	Not Sig
NR0B2	0.384257127	1.34823626	3.398850942	0.002020806	0.030614454	-2.52669557	Not Sig
HMGN2	0.331872409	5.198490086	3.397563039	0.002027559	0.030683643	-2.529904753	Not Sig
SIRT3	-0.235065275	3.014367926	-3.397338219	0.00202874	0.030683643	-2.530464904	Not Sig
MARK1	0.273809315	1.814867559	3.396277382	0.002034322	0.030742557	-2.533107829	Not Sig
ARIH2	0.435213773	4.281141843	3.393112523	0.002051064	0.030969264	-2.54099056	Not Sig
MTUS2	-0.365487793	3.934603135	-3.392557163	0.002054015	0.030969264	-2.542373478	Not Sig
APOL2	0.316060824	3.282184636	3.392242223	0.002055691	0.030969264	-2.543157678	Not Sig
FAM124A	-0.399155946	1.100685781	-3.392161368	0.002056121	0.030969264	-2.543359002	Not Sig
ANKRD49	0.251381218	1.491998626	3.390928566	0.002062694	0.030991274	-2.546428348	Not Sig
WWOX	-0.273725626	0.983150447	-3.390787382	0.002063448	0.030991274	-2.546779828	Not Sig
PDLIM7	0.49912703	2.401214098	3.390703526	0.002063896	0.030991274	-2.546988586	Not Sig
CCDC121	-0.244171318	1.540878615	-3.390493779	0.002065017	0.030991274	-2.547510739	Not Sig
EEA1	0.304165133	2.538433301	3.390294061	0.002066085	0.030991274	-2.548007911	Not Sig
CAMK2B	0.367624326	3.382912647	3.386592832	0.002085972	0.031263851	-2.557219421	Not Sig
ADRA2C	0.339349048	1.534806303	3.385991842	0.002089219	0.031286781	-2.558714745	Not Sig
PATZ1	0.231330402	2.223881738	3.384633911	0.002096572	0.031366791	-2.562093003	Not Sig
FAM117B	0.346121798	0.443427882	3.384073398	0.002099615	0.031366791	-2.563487278	Not Sig
TTC1	-0.296753154	5.408371364	-3.384053187	0.002099725	0.031366791	-2.563537552	Not Sig
CIRBP	0.401346756	6.715643561	3.383309236	0.00210377	0.031401481	-2.565387972	Not Sig
TMEM176B	0.873660311	4.663599199	3.382236967	0.002109614	0.031462937	-2.568054714	Up
ZNF253	-0.349904981	1.245978111	-3.381870352	0.002111615	0.031467038	-2.568966406	Not Sig
ADIPOR1	0.217724137	4.610428243	3.38140052	0.002114183	0.031479563	-2.570134715	Not Sig
INPP4B	0.607816116	2.663527661	3.379759782	0.002123174	0.031587625	-2.57421412	Up
TIAM2	0.348577151	0.265066811	3.37756008	0.002135285	0.031741904	-2.57968197	Not Sig
CGNL1	0.671873832	2.937136092	3.376117363	0.002143265	0.031834562	-2.583267345	Up
LENG8	0.559943495	3.969536672	3.373873336	0.002155734	0.031993695	-2.588842801	Not Sig
NUMA1	0.293339609	3.744003876	3.373266451	0.002159119	0.032017848	-2.590350381	Not Sig
GLG1	0.340217264	3.6143231	3.372306788	0.00216448	0.032052452	-2.592734072	Not Sig
SDHD	-0.270221898	6.891365561	-3.372134192	0.002165446	0.032052452	-2.593162752	Not Sig
VHL	0.22577858	2.175410081	3.371905178	0.002166728	0.032052452	-2.59373154	Not Sig
AMD1	-0.500851692	4.115319907	-3.371555666	0.002168686	0.032055397	-2.594599572	Not Sig
ENTPD2	-0.27729373	0.388543787	-3.37032651	0.002175585	0.032131317	-2.597651938	Not Sig
EFL1	-0.263211933	2.109216033	-3.369457941	0.002180474	0.032177433	-2.599808574	Not Sig
PHC2	0.348544177	4.231675087	3.368670085	0.002184917	0.032216913	-2.601764594	Not Sig
PIM3	-0.310094673	3.277141566	-3.36490164	0.002206289	0.032505759	-2.61111786	Not Sig
TMEM164	0.401049441	2.910018623	3.361720917	0.002224486	0.032747376	-2.619008911	Not Sig
ETV4	0.304509984	0.423007954	3.361109685	0.002227999	0.032772624	-2.620524949	Not Sig
IFI27L2	0.534692645	5.152728655	3.359662209	0.00223634	0.032868791	-2.624114651	Not Sig
SYPL2	-0.346318338	2.549187241	-3.358440548	0.002243404	0.032946036	-2.627143819	Not Sig
COL3A1	1.192319767	5.493069256	3.357916713	0.002246439	0.03294856	-2.628442549	Up
FNIP1	0.334011412	2.421133978	3.357786984	0.002247191	0.03294856	-2.62876417	Not Sig
RTF1	0.189692758	3.430818832	3.356159065	0.002256652	0.033045544	-2.632799602	Not Sig
TSPAN11	-0.496213733	0.589078799	-3.356025174	0.002257432	0.033045544	-2.633131467	Not Sig
PLAGL2	0.220065582	1.309153493	3.35401366	0.00226918	0.033190851	-2.638116541	Not Sig
EFR3A	0.34709136	3.444833245	3.353286459	0.002273441	0.033226516	-2.639918422	Not Sig
GGA1	0.268343192	2.499830704	3.352780534	0.00227641	0.033243254	-2.641171923	Not Sig
GTF3A	-0.341492032	5.80959341	-3.351017515	0.002286787	0.033368048	-2.645539407	Not Sig
RAB29	0.576661188	1.594906068	3.349510989	0.00229569	0.033471159	-2.649270701	Not Sig
CHADL	-0.630735983	0.372900647	-3.347913696	0.002305166	0.033582451	-2.653226013	Down
NPIPA2	0.2347774	0.56178725	3.347524924	0.002307478	0.033589284	-2.654188589	Not Sig
EEFSEC	0.191848416	2.893776349	3.345542498	0.002319302	0.033734466	-2.659096207	Not Sig
GDF6	0.441118141	0.462865295	3.343801568	0.002329735	0.033852854	-2.663404951	Not Sig
ARGLU1	0.340738917	5.052221745	3.343259032	0.002332995	0.033852854	-2.664747509	Not Sig
ERBB3	-0.41527675	0.50154534	-3.343255806	0.002333014	0.033852854	-2.664755492	Not Sig
MICAL2	0.383925378	3.12063588	3.342283535	0.002338868	0.033910796	-2.667161235	Not Sig
POLH	0.230710148	1.096579532	3.340239057	0.002351223	0.034042267	-2.672219013	Not Sig
NPFF	0.613567223	1.021812174	3.340165105	0.002351672	0.034042267	-2.672401934	Up
CHKA	0.259030076	1.636358513	3.337301168	0.002369088	0.03426717	-2.679484618	Not Sig
AGBL5	0.394920914	1.784546403	3.336240804	0.002375568	0.034333649	-2.68210629	Not Sig
ARHGAP33	0.293688988	0.311575354	3.335843884	0.002377998	0.034341535	-2.683087551	Not Sig
RNF123	0.238586059	2.763584637	3.332978039	0.002395615	0.034568547	-2.69017096	Not Sig
SERPINF1	0.818089505	5.550518204	3.332574446	0.002398105	0.034569274	-2.691168294	Up
RBM15B	0.25926388	2.011673295	3.33235539	0.002399459	0.034569274	-2.691709589	Not Sig
CD58	-0.257439785	3.487550796	-3.331868444	0.002402469	0.034585304	-2.692912794	Not Sig
SMAD1	0.283970117	2.257088196	3.330654067	0.002409992	0.034666225	-2.695913092	Not Sig
IL17D	0.422588749	0.795805572	3.329691581	0.002415971	0.034724821	-2.698290714	Not Sig
PCYOX1	-0.385754946	4.058871084	-3.328858825	0.002421156	0.034771916	-2.700347624	Not Sig
CSAD	0.737823632	1.785847446	3.32780849	0.00242771	0.034838595	-2.702941636	Up
COPS3	-0.192109733	4.446916101	-3.326645791	0.002434986	0.03491551	-2.705812734	Not Sig
MED29	0.221076073	2.661784297	3.324557405	0.002448106	0.035076053	-2.710968564	Not Sig
KLHDC3	-0.376797061	5.099737035	-3.322263833	0.002462595	0.035255923	-2.716629327	Not Sig
EPB41L4A	0.252212678	1.845435808	3.321607906	0.002466753	0.035266664	-2.718247905	Not Sig
CLSTN1	0.313287769	3.499261028	3.321269699	0.0024689	0.035266664	-2.719082415	Not Sig
CLASRP	0.390503702	2.57781482	3.321230345	0.00246915	0.035266664	-2.719179518	Not Sig
ZNF557	0.171670529	0.54851052	3.320850746	0.002471562	0.035273471	-2.720116111	Not Sig
CST2	0.484710592	0.339297414	3.318333383	0.002487615	0.035432775	-2.726326079	Not Sig
C19orf25	0.367939247	1.328209934	3.318104822	0.002489078	0.035432775	-2.726889802	Not Sig
EPHB4	-0.549293291	2.595219897	-3.31789545	0.002490418	0.035432775	-2.727406183	Not Sig
ATIC	-0.304479476	3.309270959	-3.317779866	0.002491159	0.035432775	-2.727691246	Not Sig
PPP1R1B	0.246908145	0.172835702	3.317553038	0.002492612	0.035432775	-2.728250656	Not Sig
PRKAB1	0.245499851	1.969305296	3.317275795	0.00249439	0.035432775	-2.728934376	Not Sig
NUDT8	-0.633652695	3.435483513	-3.316474503	0.002499534	0.035459639	-2.730910335	Down
C6orf89	-0.345574086	3.658439002	-3.316195558	0.002501327	0.035459639	-2.731598155	Not Sig
FAM89A	-0.427199616	1.863465977	-3.316072648	0.002502118	0.035459639	-2.731901219	Not Sig
SLC16A12	-0.311356562	0.572870639	-3.315259069	0.002507357	0.0354997	-2.733907155	Not Sig
ARID4B	0.221695312	2.645097452	3.31476656	0.002510533	0.0354997	-2.735121364	Not Sig
PRPF39	0.288111361	2.247217294	3.314727046	0.002510788	0.0354997	-2.735218776	Not Sig
CERS5	0.317977088	2.139513331	3.314102616	0.002514821	0.035529164	-2.736758099	Not Sig
CHST11	0.418569923	0.854750397	3.313236008	0.002520429	0.03556153	-2.738894215	Not Sig
TNNI1	1.692996629	2.764181939	3.313145644	0.002521015	0.03556153	-2.739116939	Up
ADHFE1	0.28647717	3.97020314	3.3125271	0.002525026	0.035590562	-2.74064143	Not Sig
COA6	-0.330273447	4.317733751	-3.308470152	0.002551486	0.035935727	-2.750637249	Not Sig
CPTP	-0.349487335	3.709510637	-3.308124441	0.002553753	0.035939883	-2.751488786	Not Sig
DDX54	0.21846538	2.650092169	3.306264575	0.002565983	0.036035413	-2.756069245	Not Sig
IQCD	0.21846538	2.650092169	3.306264575	0.002565983	0.036035413	-2.756069245	Not Sig
GPT2	-0.439856066	1.502434904	-3.306190249	0.002566473	0.036035413	-2.75625227	Not Sig
SPSB1	0.420051366	1.43501613	3.305613287	0.002570279	0.036061071	-2.757672961	Not Sig
RAPGEF5	-1.163816454	0.825221162	-3.304060771	0.002580547	0.036177288	-2.761495275	Down
CACNB1	0.355608151	0.64205491	3.302576554	0.002590401	0.036287515	-2.765148691	Not Sig
NELFA	0.229871845	1.826972114	3.300653664	0.002603221	0.036377637	-2.769880823	Not Sig
DBNDD2	-0.437766865	6.496947583	-3.300414665	0.002604818	0.036377637	-2.770468903	Not Sig
SYS1	-0.437766865	6.496947583	-3.300414665	0.002604818	0.036377637	-2.770468903	Not Sig
SYS1-DBNDD2	-0.437766865	6.496947583	-3.300414665	0.002604818	0.036377637	-2.770468903	Not Sig
ART3	-0.671651633	4.744858495	-3.299781934	0.002609053	0.036381929	-2.772025702	Down
UTP11	-0.263079592	3.366831567	-3.299772126	0.002609118	0.036381929	-2.772049835	Not Sig
HIPK2	0.446382278	3.357650351	3.299211907	0.002612873	0.036406429	-2.77342811	Not Sig
TMEM43	0.344371591	3.504214411	3.297829209	0.002622162	0.036507948	-2.776829443	Not Sig
SESN3	0.646087842	1.186785545	3.295694193	0.002636568	0.036680494	-2.782080173	Up
GTPBP8	-0.405791135	3.168522121	-3.294749882	0.002642964	0.036734121	-2.784402072	Not Sig
B9D1	0.39218863	1.898351064	3.294530212	0.002644454	0.036734121	-2.784942163	Not Sig
RNF5	-0.275390594	5.06405484	-3.29380352	0.002649388	0.036774641	-2.786728719	Not Sig
BICD1	0.500268664	0.616260346	3.290567509	0.002671471	0.037045169	-2.79468225	Not Sig
PPFIA4	0.469083811	2.630047322	3.290352622	0.002672944	0.037045169	-2.795210281	Not Sig
TMEM64	0.226595067	1.524646711	3.289565876	0.002678342	0.037091779	-2.797143377	Not Sig
TEF	-0.575601199	2.458584096	-3.286792756	0.002697454	0.037317272	-2.803955501	Not Sig
NDUFA9	-0.295338259	6.450537722	-3.286446165	0.002699851	0.037317272	-2.804806715	Not Sig
LRRC2	-0.445707217	4.722720302	-3.28608365	0.002702362	0.037317272	-2.805696997	Not Sig
MESP1	-0.337320574	1.062829528	-3.286018254	0.002702815	0.037317272	-2.805857594	Not Sig
U2AF2	0.536513131	4.757105671	3.284188927	0.002715518	0.037464282	-2.810349428	Not Sig
ADCK5	0.345900655	1.012270767	3.283854961	0.002717843	0.037467999	-2.811169344	Not Sig
CBFB	0.227286473	2.536611267	3.282223943	0.002729227	0.037552413	-2.81517311	Not Sig
GLMP	0.277696288	4.277302426	3.281917264	0.002731373	0.037552413	-2.815925835	Not Sig
SMG5	0.277696288	4.277302426	3.281917264	0.002731373	0.037552413	-2.815925835	Not Sig
ANXA4	0.414939552	3.0184404	3.2817979	0.002732208	0.037552413	-2.8162188	Not Sig
SLC25A35	0.254136882	0.660207133	3.281080997	0.002737232	0.037571531	-2.817978244	Not Sig
AFF1	-0.283614425	3.917903494	-3.28101106	0.002737723	0.037571531	-2.818149876	Not Sig
INHBB	0.516696399	0.838683188	3.279346831	0.00274942	0.037703677	-2.82223357	Not Sig
PPP1R12C	0.343335971	5.04902957	3.278014772	0.002758818	0.037804105	-2.825501513	Not Sig
UBR3	-0.446436385	3.63746088	-3.277649505	0.0027614	0.037811062	-2.826397519	Not Sig
ORC4	-0.239056252	2.010167869	-3.27627938	0.002771108	0.037915493	-2.829758059	Not Sig
RSF1	0.318522402	2.363049564	3.270219044	0.002814439	0.038479487	-2.844614808	Not Sig
ZNF621	0.213353465	1.172187634	3.269517154	0.0028195	0.038519777	-2.846334669	Not Sig
FZD2	0.290922402	0.848514847	3.268846892	0.00282434	0.038557005	-2.847976878	Not Sig
RGL3	0.427006044	1.008433239	3.268278451	0.002828452	0.03855702	-2.849369494	Not Sig
PRMT3	-0.245889624	2.130191381	-3.268261754	0.002828573	0.03855702	-2.8494104	Not Sig
ZMAT1	0.326376884	1.690832301	3.267165244	0.00283652	0.038636457	-2.852096413	Not Sig
SIRT6	0.310760984	1.927569777	3.266862356	0.002838719	0.038637535	-2.852838295	Not Sig
TMEM30B	0.334206259	0.467900529	3.265257953	0.002850395	0.03874216	-2.856767545	Not Sig
ZNF264	0.124937341	1.109968776	3.265221985	0.002850658	0.03874216	-2.856855622	Not Sig
NAP1L1	0.356974444	5.876327404	3.263506016	0.002863198	0.038864195	-2.861057112	Not Sig
FAM131A	-0.299534971	2.597256799	-3.263409888	0.002863902	0.038864195	-2.86129245	Not Sig
TWSG1	0.372590223	2.519872484	3.262986257	0.002867007	0.03887738	-2.862329527	Not Sig
C14orf93	0.226698508	0.965740225	3.261516512	0.002877804	0.038994773	-2.865927092	Not Sig
SLC25A24	-0.383546571	2.302834581	-3.25988381	0.002889843	0.03912882	-2.869922673	Not Sig
TRIM74	0.389380245	2.065067508	3.257238827	0.00290945	0.039332397	-2.8763936	Not Sig
SULF2	0.551883455	2.473671941	3.257013997	0.002911123	0.039332397	-2.876943536	Not Sig
PES1	0.244740787	2.825308264	3.256983083	0.002911353	0.039332397	-2.877019149	Not Sig
CA8	-0.490750377	1.164020608	-3.255323199	0.00292373	0.039470359	-2.881078676	Not Sig
SAP25	0.421411613	0.849895639	3.254589349	0.002929219	0.039471704	-2.88287313	Not Sig
GOPC	0.2298796	3.378705185	3.254369125	0.002930868	0.039471704	-2.883411601	Not Sig
TXNDC15	-0.21077327	3.469926968	-3.254299139	0.002931392	0.039471704	-2.883582718	Not Sig
HK1	0.301993912	5.673501434	3.254152139	0.002932493	0.039471704	-2.883942136	Not Sig
LPGAT1	0.408526782	1.834046791	3.252762359	0.002942925	0.039565251	-2.887339797	Not Sig
KBTBD3	-0.223425121	1.255531513	-3.252648047	0.002943785	0.039565251	-2.887619231	Not Sig
S1PR3	-0.400773774	1.996629994	-3.25234529	0.002946063	0.039566689	-2.888359298	Not Sig
SNX8	0.263411922	1.648288462	3.251625917	0.002951482	0.039590269	-2.89011762	Not Sig
GRIPAP1	0.215122017	2.522705435	3.251330846	0.002953708	0.039590269	-2.890838794	Not Sig
SLIRP	-0.339556145	6.36809381	-3.251247695	0.002954336	0.039590269	-2.891042016	Not Sig
SMIM7	0.405000172	3.249674032	3.249482948	0.002967683	0.039702346	-2.895354508	Not Sig
ATP8B2	0.432085594	1.6666605	3.249255832	0.002969405	0.039702346	-2.89590943	Not Sig
LSM14A	0.186953946	4.098445629	3.248787908	0.002972956	0.039702346	-2.897052676	Not Sig
CLEC4E	0.30942995	0.230842001	3.248786406	0.002972968	0.039702346	-2.897056345	Not Sig
RPEL1	-0.007726225	0.004086671	-3.248691933	0.002973685	0.039702346	-2.897287157	Not Sig
VIP	0.397852667	0.646484589	3.248417513	0.00297577	0.039702346	-2.897957583	Not Sig
VIPAS39	0.27942374	2.60590404	3.247496617	0.002982776	0.039766714	-2.900207205	Not Sig
MDH1	-0.294329239	9.044878685	-3.246524425	0.00299019	0.039815908	-2.90258182	Not Sig
ACSF2	-0.315063008	2.051512912	-3.246265349	0.002992169	0.039815908	-2.903214566	Not Sig
SNED1	0.585246059	0.657922977	3.24575218	0.002996092	0.039815908	-2.904467825	Up
KRTAP10-8	-0.013059113	0.003917734	-3.245542824	0.002997694	0.039815908	-2.904979087	Not Sig
ABCD3	-0.348195084	3.709845758	-3.245454953	0.002998367	0.039815908	-2.905193669	Not Sig
SPTB	0.350980726	2.839065196	3.245146416	0.003000729	0.039815908	-2.905947101	Not Sig
MNS1	0.377570546	1.082399724	3.244651241	0.003004525	0.039815908	-2.907156224	Not Sig
RAB3A	-0.342151969	2.777133689	-3.244603354	0.003004892	0.039815908	-2.90727315	Not Sig
PDHB	-0.256603374	6.654022381	-3.244442278	0.003006128	0.039815908	-2.907666446	Not Sig
ANXA3	-0.580468785	3.981393832	-3.243901984	0.003010277	0.039841907	-2.908985607	Not Sig
RIC8A	0.252537929	3.110427404	3.24325445	0.003015257	0.039878856	-2.910566468	Not Sig
NAIP	0.12765965	0.183261527	3.242337706	0.003022321	0.039943292	-2.912804318	Not Sig
HNRNPL	0.240075151	5.086793613	3.241962169	0.003025219	0.039952622	-2.913720953	Not Sig
REEP6	0.315913224	1.189093281	3.240709348	0.003034907	0.040032893	-2.916778565	Not Sig
DIP2A	0.440503278	1.810818432	3.240608206	0.00303569	0.040032893	-2.917025389	Not Sig
FAM124B	0.454991722	1.009777393	3.238086598	0.003055285	0.040218863	-2.923177848	Not Sig
YLPM1	0.230650682	2.41843332	3.237949371	0.003056355	0.040218863	-2.923512605	Not Sig
BEX3	-0.335468454	6.056667964	-3.237928979	0.003056514	0.040218863	-2.923562349	Not Sig
NT5C1B	-0.209759582	4.108596891	-3.236997218	0.003063788	0.040218863	-2.925835143	Not Sig
NT5C1B-RDH14	-0.209759582	4.108596891	-3.236997218	0.003063788	0.040218863	-2.925835143	Not Sig
RDH14	-0.209759582	4.108596891	-3.236997218	0.003063788	0.040218863	-2.925835143	Not Sig
UBE2G2	0.250626227	4.163310795	3.236339258	0.003068934	0.040218863	-2.927439887	Not Sig
NSRP1	0.371708513	3.980496713	3.236313296	0.003069137	0.040218863	-2.927503205	Not Sig
EML2	0.358497113	2.709160377	3.236247325	0.003069654	0.040218863	-2.927664096	Not Sig
P2RX3	-0.593779824	0.988866334	-3.234831843	0.003080756	0.040335327	-2.931115861	Down
TMTC1	-0.448066938	2.379998213	-3.232954687	0.003095539	0.040478834	-2.93569238	Not Sig
HOPX	-1.037205595	1.484751088	-3.232876115	0.003096159	0.040478834	-2.935883912	Down
WSCD1	-0.382950876	0.643825369	-3.231436619	0.003107543	0.040598549	-2.939392546	Not Sig
IGF1	0.733308269	1.684564203	3.230775954	0.003112782	0.040637855	-2.941002612	Up
FBXO45	-0.167540569	1.36661839	-3.230174554	0.003117557	0.04067107	-2.942468116	Not Sig
RHOBTB2	0.328727332	2.539237994	3.22832434	0.003132295	0.040834098	-2.946975965	Not Sig
NEIL2	0.289277136	2.263523895	3.226172539	0.003149518	0.04102928	-2.9522171	Not Sig
CENPB	0.266515713	4.104614283	3.224983701	0.003159072	0.041124354	-2.955112058	Not Sig
WNK2	-0.289246261	3.277132343	-3.224196279	0.003165416	0.041177523	-2.957029249	Not Sig
NANOS1	0.455671019	1.38777418	3.221726872	0.00318539	0.041407796	-2.963040281	Not Sig
CMC1	-0.477642976	4.03754644	-3.2208378	0.003192611	0.041445542	-2.965203938	Not Sig
TSR2	0.192072739	4.459297846	3.220809366	0.003192842	0.041445542	-2.96527313	Not Sig
ETV5	0.478171641	0.97586084	3.220364438	0.003196462	0.041462997	-2.966355805	Not Sig
DPT	0.742257199	5.278108013	3.219902861	0.003200221	0.041466241	-2.96747892	Up
EIF2S3	0.327152466	4.208233289	3.21977511	0.003201262	0.041466241	-2.967789752	Not Sig
TADA3	0.273660784	3.65450546	3.218078017	0.003215125	0.041616229	-2.97191842	Not Sig
FAM107A	-0.475862541	4.022731781	-3.217501169	0.00321985	0.041647811	-2.973321539	Not Sig
AP5S1	0.247548998	1.783482943	3.216166748	0.003230806	0.041759888	-2.976566924	Not Sig
MYO18B	0.461810841	4.372888399	3.214105051	0.003247804	0.041949841	-2.981579851	Not Sig
UBXN6	0.258368582	4.930513808	3.213611122	0.003251889	0.041954441	-2.982780597	Not Sig
EXD3	0.28322308	1.349572326	3.213505364	0.003252764	0.041954441	-2.983037685	Not Sig
NEK9	0.218158501	4.270695964	3.212811864	0.003258509	0.041998821	-2.984723418	Not Sig
POC5	0.319759546	1.127564305	3.211783281	0.003267048	0.042079122	-2.987223346	Not Sig
TM2D3	-0.171762435	4.249834054	-3.211482748	0.003269547	0.04208157	-2.987953711	Not Sig
ADGRF5	-0.597287068	4.099466586	-3.209870013	0.003282989	0.042224755	-2.991872475	Down
DALRD3	0.298772851	1.717651327	3.209489652	0.003286167	0.042235822	-2.992796576	Not Sig
NPIPA8	0.62192618	1.692755382	3.203769342	0.003334317	0.042824479	-3.006688115	Up
CACNA2D3	-1.316980312	1.5513897	-3.203249061	0.00333873	0.042836126	-3.007951022	Down
CRADD	0.306561817	4.38178879	3.203108312	0.003339925	0.042836126	-3.008292651	Not Sig
MAP6	0.197672616	0.931865586	3.202151483	0.003348058	0.042910237	-3.010614918	Not Sig
THBS1	0.878129241	2.675861394	3.201025311	0.003357655	0.043000901	-3.013347769	Up
FBXO32	0.472987967	4.408333418	3.200699263	0.003360438	0.043000901	-3.014138899	Not Sig
FAM156A	0.3353031	1.776539482	3.200491762	0.00336221	0.043000901	-3.014642361	Not Sig
HSF2	-0.333590841	3.04118261	-3.198656765	0.003377924	0.043171575	-3.019093989	Not Sig
MSANTD2	0.258145845	1.326859159	3.195404607	0.003405946	0.043499211	-3.02698065	Not Sig
NDUFA13	-0.288469513	8.672753384	-3.193855592	0.003419372	0.043640092	-3.030735771	Not Sig
ANP32B	0.332494019	4.953806652	3.192362962	0.003432356	0.043775155	-3.034353394	Not Sig
NRF1	0.218965257	1.436054359	3.188214206	0.003468696	0.044200335	-3.044404377	Not Sig
HDAC7	0.402429834	2.923986155	3.187502824	0.003474964	0.044200335	-3.046127187	Not Sig
GNAZ	0.245405457	0.646456076	3.186952202	0.003479823	0.044200335	-3.047460548	Not Sig
NIN	0.366626979	2.042879347	3.186598919	0.003482944	0.044200335	-3.048315985	Not Sig
HSD17B4	-0.227534302	5.371022273	-3.186471206	0.003484073	0.044200335	-3.048625216	Not Sig
ANKRD9	-0.314381432	4.537594918	-3.186367252	0.003484992	0.044200335	-3.048876916	Not Sig
SCARF2	0.440699751	0.896098111	3.185940422	0.003488768	0.044200335	-3.049910345	Not Sig
BUB1B	-0.399395289	0.381771504	-3.185807285	0.003489947	0.044200335	-3.05023268	Not Sig
BUB1B-PAK6	-0.399395289	0.381771504	-3.185807285	0.003489947	0.044200335	-3.05023268	Not Sig
PAK6	-0.399395289	0.381771504	-3.185807285	0.003489947	0.044200335	-3.05023268	Not Sig
ANTXR2	0.408822011	2.728703501	3.184753226	0.003499293	0.044287922	-3.052784403	Not Sig
CBY1	0.163789349	4.293785537	3.184257138	0.003503699	0.044312922	-3.053985224	Not Sig
MCL1	0.284864808	5.334230679	3.183870111	0.003507141	0.04432569	-3.054921992	Not Sig
HEXA	0.273401252	3.70663103	3.17962961	0.003545063	0.044773923	-3.065182254	Not Sig
RPUSD3	-0.242016178	2.962898728	-3.177198746	0.003566978	0.045019514	-3.071061025	Not Sig
CYB5R1	0.249122039	5.879388317	3.176334789	0.003574798	0.045038413	-3.073149894	Not Sig
SCMH1	0.311622548	3.053759677	3.176285507	0.003575245	0.045038413	-3.07326904	Not Sig
TRNP1	0.468651083	2.92843722	3.176214413	0.003575889	0.045038413	-3.073440915	Not Sig
ACBD4	0.373164518	1.301133035	3.17584	0.003579284	0.045050041	-3.074346069	Not Sig
PRKCSH	0.280688747	4.414686437	3.17531667	0.003584035	0.045078702	-3.075611148	Not Sig
CCDC9	0.467118246	3.235555365	3.172069379	0.003613648	0.045388519	-3.08345882	Not Sig
INAFM1	0.467118246	3.235555365	3.172069379	0.003613648	0.045388519	-3.08345882	Not Sig
SUCLA2	-0.36503011	5.736558944	-3.171405212	0.003619734	0.045407608	-3.085063432	Not Sig
MT3	-0.503268608	1.306212978	-3.171359724	0.003620151	0.045407608	-3.085173322	Not Sig
PODXL	-0.456844416	4.198121298	-3.170711236	0.003626103	0.045450983	-3.086739889	Not Sig
CSGALNACT2	0.378188681	1.969841309	3.170132761	0.00363142	0.045480029	-3.088137195	Not Sig
LGALSL	0.267787414	1.968754086	3.16991638	0.003633411	0.045480029	-3.088659831	Not Sig
SPRY2	0.292849015	3.675318951	3.169439234	0.003637805	0.045503775	-3.089812248	Not Sig
CD82	-0.384180515	3.156142521	-3.169036236	0.00364152	0.045519003	-3.090785515	Not Sig
ZPR1	0.247529795	2.663011399	3.167898257	0.00365203	0.04558953	-3.093533496	Not Sig
ZNF280D	0.410656403	1.954569133	3.167883646	0.003652165	0.04558953	-3.093568775	Not Sig
CLTCL1	0.451103573	1.095232785	3.167361075	0.003657002	0.045596065	-3.094830513	Not Sig
FAM161B	0.173725915	1.264747069	3.167286462	0.003657693	0.045596065	-3.095010657	Not Sig
SAMD4B	0.295649217	2.154050858	3.165620531	0.003673154	0.045757504	-3.099032312	Not Sig
MCMDC2	-0.212071326	0.148153345	-3.165021776	0.003678726	0.045795616	-3.100477495	Not Sig
RIDA	-0.243229814	3.990551181	-3.164202994	0.003686359	0.045859312	-3.102453533	Not Sig
RAP2A	0.331922695	2.820046435	3.163752353	0.003690566	0.045864468	-3.103541001	Not Sig
MICA	0.530219885	1.585755312	3.163619631	0.003691807	0.045864468	-3.103861266	Not Sig
C1QTNF7	0.403072842	1.126259452	3.163017128	0.003697441	0.045903175	-3.105315056	Not Sig
DDX56	0.286541537	4.639495518	3.162396416	0.003703254	0.045912794	-3.106812646	Not Sig
TMED4	0.286541537	4.639495518	3.162396416	0.003703254	0.045912794	-3.106812646	Not Sig
SERPINA1	0.438686903	0.462414213	3.161943905	0.003707498	0.045934157	-3.107904329	Not Sig
BICD2	0.188369371	3.14482358	3.159216206	0.003733176	0.046201456	-3.114483319	Not Sig
WHAMM	0.2099091	1.32389881	3.159113877	0.003734142	0.046201456	-3.114730075	Not Sig
NDUFA5	-0.296995974	5.230591745	-3.158141708	0.003743338	0.046283804	-3.117074175	Not Sig
PRPF31	0.263445357	3.208664624	3.155106178	0.003772189	0.046579606	-3.124391243	Not Sig
MYL9	0.400107204	8.939102565	3.155086836	0.003772373	0.046579606	-3.124437855	Not Sig
RABGGTA	-0.256879888	2.045168841	-3.152192612	0.00380008	0.046889689	-3.131411146	Not Sig
L2HGDH	-0.305392645	1.591555155	-3.151927126	0.003802632	0.046889689	-3.13205065	Not Sig
ZFPM2	0.329577909	2.389221566	3.150896152	0.003812555	0.046980263	-3.134533817	Not Sig
NT5C	0.324954241	2.876151525	3.150399947	0.003817339	0.04699139	-3.135728819	Not Sig
CCL4	0.62711372	0.582046398	3.150267824	0.003818614	0.04699139	-3.136046992	Up
COL5A2	0.649090454	2.378990142	3.148614735	0.003834601	0.047156283	-3.140027368	Up
CCDC137	0.264607729	1.707283701	3.147487658	0.003845538	0.047257144	-3.142740612	Not Sig
DYNLT1	0.349836914	5.938726109	3.147231931	0.003848024	0.047257144	-3.143356167	Not Sig
SRPK3	0.294577476	3.323082477	3.146942563	0.003850838	0.047257144	-3.144052669	Not Sig
ASF1A	-0.185343035	2.80595358	-3.146604035	0.003854133	0.047257144	-3.144867458	Not Sig
TNIP1	0.321658248	4.039748812	3.146436164	0.003855768	0.047257144	-3.145271485	Not Sig
PLEKHA5	0.27523303	3.971805017	3.145178818	0.003868035	0.047375631	-3.14829729	Not Sig
PPA2	-0.253199855	4.308739778	-3.142119364	0.00389804	0.047711065	-3.15565744	Not Sig
RNF26	0.24058226	1.948143265	3.14180218	0.003901163	0.047717249	-3.156420295	Not Sig
TPM3	0.617694892	4.662601887	3.14143687	0.003904764	0.047726514	-3.15729885	Up
UBE2V1	-0.249877945	4.692982762	-3.141194067	0.003907158	0.047726514	-3.157882753	Not Sig
RNF215	0.316170892	1.355419566	3.140833612	0.003910716	0.047737975	-3.158749553	Not Sig
RBPMS	0.438314682	5.132979511	3.140150487	0.003917467	0.047788374	-3.160392155	Not Sig
MASP1	0.741388772	4.536688486	3.139651942	0.0039224	0.047816554	-3.161590818	Up
BCAR1	0.276631896	3.324141672	3.138632887	0.003932504	0.047907676	-3.164040669	Not Sig
MRPS18A	-0.213577379	3.969959997	-3.137917008	0.003939616	0.047962263	-3.165761441	Not Sig
GLP1R	-0.828837195	0.871252305	-3.137500383	0.003943761	0.047980674	-3.166762803	Down
RPP40	-0.244132353	1.044006534	-3.136948919	0.003949254	0.047996463	-3.168088154	Not Sig
ETFB	-0.235216909	6.85246844	-3.136841377	0.003950326	0.047996463	-3.168346601	Not Sig
SMAD9	0.46767077	0.842125298	3.136407702	0.003954652	0.048017011	-3.169388769	Not Sig
CFH	0.903073413	4.226398625	3.134945725	0.003969269	0.048130352	-3.172901545	Up
CFHR1	0.903073413	4.226398625	3.134945725	0.003969269	0.048130352	-3.172901545	Up
TAF10	0.353113952	4.960949173	3.134654457	0.003972187	0.048133712	-3.173601295	Not Sig
HRAS	0.33207121	3.980193664	3.134005215	0.003978699	0.048179619	-3.175160943	Not Sig
ACHE	0.280401143	0.342510675	3.133749915	0.003981262	0.048179619	-3.175774195	Not Sig
TCEAL1	-0.322646501	2.967510763	-3.133071207	0.003988085	0.048221731	-3.177404394	Not Sig
SERHL2	0.289466547	1.218541136	3.132877536	0.003990034	0.048221731	-3.177869546	Not Sig
NPR1	-0.461453601	2.131529362	-3.131952227	0.003999358	0.04828133	-3.180091718	Not Sig
LIMCH1	0.271676388	5.12214125	3.131837779	0.004000513	0.04828133	-3.180366548	Not Sig
PRKRIP1	0.318382541	2.249896613	3.131599986	0.004002913	0.04828133	-3.180937556	Not Sig
FUT4	0.15686057	0.557688973	3.130198752	0.004017085	0.048420215	-3.184301894	Not Sig
RPS2	0.311464474	7.807218116	3.129179711	0.004027421	0.048512719	-3.186748134	Not Sig
ABHD10	-0.235198327	3.655939383	-3.128594521	0.004033368	0.048552265	-3.188152726	Not Sig
MID1IP1	-0.759433457	2.179919767	-3.12771798	0.004042292	0.048627568	-3.19025639	Down
CYP20A1	0.283545778	1.446157603	3.127136913	0.004048218	0.048666733	-3.19165077	Not Sig
FBXL12	0.247667815	2.190700939	3.126199029	0.0040578	0.048728528	-3.193901133	Not Sig
ITGB6	-0.191489625	0.076972699	-3.125926346	0.00406059	0.048728528	-3.194555348	Not Sig
CNKSR3	0.304749771	2.46817761	3.125516999	0.004064782	0.048728528	-3.195537393	Not Sig
ADAM15	-0.352676232	3.688615495	-3.125470959	0.004065254	0.048728528	-3.195647841	Not Sig
COX7C	-0.332574866	10.59609999	-3.125327279	0.004066727	0.048728528	-3.195992518	Not Sig
PIP5K1B	-0.390987595	3.657823836	-3.124839531	0.004071729	0.048756414	-3.197162536	Not Sig
NSFL1C	0.174195277	3.630244191	3.122256895	0.004098315	0.049011053	-3.203356314	Not Sig
HAX1	-0.195237988	6.047165703	-3.122251334	0.004098373	0.049011053	-3.203369648	Not Sig
P2RX6	0.358378612	0.644236006	3.121952296	0.004101462	0.049015832	-3.204086652	Not Sig
GOLGA2	0.2317891	3.684049545	3.121586584	0.004105243	0.049028867	-3.204963473	Not Sig
IQSEC2	0.495312007	1.904690261	3.119154163	0.004130475	0.049278628	-3.210794105	Not Sig
RBKS	-0.27478316	1.521972983	-3.119049567	0.004131563	0.049278628	-3.211044777	Not Sig
VCP	0.206971952	5.795544119	3.118660535	0.004135614	0.049294676	-3.211977085	Not Sig
RBM5	0.233353549	4.158901273	3.117151307	0.004151362	0.049431872	-3.215593385	Not Sig
ZNF615	0.215819345	1.535871074	3.117037871	0.004152548	0.049431872	-3.215865158	Not Sig
LMF2	0.348074974	2.643550854	3.116132417	0.004162027	0.049512234	-3.218034289	Not Sig
EFEMP2	0.415441684	4.208295125	3.115874296	0.004164733	0.049512234	-3.218652594	Not Sig
RAB13	0.391360998	5.183334474	3.11412946	0.004183068	0.04969779	-3.222831535	Not Sig
NOX4	0.417187275	0.361352138	3.113565013	0.004189015	0.049736031	-3.224183159	Not Sig
ICMT	0.307849106	3.687805317	3.11226887	0.004202704	0.049866067	-3.227286449	Not Sig
SETBP1	0.255211159	0.727167958	3.111840826	0.004207234	0.049887337	-3.228311152	Not Sig
ST3GAL4	0.367340581	3.571092867	3.110134406	0.004225339	0.050069442	-3.232395507	Not Sig
CCDC80	1.377557211	4.533690357	3.109484914	0.00423225	0.050115497	-3.23394979	Up
ERICH1	0.261692628	2.148511564	3.109252493	0.004234725	0.050115497	-3.234505953	Not Sig
RTEL1	0.359123833	0.901736103	3.10677611	0.004261188	0.050330622	-3.24043045	Not Sig
RTEL1-TNFRSF6B	0.359123833	0.901736103	3.10677611	0.004261188	0.050330622	-3.24043045	Not Sig
TNFRSF6B	0.359123833	0.901736103	3.10677611	0.004261188	0.050330622	-3.24043045	Not Sig
HP1BP3	0.235631052	4.206936754	3.106473389	0.004264434	0.050336336	-3.241154518	Not Sig
MOG	-0.327419195	0.382418443	-3.105118108	0.004278994	0.050475506	-3.244395756	Not Sig
PCGF3	0.205716709	2.441035147	3.104637711	0.004284166	0.050503831	-3.245544486	Not Sig
NKTR	0.327766843	3.211611132	3.104319074	0.0042876	0.05051164	-3.246306368	Not Sig
APEH	-0.249132927	3.66202164	-3.103454169	0.004296934	0.050516277	-3.248374213	Not Sig
HOGA1	0.48740374	2.301094838	3.103245033	0.004299194	0.050516277	-3.248874181	Not Sig
TSLP	-0.654798714	0.741641327	-3.103201404	0.004299666	0.050516277	-3.248978481	Down
KLHL12	0.204223231	3.070505328	3.103067047	0.004301119	0.050516277	-3.249299667	Not Sig
DHX32	0.33352364	3.790038094	3.10299918	0.004301853	0.050516277	-3.249461905	Not Sig
TBX5	-0.410469239	2.964893099	-3.101992369	0.004312755	0.050581919	-3.251868494	Not Sig
EIF3A	0.211117443	5.366015836	3.101970378	0.004312993	0.050581919	-3.251921056	Not Sig
YPEL3	0.515671197	4.08225461	3.100921578	0.004324379	0.05066239	-3.254427594	Not Sig
CDON	-0.423126879	0.504799092	-3.100826308	0.004325415	0.05066239	-3.254655261	Not Sig
TP53I3	-0.485878207	2.333156932	-3.100438447	0.004329633	0.050679234	-3.255582096	Not Sig
ZNF687	0.2025549	1.446288886	3.099885029	0.00433566	0.0507172	-3.256904446	Not Sig
CHCHD1	-0.208693017	4.190308476	-3.097378897	0.00436305	0.051004867	-3.262891199	Not Sig
OLFML2B	0.596841905	0.771848189	3.096746715	0.004369985	0.051053196	-3.264401004	Up
MRPL33	-0.305539127	7.613646918	-3.094934262	0.004389927	0.051237599	-3.268728743	Not Sig
THAP2	-0.191362194	1.145515222	-3.094801413	0.004391393	0.051237599	-3.269045908	Not Sig
JUP	-0.261362422	4.746327956	-3.093640536	0.004404215	0.051354331	-3.27181711	Not Sig
PDGFA	0.350834211	2.145997536	3.09322576	0.004408805	0.051356078	-3.272807123	Not Sig
LYPD2	-0.227897779	0.223432599	-3.092922503	0.004412164	0.051356078	-3.273530914	Not Sig
S100A6	0.56169702	6.957781867	3.092863434	0.004412819	0.051356078	-3.273671891	Not Sig
PDE5A	0.561005454	2.028300813	3.091789907	0.00442473	0.051455491	-3.276233799	Not Sig
HTATSF1	0.196639387	5.025183165	3.091496485	0.004427991	0.051455491	-3.276933956	Not Sig
TELO2	0.321877576	1.762515307	3.09133106	0.004429831	0.051455491	-3.277328675	Not Sig
PANX1	0.616521346	1.985661352	3.08979485	0.004446948	0.051621423	-3.280993712	Up
MCM5	0.246163253	1.689728523	3.089445107	0.004450854	0.051633876	-3.281827991	Not Sig
BORCS8	0.32282556	2.529484502	3.088010593	0.004466909	0.051699536	-3.2852494	Not Sig
BORCS8-MEF2B	0.32282556	2.529484502	3.088010593	0.004466909	0.051699536	-3.2852494	Not Sig
MEF2B	0.32282556	2.529484502	3.088010593	0.004466909	0.051699536	-3.2852494	Not Sig
BBS10	0.240983381	2.252681123	3.087762019	0.004469697	0.051699536	-3.285842183	Not Sig
TMCO3	0.47518961	3.009621828	3.087580162	0.004471737	0.051699536	-3.286275852	Not Sig
HTRA2	0.294514212	2.257055589	3.08717586	0.004476277	0.051699536	-3.287239928	Not Sig
COPA	0.237433371	4.42233292	3.087167436	0.004476371	0.051699536	-3.287260016	Not Sig
SLC25A33	0.499938405	2.378341055	3.086117013	0.004488186	0.051780182	-3.289764502	Not Sig
SETD2	0.29514761	1.934504151	3.086041544	0.004489036	0.051780182	-3.289944424	Not Sig
FEZ2	0.270528123	4.119656671	3.084776691	0.004503305	0.05186754	-3.29295957	Not Sig
GMPR2	0.288308108	3.496255783	3.084759761	0.004503497	0.05186754	-3.292999925	Not Sig
RBM15	0.276044349	1.437757384	3.084613649	0.004505148	0.05186754	-3.293348185	Not Sig
CYB5A	-0.331068481	5.078957522	-3.084355904	0.004508062	0.051868324	-3.293962504	Not Sig
PLAC8	0.214041658	0.194999012	3.083879151	0.004513457	0.051888725	-3.295098746	Not Sig
PNMA1	0.446281009	3.180619975	3.083696153	0.004515529	0.051888725	-3.295534862	Not Sig
STX6	0.231510169	1.692521382	3.082682558	0.004527024	0.051988041	-3.297950198	Not Sig
COG7	0.202523847	1.892723482	3.080367444	0.004553385	0.052257837	-3.303465496	Not Sig
PML	0.349577464	2.242693811	3.080064402	0.004556847	0.05226465	-3.304187279	Not Sig
CIR1	0.304788722	4.190915394	3.079292523	0.004565674	0.052332966	-3.30602558	Not Sig
SSTR4	-0.02906976	0.018671279	-3.078529438	0.004574418	0.052384144	-3.307842709	Not Sig
MRPL46	-0.223503672	5.090914893	-3.078401255	0.004575888	0.052384144	-3.308147929	Not Sig
CYP8B1	0.025785146	0.032334619	3.077882292	0.004581845	0.052419413	-3.309383579	Not Sig
ANGPT2	0.38169897	0.636522648	3.077255077	0.004589055	0.052468958	-3.310876838	Not Sig
MBNL3	-0.506290748	0.484443075	-3.075376833	0.004610709	0.052683492	-3.315347611	Not Sig
MRPS18B	-0.186940911	5.201112942	-3.073404905	0.004633548	0.052911288	-3.320039914	Not Sig
USP6NL	0.251180927	1.190672616	3.072517646	0.00464386	0.052955237	-3.3221507	Not Sig
SEMA5B	0.355608572	1.021372267	3.072332019	0.00464602	0.052955237	-3.322592267	Not Sig
FAP	0.893898268	1.242956111	3.072240177	0.004647089	0.052955237	-3.322810736	Up
XPA	0.25189337	2.527628677	3.072074383	0.004649019	0.052955237	-3.323205107	Not Sig
FAAH	-0.211683788	0.275906716	-3.071136247	0.004659958	0.053046675	-3.325436439	Not Sig
HIC2	0.221758309	0.451035103	3.07048595	0.004667554	0.053096764	-3.326982954	Not Sig
CTSD	0.343668004	7.026715745	3.070261012	0.004670185	0.053096764	-3.327517855	Not Sig
ALKBH6	0.294489667	1.755510912	3.068182213	0.004694561	0.053321447	-3.332460304	Not Sig
LYRM7	-0.311963843	2.763666199	-3.067896122	0.004697925	0.053321447	-3.333140368	Not Sig
NOCT	-0.325541269	0.61272347	-3.067828186	0.004698724	0.053321447	-3.333301853	Not Sig
NFKBIB	0.364870598	2.670809807	3.067002412	0.004708449	0.053398556	-3.335264594	Not Sig
MRPL50	-0.29422728	4.45873557	-3.066595989	0.004713242	0.053419676	-3.336230503	Not Sig
BRD4	0.221577265	3.05780644	3.063984726	0.00474415	0.053736571	-3.342434927	Not Sig
USP46	0.423101022	3.005708973	3.063735532	0.00474711	0.053736697	-3.343026878	Not Sig
XIRP2	0.58724976	6.261851492	3.062890899	0.004757155	0.053816975	-3.345033097	Up
AP1M1	0.236969927	3.018497562	3.062086046	0.004766745	0.053892019	-3.34694457	Not Sig
PIGP	-0.237547288	3.511665343	-3.05987456	0.004793192	0.054157424	-3.352195405	Not Sig
RBFOX1	-0.353729356	3.068202773	-3.058354488	0.004811451	0.054330049	-3.355803476	Not Sig
ZNF330	-0.379339693	5.513723109	-3.05771772	0.00481912	0.054367392	-3.357314653	Not Sig
ATP10A	0.247796237	0.204079268	3.057584593	0.004820725	0.054367392	-3.357630569	Not Sig
HAAO	0.458609775	1.087452961	3.057064914	0.004826994	0.054404427	-3.358863726	Not Sig
LUC7L	0.413026714	2.743362225	3.056364013	0.004835461	0.05446618	-3.360526741	Not Sig
PHKA1	-0.333130532	1.498111157	-3.055764463	0.004842716	0.054482074	-3.36194913	Not Sig
QRSL1	-0.253091489	2.580347344	-3.055753275	0.004842851	0.054482074	-3.361975672	Not Sig
PAQR5	-0.093655293	0.032767767	-3.054610612	0.004856706	0.054604235	-3.364686163	Not Sig
SPHK1	0.538931267	0.99141091	3.053748482	0.004867184	0.054688307	-3.366730866	Not Sig
SLC9A7	-0.157880321	0.077152759	-3.052985073	0.004876481	0.054734665	-3.368541194	Not Sig
SLC4A3	-0.364730853	5.495046642	-3.052722347	0.004879684	0.054734665	-3.369164163	Not Sig
TIMM8B	-0.342864005	6.408549887	-3.052670213	0.00488032	0.054734665	-3.369287778	Not Sig
KIF5B	0.318276367	5.167170101	3.050866507	0.004902369	0.054948134	-3.373563904	Not Sig
KIF7	0.361910794	0.505715839	3.050560181	0.004906122	0.054950754	-3.374289999	Not Sig
WDR83	0.241968953	1.865946349	3.050251301	0.00490991	0.054950754	-3.37502211	Not Sig
FOXC2	0.394391047	1.028842597	3.049976974	0.004913277	0.054950754	-3.37567229	Not Sig
ARSA	0.343962989	1.737022514	3.049864113	0.004914663	0.054950754	-3.375939774	Not Sig
TCAF1	0.337291149	2.749575203	3.046877696	0.004951465	0.055328297	-3.383015827	Not Sig
HAGHL	-0.444447312	1.833076358	-3.046547923	0.004955545	0.055339956	-3.383796979	Not Sig
DLG4	0.328865125	1.518981895	3.045728598	0.004965696	0.055419352	-3.385737578	Not Sig
NRARP	-0.565613681	2.240629777	-3.045051601	0.004974098	0.055456401	-3.387340869	Not Sig
GORAB	0.403678474	1.515551323	3.044908364	0.004975877	0.055456401	-3.387680066	Not Sig
IQCE	0.274538855	1.297115232	3.044725969	0.004978144	0.055456401	-3.388111979	Not Sig
PRRC2C	0.262766543	2.874430049	3.042902091	0.005000865	0.055667051	-3.392430226	Not Sig
ZBTB3	0.137376668	0.626702686	3.042656976	0.005003926	0.055667051	-3.393010466	Not Sig
VCL	0.447887032	5.499697682	3.042473633	0.005006217	0.055667051	-3.393444461	Not Sig
UBE2E1	-0.3070039	4.185599428	-3.042181791	0.005009865	0.055673653	-3.394135261	Not Sig
FCGR3A	0.684433677	1.506840363	3.041396318	0.005019697	0.055683693	-3.395994334	Up
FCGR3B	0.684433677	1.506840363	3.041396318	0.005019697	0.055683693	-3.395994334	Up
ZNF671	0.230017343	1.926497927	3.041377378	0.005019935	0.055683693	-3.396039159	Not Sig
SLC25A3	-0.404958198	8.325569591	-3.039778617	0.005040005	0.05574586	-3.399822374	Not Sig
IK	0.230463802	5.520260744	3.039762066	0.005040213	0.05574586	-3.399861534	Not Sig
WDR55	0.230463802	5.520260744	3.039762066	0.005040213	0.05574586	-3.399861534	Not Sig
PEAK1	0.381607145	2.948933726	3.039722581	0.00504071	0.05574586	-3.399954957	Not Sig
ASB12	-0.24354827	1.073979541	-3.039712793	0.005040833	0.05574586	-3.399978115	Not Sig
ZNF704	0.285438144	2.260199725	3.039157797	0.005047819	0.055773567	-3.401291173	Not Sig
SLC47A1	0.348221816	1.350536174	3.03902763	0.005049459	0.055773567	-3.401599118	Not Sig
SETDB1	0.191117054	1.589228707	3.037619417	0.005067232	0.055935978	-3.404930176	Not Sig
IER3IP1	-0.2422434	4.494910339	-3.03718676	0.005072704	0.055937594	-3.405953448	Not Sig
PACRG	0.50061716	3.03466127	3.037122569	0.005073517	0.055937594	-3.406105258	Not Sig
PAK4	0.294612799	1.975492002	3.03536484	0.005095811	0.056149427	-3.410261634	Not Sig
EDA2R	0.369538194	0.385496135	3.033184021	0.005123601	0.056421525	-3.415416757	Not Sig
PIGM	0.153233079	1.103706145	3.032506632	0.005132262	0.056482775	-3.417017617	Not Sig
CAPN3	0.612339758	1.101527788	3.031990707	0.005138868	0.056521346	-3.41823677	Up
CD300LG	-0.816588109	2.791627002	-3.031678237	0.005142873	0.056531278	-3.418975099	Down
IP6K2	0.312706245	2.610542998	3.030809681	0.005154021	0.056597853	-3.421027187	Not Sig
GJB2	-0.073712584	0.033568985	-3.030722532	0.00515514	0.056597853	-3.421233074	Not Sig
CMAS	0.172929497	4.065657246	3.030136413	0.005162678	0.056646479	-3.422617674	Not Sig
SLC25A26	-0.549638578	2.34367023	-3.029487051	0.005171041	0.0567041	-3.424151516	Not Sig
FAXDC2	0.392738157	3.167129302	3.02915419	0.005175332	0.056717036	-3.424937694	Not Sig
ALDH3B1	0.258581375	0.92064472	3.02824005	0.005187136	0.056812234	-3.427096555	Not Sig
UBXN7	0.167923859	1.861570835	3.027157476	0.005201148	0.056931486	-3.429652768	Not Sig
E2F8	-0.282339308	0.387284645	-3.026681089	0.005207325	0.05696489	-3.430777482	Not Sig
SPIN4	0.139368855	0.308292625	3.024716805	0.00523287	0.057209994	-3.435414051	Not Sig
PTRH2	-0.240009219	2.418897239	-3.023341138	0.005250831	0.057371942	-3.438660311	Not Sig
HIC1	-0.574438852	2.250589805	-3.022375397	0.005263475	0.057475635	-3.440938786	Not Sig
GLRX2	-0.318838953	3.225167277	-3.021780943	0.005271272	0.057526311	-3.442341097	Not Sig
MDFI	0.432575451	0.487204586	3.019817105	0.005297109	0.057773681	-3.446972772	Not Sig
SNRNP70	0.342271442	5.103227526	3.019004744	0.005307832	0.057856008	-3.448888259	Not Sig
XG	0.291164643	0.230857293	3.018525637	0.005314166	0.057890424	-3.450017834	Not Sig
RRAGD	-0.225286389	4.235667402	-3.017312832	0.005330231	0.058030746	-3.452876811	Not Sig
GKAP1	-0.211843441	3.132423261	-3.016710031	0.005338234	0.058083169	-3.454297592	Not Sig
SRRM1	0.40386165	3.14683536	3.015204846	0.005358265	0.058232249	-3.457844624	Not Sig
GLTP	0.224449067	2.950218131	3.015200288	0.005358325	0.058232249	-3.457855363	Not Sig
ZFP36L2	0.410410022	3.973527019	3.014222171	0.005371381	0.05833934	-3.460159848	Not Sig
COL4A1	0.484588454	4.537350856	3.011237061	0.005411411	0.05873911	-3.467190511	Not Sig
KNOP1	0.372336559	1.828413348	3.010377172	0.005422995	0.058815508	-3.469215095	Not Sig
CC2D1B	0.25510513	1.976335811	3.010235627	0.005424904	0.058815508	-3.46954833	Not Sig
TMEM45A	0.544966642	1.335965993	3.007007003	0.005468622	0.059254243	-3.477147191	Not Sig
DLK2	0.414346561	0.475634128	3.006442376	0.005476302	0.059302199	-3.478475659	Not Sig
PRSS35	0.401693731	0.324580491	3.006026225	0.005481969	0.059328314	-3.479454708	Not Sig
JMJD8	0.270545984	3.661130168	3.005433897	0.005490044	0.05938045	-3.480848116	Not Sig
DNAJB9	-0.288193758	4.1502391	-3.003829701	0.005511972	0.059582261	-3.484621154	Not Sig
MEI4	-0.063220459	0.018966138	-3.003155926	0.005521207	0.059646706	-3.486205548	Not Sig
SMARCE1	0.221493163	4.513213884	3.002050914	0.005536384	0.059775232	-3.488803609	Not Sig
APOA1	1.324167324	5.146553775	3.000664312	0.005555484	0.059945943	-3.492063034	Up
TUFT1	0.276920595	1.171566462	2.99991092	0.005565888	0.060022672	-3.493833674	Not Sig
ALAS1	-0.285141376	5.202344702	-2.999660147	0.005569356	0.060024545	-3.494422995	Not Sig
HVCN1	-0.290792637	1.981190801	-2.998780531	0.005581534	0.060054686	-3.496489907	Not Sig
SC5D	-0.187002656	2.114180456	-2.998730584	0.005582226	0.060054686	-3.496607263	Not Sig
HYAL2	-0.495087753	3.646088666	-2.998666018	0.005583121	0.060054686	-3.496758965	Not Sig
KLRB1	0.500876529	0.609476975	2.998506479	0.005585333	0.060054686	-3.497133808	Not Sig
FAM76A	-0.229379869	1.756305953	-2.998248879	0.005588906	0.060057677	-3.497739026	Not Sig
BBS2	0.221704688	3.627463738	2.996732766	0.005609982	0.060187743	-3.501300511	Not Sig
BRICD5	-0.282948452	2.942870186	-2.996665603	0.005610918	0.060187743	-3.50145826	Not Sig
PGP	-0.282948452	2.942870186	-2.996665603	0.005610918	0.060187743	-3.50145826	Not Sig
SLC38A1	-0.402111491	4.542445484	-2.996253757	0.005616657	0.060213865	-3.50242555	Not Sig
MAD2L1BP	-0.205724425	3.208600835	-2.995654693	0.005625015	0.060268015	-3.50383243	Not Sig
SNAPC4	0.189763211	0.801556308	2.994608239	0.005639643	0.060389244	-3.506289641	Not Sig
STARD7	-0.353819973	5.233604755	-2.992068786	0.005675292	0.060735286	-3.512250754	Not Sig
TTC8	0.345392934	1.766074387	2.991186474	0.005687728	0.060832651	-3.51432128	Not Sig
RWDD3	0.277014575	4.536793849	2.989606158	0.005710066	0.061018189	-3.518029019	Not Sig
TSPAN14	-0.529356978	4.734246322	-2.989364964	0.005713483	0.061018189	-3.51859482	Not Sig
PLA2G12B	-0.036829859	0.011048958	-2.989249516	0.005715119	0.061018189	-3.518865632	Not Sig
HEATR3	-0.284210735	1.480983149	-2.988457692	0.005726353	0.061102331	-3.520722914	Not Sig
TMEM60	0.222609095	2.745121129	2.988203686	0.005729961	0.061105054	-3.521318649	Not Sig
EXOC3L2	0.233148443	0.201865526	2.987616231	0.005738314	0.061158343	-3.522696341	Not Sig
MPI	-0.326265258	2.99971061	-2.986497319	0.005754255	0.061282301	-3.525320009	Not Sig
ARHGAP22	0.350283146	0.786878852	2.985906453	0.00576269	0.061282301	-3.526705288	Not Sig
ABHD14A	-0.253405654	3.349244786	-2.985621873	0.005766757	0.061282301	-3.527372432	Not Sig
ABHD14A-ACY1	-0.253405654	3.349244786	-2.985621873	0.005766757	0.061282301	-3.527372432	Not Sig
ACY1	-0.253405654	3.349244786	-2.985621873	0.005766757	0.061282301	-3.527372432	Not Sig
PCSK1N	0.314546247	0.232550351	2.985052993	0.005774895	0.061310643	-3.528705964	Not Sig
NPC2	0.465222542	6.923762701	2.984965157	0.005776152	0.061310643	-3.528911851	Not Sig
IFRD1	0.500677036	3.022126678	2.984339446	0.005785117	0.061368731	-3.530378428	Not Sig
PSMA3	-0.703475873	5.220458171	-2.98411341	0.005788359	0.061368731	-3.530908183	Down
DHX15	-0.274914364	3.984663039	-2.983236556	0.005800952	0.061466481	-3.532963051	Not Sig
SIRPA	0.434326064	2.37182103	2.98272593	0.005808297	0.061508548	-3.534159536	Not Sig
SRRM4	0.425039577	1.229101521	2.982184549	0.005816094	0.061509561	-3.535427968	Not Sig
OR5M10	-0.013426931	0.004387058	-2.982049539	0.00581804	0.061509561	-3.535744271	Not Sig
RAB23	0.334624211	2.025310454	2.982016415	0.005818518	0.061509561	-3.535821874	Not Sig
NELFCD	0.205711216	3.173915373	2.98174429	0.005822442	0.061515366	-3.536459386	Not Sig
C10orf71	0.428226876	4.048123177	2.981274049	0.00582923	0.061551397	-3.537560958	Not Sig
GPR173	0.340513732	0.273671886	2.980715145	0.005837307	0.061600994	-3.538870111	Not Sig
ZNF83	0.442143753	2.002646016	2.980049471	0.005846941	0.061666955	-3.540429189	Not Sig
CPAMD8	-0.397331874	1.036530496	-2.9789968	0.005862207	0.061788173	-3.542894285	Not Sig
KLRD1	0.176587799	0.19122115	2.97836292	0.005871417	0.061788173	-3.544378456	Not Sig
FNBP1	0.266368446	2.161458345	2.978137256	0.0058747	0.061788173	-3.544906786	Not Sig
PLVAP	1.052273517	2.957079795	2.97812746	0.005874842	0.061788173	-3.544929722	Up
NPIPB15	0.382952753	0.985531654	2.978090105	0.005875386	0.061788173	-3.545017175	Not Sig
SEC31B	0.249990849	0.523149794	2.977474198	0.005884354	0.061819072	-3.546459038	Not Sig
NAV2	0.498871473	1.336594968	2.977422478	0.005885108	0.061819072	-3.546580109	Not Sig
MFN2	0.23038755	6.48535503	2.975979542	0.005906172	0.062004603	-3.549957436	Not Sig
KCNK1	-0.6441379	2.034602894	-2.975398632	0.005914673	0.062058096	-3.551316867	Down
DHX58	0.326847045	0.981664023	2.974848304	0.005922737	0.062095796	-3.552604604	Not Sig
ANKRD17	0.161310054	2.902067053	2.974688487	0.00592508	0.062095796	-3.552978543	Not Sig
SLC15A4	0.27276296	2.420896166	2.973354607	0.005944676	0.062265353	-3.556099141	Not Sig
CREBZF	0.382219362	2.50998927	2.971977737	0.005964967	0.06239366	-3.559319547	Not Sig
SKA2	0.196633008	3.216985594	2.971720745	0.005968762	0.06239366	-3.559920548	Not Sig
EHMT1	0.207640283	1.972591791	2.971591913	0.005970665	0.06239366	-3.560221823	Not Sig
FASTKD3	-0.198400985	1.35514339	-2.971472688	0.005972427	0.06239366	-3.560500626	Not Sig
POLL	0.306787642	1.500535113	2.971363328	0.005974043	0.06239366	-3.560756356	Not Sig
C19orf44	0.225465553	0.798052834	2.970595349	0.005985406	0.062476532	-3.56255207	Not Sig
RGS3	0.322697871	4.03844221	2.969795527	0.005997262	0.062564452	-3.564421985	Not Sig
TRAPPC6A	0.29906195	2.661638432	2.969210136	0.006005953	0.062619278	-3.565790409	Not Sig
ENOX2	0.211886629	1.674674542	2.968463549	0.006017055	0.062699161	-3.567535446	Not Sig
KLLN	0.04836355	0.136460383	2.966344514	0.006048672	0.062942177	-3.572487118	Not Sig
ADAMTS15	-0.481030442	1.446299775	-2.966294122	0.006049426	0.062942177	-3.572604849	Not Sig
MTMR4	0.338558816	1.795978537	2.966206454	0.006050738	0.062942177	-3.572809665	Not Sig
ATP2A2	-0.718401677	7.853880799	-2.965044097	0.006068153	0.063087315	-3.575524957	Down
GPR22	-0.615166972	3.519086225	-2.964813537	0.006071613	0.063087315	-3.576063484	Down
KIF22	-0.301694886	3.009274038	-2.963717462	0.006088088	0.063115253	-3.578623322	Not Sig
BEAN1	-0.133083328	0.072171674	-2.963605804	0.006089769	0.063115253	-3.578884066	Not Sig
ACAP1	0.69193509	0.766558007	2.963602133	0.006089824	0.063115253	-3.578892639	Up
KCTD11	0.69193509	0.766558007	2.963602133	0.006089824	0.063115253	-3.578892639	Up
MPLKIP	0.281845702	2.897759892	2.963271717	0.0060948	0.063115253	-3.579664197	Not Sig
TMEM107	0.302062227	1.243871866	2.963235341	0.006095348	0.063115253	-3.579749137	Not Sig
SUPV3L1	-0.221596517	3.017857047	-2.963023285	0.006098544	0.063115253	-3.580244285	Not Sig
RARS2	0.299563903	3.059480939	2.962717248	0.006103159	0.063127168	-3.580958844	Not Sig
SLC29A1	-0.373132682	5.005377766	-2.962424032	0.006107584	0.063137102	-3.581643432	Not Sig
PLEKHA6	0.464402954	1.715333429	2.961659168	0.00611914	0.063212853	-3.583429034	Not Sig
CHN2	0.288376916	2.623055744	2.961309727	0.006124427	0.063212853	-3.584244736	Not Sig
PRPF38B	0.27216094	3.316265858	2.961250924	0.006125317	0.063212853	-3.584381995	Not Sig
TSEN34	0.2902005	2.19734534	2.959334033	0.006154399	0.063477031	-3.588855654	Not Sig
SERTAD1	-0.334365107	2.516720912	-2.958723426	0.00616369	0.063536903	-3.590280373	Not Sig
SAMM50	-0.175563355	4.811406047	-2.957606116	0.006180725	0.063676495	-3.592886974	Not Sig
ZNF106	0.375308116	6.745884196	2.957377174	0.006184222	0.063676518	-3.593421014	Not Sig
IGFBP7	0.403086385	8.470018237	2.956704584	0.006194504	0.063746374	-3.594989801	Not Sig
ZFYVE19	-0.213917134	2.124186249	-2.956255813	0.006201373	0.063781052	-3.596036435	Not Sig
FSBP	0.155594871	0.43202485	2.955109335	0.006218955	0.06392581	-3.598709897	Not Sig
SMC4	0.317716186	2.363370832	2.954630682	0.00622631	0.063965332	-3.599825902	Not Sig
ZDHHC1	0.323766346	0.987047283	2.954310714	0.006231231	0.063966796	-3.60057187	Not Sig
MOSPD3	0.254014709	1.993254023	2.95416506	0.006233472	0.063966796	-3.600911432	Not Sig
PIH1D1	0.255178109	3.0589988	2.953901252	0.006237534	0.063972453	-3.601526421	Not Sig
SLC38A3	0.22740767	1.335568996	2.951439526	0.006275553	0.064326188	-3.607263805	Not Sig
CADM3	-0.45186116	0.857945505	-2.949613669	0.006303894	0.064578468	-3.611517576	Not Sig
LPCAT3	-0.348293248	2.929742544	-2.949397856	0.006307252	0.064578468	-3.612020271	Not Sig
PTGES2	0.699081675	3.610052396	2.948281581	0.006324648	0.064688861	-3.614620113	Up
THBS2	0.824821851	2.042342883	2.948250474	0.006325133	0.064688861	-3.614692556	Up
GTF3C6	-0.201384717	5.412199297	-2.947061097	0.006343719	0.064842556	-3.617462064	Not Sig
CCNH	-0.560901852	2.77584202	-2.942006082	0.00642329	0.065598396	-3.629226238	Not Sig
HILPDA	0.345463931	1.712421177	2.941906728	0.006424863	0.065598396	-3.629457349	Not Sig
CIB2	0.624630687	0.930615211	2.940819968	0.006442097	0.065737527	-3.631985042	Up
PPARD	0.218681767	2.095980846	2.939877077	0.006457085	0.065853595	-3.634177705	Not Sig
MTCH1	-0.244767748	5.462703298	-2.939214724	0.006467633	0.065924281	-3.635717765	Not Sig
ATP1A2	0.492417705	5.804352498	2.938485216	0.00647927	0.065991137	-3.637413754	Not Sig
COMP	1.459416948	1.25028138	2.938131765	0.006484915	0.065991137	-3.63823539	Up
AGTPBP1	-0.269722809	1.968211889	-2.938122997	0.006485055	0.065991137	-3.63825577	Not Sig
NIM1K	-0.079676868	0.038563529	-2.934261001	0.006547042	0.066536857	-3.647229965	Not Sig
LDLRAP1	0.279290839	2.020661631	2.934253656	0.00654716	0.066536857	-3.647247026	Not Sig
ZSCAN26	0.207888087	2.227267049	2.933907748	0.00655274	0.066536857	-3.648050512	Not Sig
REXO1	0.2699454	1.723036124	2.933873824	0.006553287	0.066536857	-3.648129308	Not Sig
ANP32E	0.215361029	4.078458634	2.932671501	0.006572717	0.06667015	-3.650921687	Not Sig
SHE	-0.381271825	2.100574549	-2.932608787	0.006573732	0.06667015	-3.651067322	Not Sig
TMEM242	0.181207277	2.416483808	2.930337674	0.006610587	0.067006649	-3.656340224	Not Sig
ARMS2	0.336583929	0.472597153	2.929793276	0.006619451	0.067059195	-3.657603842	Not Sig
PLEKHM2	0.283353832	3.763264908	2.928615345	0.006638668	0.067199964	-3.660337544	Not Sig
ZFAND3	0.204366155	3.888863723	2.928489685	0.006640721	0.067199964	-3.660629137	Not Sig
SMARCC1	0.24692062	2.269392694	2.928017617	0.006648439	0.067240734	-3.661724505	Not Sig
PRDX5	-0.243192489	7.348314238	-2.92724776	0.006661045	0.067301061	-3.66351065	Not Sig
LGALS8	0.220405227	3.991713862	2.927202313	0.00666179	0.067301061	-3.663616084	Not Sig
H6PD	0.344649568	2.282379775	2.924659472	0.006703591	0.067685842	-3.669513891	Not Sig
PARP10	0.314902915	1.926782489	2.924175405	0.006711576	0.067728949	-3.670636313	Not Sig
QPCTL	0.276446615	0.458744496	2.923602712	0.006721036	0.067766866	-3.671964108	Not Sig
CCDC85B	0.426713167	4.422903897	2.923360031	0.006725048	0.067766866	-3.672526724	Not Sig
PDE8B	0.584354634	0.543447487	2.923272904	0.006726489	0.067766866	-3.672728708	Not Sig
MAN2A2	-0.312234426	3.226046974	-2.92276976	0.006734816	0.067813274	-3.673895067	Not Sig
RAB20	0.410860995	2.23802099	2.92129223	0.006759327	0.068022488	-3.677319566	Not Sig
CEP89	0.3527139	1.260251113	2.920906017	0.006765747	0.068049527	-3.678214546	Not Sig
C22orf31	-0.046268404	0.013880521	-2.919812983	0.00678395	0.068194973	-3.680747116	Not Sig
HTR2B	0.501853321	0.500966251	2.918738685	0.006801886	0.068318562	-3.683235777	Not Sig
FAM229B	-0.790761958	3.274139526	-2.918627673	0.006803742	0.068318562	-3.683492913	Down
STK16	0.295634935	1.646233988	2.918180179	0.006811228	0.068356072	-3.684529387	Not Sig
SLC43A3	0.374427693	1.96494442	2.917510968	0.006822438	0.06843089	-3.686079236	Not Sig
FLAD1	-0.1931679	3.081152576	-2.916192209	0.006844579	0.068615213	-3.689132839	Not Sig
NDUFB1	-0.36971275	8.297351411	-2.914835899	0.006867422	0.068806361	-3.692272619	Not Sig
MAML2	0.238092357	1.077356464	2.914333733	0.006875898	0.068853429	-3.693434903	Not Sig
NR2C1	0.220347294	2.618308949	2.913789233	0.006885099	0.068907708	-3.694695051	Not Sig
CISD2	-0.163880184	1.76067764	-2.911193877	0.006929118	0.069310198	-3.700699792	Not Sig
THBS3	0.591020129	1.246421015	2.909994574	0.006949549	0.069463904	-3.703473582	Up
MRPS35	-0.211876882	4.631151748	-2.90984462	0.006952108	0.069463904	-3.703820359	Not Sig
SLK	0.301103154	3.778549293	2.908799897	0.006969958	0.069604097	-3.706236063	Not Sig
KIF3C	0.211663471	0.689764782	2.907963259	0.006984283	0.06967168	-3.708170275	Not Sig
WNT9A	1.046141357	2.200403402	2.907797324	0.006987128	0.06967168	-3.708553862	Up
ZFX	0.317403475	1.346017	2.90752741	0.006991758	0.06967168	-3.709177789	Not Sig
JMJD1C	0.334671583	2.263726277	2.907512318	0.006992017	0.06967168	-3.709212675	Not Sig
CTDSP1	0.23424911	4.385899601	2.90697962	0.007001162	0.069724689	-3.710443953	Not Sig
CRTC2	0.243196995	2.281382882	2.906296626	0.007012905	0.069782245	-3.712022449	Not Sig
LRRC41	0.233895258	3.243583681	2.906063123	0.007016923	0.069782245	-3.712562059	Not Sig
GRK6	0.318544195	1.930936896	2.905804817	0.007021372	0.069782245	-3.713158963	Not Sig
RAD51D	0.372904076	1.648764001	2.905531217	0.007026086	0.069782245	-3.713791176	Not Sig
RFFL	0.372904076	1.648764001	2.905531217	0.007026086	0.069782245	-3.713791176	Not Sig
RNASE1	-0.457160129	6.447998254	-2.904836294	0.007038074	0.069863235	-3.715396806	Not Sig
ATP1B4	0.590718814	0.41350317	2.90448133	0.007044205	0.069886028	-3.716216875	Up
RTCA	-0.194996755	3.387268108	-2.903850944	0.007055105	0.069956089	-3.717673115	Not Sig
SIX5	0.220651793	2.180605567	2.903515655	0.007060909	0.069975569	-3.718447587	Not Sig
TWF2	-0.290860632	4.610350025	-2.903160436	0.007067063	0.069998494	-3.719268043	Not Sig
AGBL4	-0.021019869	0.006305961	-2.902528644	0.007078021	0.070068952	-3.720727173	Not Sig
MLYCD	0.341360988	5.208028391	2.901704587	0.007092338	0.070145706	-3.722630081	Not Sig
TIMM23	-0.244261764	5.229927337	-2.901639379	0.007093473	0.070145706	-3.722780646	Not Sig
PLSCR4	0.452890141	1.971243147	2.90113337	0.007102279	0.07016491	-3.723948959	Not Sig
VGLL4	0.291499075	2.764983839	2.901085385	0.007103114	0.07016491	-3.724059746	Not Sig
DSTYK	0.216251518	1.376808388	2.899697298	0.007127327	0.070365948	-3.727264075	Not Sig
MTAP	-0.168767016	1.656291833	-2.899203601	0.007135958	0.07037867	-3.72840355	Not Sig
GPR176	0.321438898	0.673912799	2.899181798	0.007136339	0.07037867	-3.72845387	Not Sig
SBDS	0.253492004	6.590055657	2.898558122	0.007147257	0.070419547	-3.729893185	Not Sig
PLCL2	-0.399177853	3.042873418	-2.898503594	0.007148212	0.070419547	-3.730019017	Not Sig
KMT2E	0.19860941	2.875191016	2.897622095	0.007163671	0.070533718	-3.732053028	Not Sig
COPG1	0.156749622	4.259381999	2.897059652	0.007173552	0.070592864	-3.73335066	Not Sig
NUP35	-0.182141255	1.950666841	-2.896504229	0.007183322	0.070650857	-3.734631961	Not Sig
RNF122	-0.417027553	2.082626886	-2.895951246	0.007193061	0.070708489	-3.735907502	Not Sig
GOLGA6L4	0.146615926	0.371098181	2.894872519	0.007212096	0.070857385	-3.73839537	Not Sig
RPL13	0.331092309	5.981801399	2.894318941	0.007221883	0.070915309	-3.739671891	Not Sig
RPL22L1	0.242352534	1.655712802	2.893130573	0.007242934	0.071083726	-3.742411757	Not Sig
BACE1	0.191484226	2.206435729	2.892784225	0.007249081	0.071105758	-3.743210172	Not Sig
SIPA1L1	0.260314091	0.709346434	2.892172021	0.007259957	0.071169384	-3.74462132	Not Sig
AACS	-0.253138247	1.566338182	-2.891979681	0.007263377	0.071169384	-3.745064637	Not Sig
SLC44A1	0.394343714	2.73075659	2.891490068	0.007272091	0.071216473	-3.746193053	Not Sig
LRIF1	-0.250730539	2.864260782	-2.890997086	0.007280874	0.071229153	-3.747329127	Not Sig
DES	0.254881552	11.45775446	2.890978678	0.007281202	0.071229153	-3.747371546	Not Sig
MT1M	0.596882021	1.875331706	2.887207614	0.007348726	0.071841581	-3.756058425	Up
KIF3B	0.24501873	1.998192502	2.887042808	0.00735169	0.071841581	-3.756437926	Not Sig
TRAPPC2	0.198774416	1.055175817	2.884642378	0.007394995	0.072192005	-3.761964076	Not Sig
ZNF783	0.14842835	0.840549786	2.884616034	0.007395472	0.072192005	-3.762024708	Not Sig
MARS2	-0.181025904	1.405003438	-2.883636888	0.007413206	0.072284652	-3.764278118	Not Sig
SNRPA	0.244872698	2.836363299	2.883590514	0.007414047	0.072284652	-3.764384834	Not Sig
CHMP1A	0.278790601	3.030149968	2.883108138	0.0074228	0.072284652	-3.765494811	Not Sig
ITGA6	-0.523699614	3.939960148	-2.882997451	0.00742481	0.072284652	-3.765749496	Not Sig
KBTBD13	-0.329492757	1.240926986	-2.882790944	0.007428561	0.072284652	-3.766224639	Not Sig
OR5K1	-0.068236245	0.079325117	-2.882779963	0.00742876	0.072284652	-3.766249906	Not Sig
PSIP1	0.25942438	3.599068588	2.880935851	0.007462337	0.072552406	-3.770492128	Not Sig
TSPAN17	0.285957897	2.864413612	2.880635068	0.007467827	0.072552406	-3.771183911	Not Sig
TNRC6A	0.217826461	2.444240463	2.880613512	0.00746822	0.072552406	-3.771233488	Not Sig
CLTB	0.27344001	6.569931989	2.879683457	0.007485221	0.072678825	-3.773372306	Not Sig
ENPP2	0.507566347	1.347448782	2.879206767	0.007493949	0.072724823	-3.774468388	Not Sig
HGS	-0.297417456	5.736273398	-2.87824523	0.007511583	0.072818404	-3.776679009	Not Sig
MRPL12	-0.297417456	5.736273398	-2.87824523	0.007511583	0.072818404	-3.776679009	Not Sig
ZDHHC12	0.311681389	1.329931645	2.876965098	0.007535121	0.073007749	-3.779621464	Not Sig
PFKL	0.362749374	3.434577279	2.87591556	0.00755447	0.073156336	-3.782033354	Not Sig
PANK3	0.465747077	2.972599422	2.875315933	0.007565547	0.073224687	-3.783411109	Not Sig
KRI1	0.249566866	2.088185273	2.87465401	0.007577791	0.073304269	-3.784931818	Not Sig
PRTFDC1	-0.409590205	1.674202514	-2.874367358	0.007583099	0.073316705	-3.785590317	Not Sig
AMER1	-0.172110213	0.673645039	-2.872559797	0.007616654	0.073602078	-3.789741822	Not Sig
SLC3A2	0.24721524	3.258485352	2.871639229	0.007633797	0.073728641	-3.791855581	Not Sig
SLC35F6	0.194963008	1.991984933	2.869737107	0.007669333	0.074032627	-3.796221954	Not Sig
GDPD1	-0.227379262	0.44083327	-2.869153762	0.007680263	0.074072051	-3.79756072	Not Sig
EHBP1L1	0.574623806	4.166617007	2.869085329	0.007681546	0.074072051	-3.797717764	Not Sig
ZNF414	0.269423886	1.590855704	2.868279064	0.007696679	0.074160511	-3.799567855	Not Sig
INTS1	0.360405323	2.324001485	2.868163086	0.007698858	0.074160511	-3.799833962	Not Sig
SCAF11	0.259377103	3.362135409	2.866729936	0.007725834	0.074381044	-3.803121754	Not Sig
KCNMA1	0.442617268	0.471860516	2.865077114	0.007757055	0.07461357	-3.806912377	Not Sig
BIN2	0.474781538	0.576295346	2.86480933	0.007762124	0.07461357	-3.807526404	Not Sig
OR51V1	-0.009996716	0.002999015	-2.864801748	0.007762268	0.07461357	-3.80754379	Not Sig
CRTAP	0.273367124	3.619279421	2.864477725	0.007768406	0.074633212	-3.808286733	Not Sig
PRKG1	0.281375993	2.458252863	2.863321659	0.007790345	0.074804548	-3.81093706	Not Sig
RBMX	0.233954843	4.886550937	2.862305715	0.007809672	0.074950647	-3.813265667	Not Sig
DNAH14	-0.174248132	0.126003606	-2.861368613	0.00782754	0.075082589	-3.81541316	Not Sig
WWP2	0.262795994	2.218898579	2.860692783	0.00784045	0.075166862	-3.816961674	Not Sig
VDAC2	-0.165274053	6.589884068	-2.859382522	0.007865537	0.075367722	-3.819963268	Not Sig
BPGM	-0.261005823	2.957367151	-2.85902131	0.007872466	0.07537913	-3.820790611	Not Sig
TTC27	0.213197985	2.390313527	2.858889316	0.007874999	0.07537913	-3.821092924	Not Sig
TAC4	0.365412393	0.341210154	2.85816624	0.007888892	0.075472467	-3.822748892	Not Sig
TMEM106C	0.263080177	3.803171024	2.857636734	0.00789908	0.075530286	-3.823961404	Not Sig
ALDOC	-0.321608914	5.919519344	-2.857220477	0.007907097	0.075536431	-3.8249145	Not Sig
PDE4A	-0.420738559	1.329948768	-2.857025557	0.007910854	0.075536431	-3.825360778	Not Sig
RUBCN	0.338535919	2.170627302	2.856958028	0.007912156	0.075536431	-3.825515385	Not Sig
HYLS1	-0.233864288	1.15708383	-2.856594998	0.007919159	0.075563705	-3.826346504	Not Sig
MALT1	-0.281169518	1.644261906	-2.855438976	0.007941498	0.075737207	-3.828992708	Not Sig
TCEA3	-0.322730533	4.354753906	-2.854736629	0.007955099	0.075822321	-3.830600131	Not Sig
ACTN4	0.314379172	4.697925123	2.854548635	0.007958743	0.075822321	-3.831030347	Not Sig
OFD1	0.262910027	1.8987493	2.85427103	0.007964128	0.075833975	-3.831665602	Not Sig
NINJ2	0.303433073	1.245796184	2.853989698	0.007969588	0.075846338	-3.832309353	Not Sig
PTPN5	-0.458785893	1.377267232	-2.852418833	0.00800014	0.076097363	-3.835903197	Not Sig
TREM2	0.524461458	0.482432912	2.85179541	0.008012295	0.076173231	-3.837329167	Not Sig
F2RL3	-0.504927467	0.471848297	-2.850817062	0.008031407	0.076315112	-3.839566618	Not Sig
CACUL1	0.203507167	2.332049167	2.850195562	0.008043569	0.076390855	-3.840987748	Not Sig
MMP28	0.373949202	0.962228808	2.849845188	0.008050434	0.076416227	-3.841788844	Not Sig
THY1	0.723986626	1.286131639	2.849407097	0.008059025	0.076418926	-3.842790416	Up
EEF2K	-0.259541705	1.729645457	-2.849226858	0.008062561	0.076418926	-3.843202458	Not Sig
ZNF154	0.36689262	1.036772342	2.848718862	0.008072538	0.076418926	-3.844363704	Not Sig
NAIF1	0.164146051	1.092197006	2.848621173	0.008074458	0.076418926	-3.844587	Not Sig
CHRD	0.285727285	1.223326734	2.84846904	0.008077449	0.076418926	-3.844934736	Not Sig
NUTF2	0.237157768	3.689785037	2.848439688	0.008078026	0.076418926	-3.845001826	Not Sig
PSMB6	-0.189152416	5.896898483	-2.848181114	0.008083112	0.076418926	-3.845592834	Not Sig
FAM120B	0.228815537	2.219329476	2.847641492	0.008093735	0.076418926	-3.846826117	Not Sig
GTF2F1	0.202476945	3.348923477	2.847612284	0.00809431	0.076418926	-3.846892868	Not Sig
DCAF16	0.233582055	1.672534665	2.847492594	0.008096669	0.076418926	-3.847166396	Not Sig
CDAN1	0.257791778	0.79802457	2.847483792	0.008096842	0.076418926	-3.84718651	Not Sig
TMEM218	0.254992884	0.479199302	2.846526099	0.008115735	0.076557596	-3.849374894	Not Sig
ADCY6	0.391859489	4.299722234	2.845787873	0.008130327	0.076655568	-3.851061502	Not Sig
MRPL32	-0.232187337	5.217153162	-2.844817824	0.008149539	0.076783874	-3.853277382	Not Sig
ZC4H2	0.164314606	0.989644442	2.844675473	0.008152362	0.076783874	-3.85360252	Not Sig
ZNF326	0.235991785	1.58797019	2.844085538	0.00816407	0.07683001	-3.854949865	Not Sig
GAPT	0.169388312	0.134679646	2.844003912	0.008165692	0.07683001	-3.855136278	Not Sig
PLPP1	0.36592233	4.731891372	2.842130164	0.008202992	0.077141138	-3.859414608	Not Sig
CLASP1	0.230117131	3.170167684	2.841285703	0.008219855	0.077259851	-3.861342255	Not Sig
MRPS33	-0.296568598	5.788937259	-2.841050649	0.008224554	0.077264176	-3.861878753	Not Sig
GABRB3	-0.207877263	0.108377688	-2.840685898	0.008231852	0.077292891	-3.862711231	Not Sig
UBR1	0.467597738	2.883324028	2.839637277	0.008252866	0.0774503	-3.865104188	Not Sig
AP5Z1	0.255252193	0.921058521	2.839109418	0.008263463	0.077509839	-3.866308579	Not Sig
SUPT16H	0.178333144	3.490672642	2.838629859	0.008273102	0.07756033	-3.867402658	Not Sig
EIF2AK3	0.467269667	1.778957539	2.83794557	0.008286874	0.077649499	-3.868963634	Not Sig
PDCD2L	-0.236204087	1.835303095	-2.837195435	0.008301996	0.077751219	-3.870674574	Not Sig
GTPBP2	0.204953632	2.799402134	2.834988667	0.008346633	0.078122113	-3.875706405	Not Sig
PTMS	0.430930052	5.859096958	2.834814184	0.008350172	0.078122113	-3.876104165	Not Sig
PTPRH	0.252153993	0.241848857	2.834082449	0.008365028	0.078220955	-3.877772114	Not Sig
WT1	-0.431037936	0.807419947	-2.833672181	0.008373369	0.078258796	-3.878707194	Not Sig
RBM3	0.594060892	3.933867355	2.833374906	0.008379418	0.078275185	-3.879384691	Up
CREB3L1	-0.328964369	2.663320525	-2.832378499	0.008399721	0.078424649	-3.881655242	Not Sig
UBXN11	0.478664216	1.176130693	2.831516915	0.008417314	0.078517368	-3.883618208	Not Sig
CCDC71L	0.215464014	1.04812851	2.831470261	0.008418268	0.078517368	-3.883724493	Not Sig
ZNF517	0.203959595	0.561775811	2.82963304	0.008455904	0.078822559	-3.887909121	Not Sig
SOX10	-0.412968401	0.774990435	-2.829451125	0.008459639	0.078822559	-3.888323385	Not Sig
KCNK6	0.716405486	2.011026707	2.827797809	0.008493657	0.079099083	-3.8920877	Up
MYL1	0.739635944	0.614846257	2.826212679	0.008526393	0.07936339	-3.895695612	Up
CNN1	0.809627161	4.96278604	2.825406589	0.008543086	0.079478175	-3.897529917	Up
VIM	0.533532485	6.565416807	2.8247747	0.008556193	0.07949158	-3.898967615	Not Sig
ZNF623	0.277485132	1.740904095	2.82476401	0.008556415	0.07949158	-3.898991934	Not Sig
TMEM53	-0.223944247	1.090414224	-2.824501638	0.008561863	0.07949158	-3.899588837	Not Sig
ZBTB21	-0.416228943	0.901606276	-2.824496299	0.008561974	0.07949158	-3.899600984	Not Sig
SNRNP25	-0.245348064	4.649300576	-2.823951032	0.008573306	0.079537002	-3.900841381	Not Sig
MMAA	-0.162596712	1.072525871	-2.823841018	0.008575595	0.079537002	-3.90109163	Not Sig
KLHL23	-0.221050427	2.280273193	-2.823143938	0.008590106	0.079563831	-3.902677148	Not Sig
PHOSPHO2	-0.221050427	2.280273193	-2.823143938	0.008590106	0.079563831	-3.902677148	Not Sig
CDC42SE1	0.306630321	2.96789049	2.82287946	0.008595619	0.079563831	-3.90327865	Not Sig
THAP6	0.175384617	2.105773306	2.822754175	0.008598231	0.079563831	-3.903563574	Not Sig
GPAT2	-0.367064298	0.321692269	-2.822616132	0.00860111	0.079563831	-3.903877504	Not Sig
NAA38	-0.27647946	4.597103177	-2.82244497	0.008604681	0.079563831	-3.904266739	Not Sig
HACD2	0.23794149	2.163948691	2.821680099	0.008620656	0.079671126	-3.906005957	Not Sig
PROSER2	0.097002644	0.162178452	2.821141767	0.008631917	0.079734761	-3.907229894	Not Sig
SMC2	-0.489906634	2.215573234	-2.820299431	0.008649564	0.079821326	-3.909144742	Not Sig
NANP	-0.104532704	0.68541239	-2.820183757	0.00865199	0.079821326	-3.909407676	Not Sig
MGP	0.776712213	6.901109766	2.820067576	0.008654427	0.079821326	-3.909671755	Up
ANXA5	0.24351616	6.106072916	2.818889126	0.008679186	0.080009192	-3.912350016	Not Sig
UAP1L1	0.391271486	1.052016088	2.818344286	0.008690656	0.080056551	-3.913588061	Not Sig
STK11	0.243257655	3.231540887	2.818227841	0.008693109	0.080056551	-3.913852642	Not Sig
MB	-0.218548561	12.75183996	-2.817893307	0.00870016	0.080081022	-3.914612724	Not Sig
YWHAG	0.235179701	5.776887547	2.816464002	0.008730348	0.080290275	-3.917859616	Not Sig
LPXN	0.383553739	0.932550394	2.816399845	0.008731705	0.080290275	-3.918005336	Not Sig
CALM1	-0.22320292	6.34977592	-2.815807819	0.008744239	0.080364985	-3.919349929	Not Sig
TMEM80	0.283018864	2.22521996	2.815054333	0.008760217	0.080471246	-3.921060995	Not Sig
OR3A2	-0.014933223	0.008907091	-2.814427297	0.008773534	0.080489483	-3.922484713	Not Sig
BNIP3L	0.259303568	3.670047039	2.814404887	0.00877401	0.080489483	-3.922535591	Not Sig
PKD1	0.365755423	2.736009254	2.814158898	0.00877924	0.080489483	-3.923094073	Not Sig
CISH	0.551805673	2.32227784	2.814129367	0.008779868	0.080489483	-3.923161114	Not Sig
AGTRAP	0.401090897	2.5558106	2.813675504	0.008789525	0.080537507	-3.924191462	Not Sig
DPYSL4	0.620195507	2.277463336	2.813343676	0.008796593	0.080547141	-3.924944708	Up
NRIP3	0.180714508	0.126500156	2.813211176	0.008799416	0.080547141	-3.92524547	Not Sig
SOX2	0.084438928	0.157258962	2.811083821	0.008844865	0.080922518	-3.930073236	Not Sig
HMGB2	0.317139614	4.587252104	2.810297535	0.008861718	0.081036035	-3.931857091	Not Sig
GPSM2	-0.246336848	0.173187588	-2.808907513	0.008891587	0.081268393	-3.935009963	Not Sig
USB1	0.253048545	2.952990078	2.807412318	0.008923822	0.081522129	-3.938400406	Not Sig
ODC1	0.282245357	4.661996687	2.806769442	0.008937715	0.081608143	-3.939857853	Not Sig
PTK7	0.506993981	0.434073585	2.805851787	0.008957582	0.081748586	-3.941937917	Not Sig
FBXW5	0.311805825	4.795214435	2.805473471	0.008965784	0.081782491	-3.942795342	Not Sig
IDE	-0.272081803	2.844863323	-2.80489477	0.008978345	0.081851434	-3.944106794	Not Sig
[truncated: 16,226 more rows]
