# Supplementary material for: Identification of MTURN as a trained immunity-related biomarker for heart failure via integrative transcriptomic machine learning analysis and experimental validation
Source: Front Immunol. 2026 Feb 18;17:1739660. doi: 10.3389/fimmu.2026.1739660 (PMC12957145; doi:10.3389/fimmu.2026.1739660)
Supplement: Supplementary file 3 [file DataSheet3.csv]

	logFC	AveExpr	t	P.Value	adj.P.Val	B	threshold
CD36	-1.793091164	7.646866749	25.59677759	5.70E-06	0.142299135	5.122305479	Down
RNU4-2	0.541476319	0.27073816	-20.4284452	1.53E-05	0.191242218	4.180446571	Not Sig
C1GALT1C1	-0.48630375	3.618837683	17.69332124	2.87E-05	0.238953552	3.538455556	Not Sig
TMEM184B	0.29879863	4.01685478	-14.89946517	6.07E-05	0.270197949	2.739158912	Not Sig
CXCR2P1	-0.190880176	0.115939426	14.39358149	7.05E-05	0.270197949	2.575226213	Not Sig
TPM2	-1.952594685	2.044904869	13.91380509	8.16E-05	0.270197949	2.413462798	Down
TNC	-0.626379857	0.462569335	13.31494836	9.88E-05	0.270197949	2.202367251	Down
CDT1	-0.207464998	0.298741709	13.15286531	0.000104134	0.270197949	2.143384354	Not Sig
ORC2	-0.424792477	1.309944188	12.79929742	0.000117144	0.270197949	2.011848525	Not Sig
IGHV6-1	-0.203339419	0.101669709	12.05415835	0.000151716	0.270197949	1.720982636	Not Sig
IGLV9-49	-0.198789104	0.099394552	12.03137926	0.000152957	0.270197949	1.711783467	Not Sig
LGALS3	0.512187643	9.49933474	-12.00436621	0.000154444	0.270197949	1.700849908	Not Sig
MAP7D1	0.335475067	6.787513039	-11.72469487	0.000170928	0.270197949	1.58606327	Not Sig
ARFRP1	0.215018866	3.620156128	-11.70614855	0.000172095	0.270197949	1.578347106	Not Sig
MTFP1	-0.649889951	4.829206679	11.58327415	0.00018008	0.270197949	1.526891496	Down
FAM223A	-0.1077119	0.05385595	11.52610779	0.000183948	0.270197949	1.502752437	Not Sig
FAM223B	-0.1077119	0.05385595	11.52610779	0.000183948	0.270197949	1.502752437	Not Sig
RCC1L	-0.278542057	4.154541118	11.19875418	0.000208162	0.288778122	1.362018707	Not Sig
SEZ6	0.021454859	0.010727429	-11.03216868	0.000221974	0.290581028	1.288717352	Not Sig
IGF2-AS	-0.03806701	0.019033505	10.38601491	0.000287348	0.290581028	0.9929942	Not Sig
C7orf25	-0.186583037	1.764084734	10.22567165	0.00030707	0.290581028	0.916655065	Not Sig
TRIT1	-0.232078364	1.238718955	10.20816601	0.000309321	0.290581028	0.908246321	Not Sig
UCP2	-0.547380501	7.191960724	10.09468523	0.000324416	0.290581028	0.85337574	Not Sig
EIF3M	-0.196752763	3.894066704	9.767880842	0.000373183	0.290581028	0.691777339	Not Sig
GALNT4	-0.493168316	1.432868872	9.737796459	0.000378108	0.290581028	0.676626894	Not Sig
MYLK	-0.1921042	0.193313538	9.67324321	0.000388944	0.290581028	0.64395817	Not Sig
ABLIM1	-0.120273191	0.133567525	9.663640524	0.000390588	0.290581028	0.63907976	Not Sig
TPRA1	1.150099163	4.401150268	-9.642852523	0.000394176	0.290581028	0.628502211	Up
ZNF263	0.209052824	2.853947747	-9.636959051	0.000395201	0.290581028	0.62549927	Not Sig
CNIH3-AS2	-0.541387631	0.784884061	9.626835046	0.000396969	0.290581028	0.620336407	Not Sig
MNT	0.288856765	2.063775896	-9.590979871	0.000403307	0.290581028	0.602007682	Not Sig
SYT9-AS1	0.147512359	0.215208985	-9.575437868	0.000406092	0.290581028	0.59404144	Not Sig
FBLN5	-0.490590838	0.575809863	9.452804614	0.000428914	0.290581028	0.530726591	Not Sig
TOR3A	0.524718682	5.385537391	-9.399481639	0.000439323	0.290581028	0.502940004	Not Sig
ITGAV	-0.575135005	2.766572064	9.395077187	0.000440196	0.290581028	0.500637828	Not Sig
KIFAP3	0.219170792	1.609318738	-9.291987258	0.000461257	0.290581028	0.446444772	Not Sig
KU-MEL-3	0.213217735	0.152870117	-9.194754747	0.000482254	0.290581028	0.394781759	Not Sig
CALM1	-0.341986622	5.617016266	9.146372692	0.000493136	0.290581028	0.368873152	Not Sig
TIMM23B-AGAP6	-0.228933079	0.662241172	9.136124611	0.000495479	0.290581028	0.363367954	Not Sig
ARHGAP11A-SCG5	-0.621071199	1.674053362	9.129137681	0.000497084	0.290581028	0.359611133	Down
TNRC6B	-0.170803149	1.229792304	9.06743888	0.000511537	0.290581028	0.326312741	Not Sig
ZNF185	0.37028987	1.952699429	-9.066154656	0.000511843	0.290581028	0.32561729	Not Sig
SCRN2	0.3144328	2.202032043	-9.057210532	0.000513982	0.290581028	0.320771053	Not Sig
TRMT61B	-0.300078098	2.189177065	8.917359273	0.000548883	0.290581028	0.244378175	Not Sig
UBL7	0.24628489	3.838466412	-8.894672645	0.000554813	0.290581028	0.231875353	Not Sig
VAT1	0.452363421	8.625210585	-8.892661378	0.000555343	0.290581028	0.230765422	Not Sig
FAM86B2-DT	-0.567867403	1.532184321	8.841773833	0.000568946	0.290581028	0.202601038	Not Sig
FBXO10	0.629743436	1.627711436	-8.837924907	0.000569991	0.290581028	0.200464378	Up
SNORD96A	0.988925655	1.869281139	-8.835020977	0.000570781	0.290581028	0.198851716	Up
FTL	0.677677402	14.2668108	-8.759176682	0.000591899	0.290581028	0.156548913	Up
PAQR5	-1.623392704	2.524101169	8.636126809	0.00062822	0.290581028	0.087155201	Down
DNAJC9	-0.223328211	2.584741739	8.564843413	0.000650502	0.290581028	0.046516815	Not Sig
MOB3A	0.293550358	5.050192059	-8.555927453	0.000653356	0.290581028	0.041410955	Not Sig
KIAA1191	-0.177211179	4.456661848	8.516898857	0.000666029	0.290581028	0.019000245	Not Sig
ECD	-0.293793452	2.777108067	8.479522952	0.000678447	0.290581028	-0.002554114	Not Sig
MKNK2	0.390059336	4.067956855	-8.477370878	0.000679171	0.290581028	-0.00379797	Not Sig
BEX2	0.893219545	1.397091546	-8.458167936	0.000685669	0.290581028	-0.014910304	Up
KRT36	0.357680074	0.23173797	-8.444426193	0.000690365	0.290581028	-0.022877203	Not Sig
GPR180	-0.370953322	1.246596799	8.412720677	0.00070135	0.290581028	-0.041306205	Not Sig
SCG5	-0.799794278	2.311572447	8.399309185	0.000706061	0.290581028	-0.049121702	Down
CCDC88A	-0.847607113	4.868169333	8.388625447	0.000709841	0.290581028	-0.055356147	Down
PYDC5	-0.175707355	0.087853678	8.310157586	0.000738371	0.293980833	-0.101379175	Not Sig
SULT1C2	0.495928431	0.315936687	-8.268343647	0.000754143	0.293980833	-0.126073162	Not Sig
ZFAT	-0.103364739	0.543301673	8.207343293	0.000777892	0.293980833	-0.162311507	Not Sig
STK24	0.163895128	3.680658799	-8.179445985	0.000789056	0.293980833	-0.178969511	Not Sig
SOCAR	-0.421351251	0.315370115	8.156182275	0.000798514	0.293980833	-0.192901846	Not Sig
TAPBPL	0.416844971	2.893247919	-8.138135875	0.000805946	0.293980833	-0.203735482	Not Sig
HNRNPA1P33	-0.113424885	0.056712442	8.131369822	0.000808755	0.293980833	-0.207803134	Not Sig
DHCR24	-0.907481381	5.024820074	8.122797324	0.000812329	0.293980833	-0.212961381	Down
TPX2	-0.439117833	0.907138575	7.998054893	0.000866585	0.30404944	-0.288607019	Not Sig
CTHRC1	-0.193602948	0.120493528	7.977447658	0.000875967	0.30404944	-0.301210059	Not Sig
KIF23-AS1	-1.374107932	1.866503864	7.864957132	0.000929405	0.30404944	-0.370548694	Down
CTNND1	-0.225368563	2.907294598	7.844985698	0.000939302	0.30404944	-0.382955587	Not Sig
KIAA0513	0.486471556	3.201411199	-7.79796761	0.00096311	0.30404944	-0.41228108	Not Sig
ABCA10	-0.04957808	0.034243536	7.771030999	0.00097708	0.30404944	-0.429155663	Not Sig
BAZ1A-AS1	-0.366305341	1.995911948	7.750671934	0.000987802	0.30404944	-0.441945715	Not Sig
KIAA0930	0.606642453	7.877488817	-7.741250452	0.000992811	0.30404944	-0.447875047	Up
CFAP58-DT	-0.492068646	1.998930814	7.726182296	0.001000888	0.30404944	-0.457371958	Not Sig
CNIH3	-0.904206376	2.162361582	7.70623069	0.001011706	0.30404944	-0.469973109	Down
FAM86C1P	-0.368000626	1.597837515	7.693825846	0.001018503	0.30404944	-0.477823034	Not Sig
ATIC	-0.541302207	4.074631817	7.676907067	0.001027863	0.30404944	-0.488548276	Not Sig
SLC5A3	-1.762126405	3.447437939	7.634640107	0.001051706	0.30404944	-0.515437867	Down
ROPN1L	-0.037435761	0.01871788	7.617217614	0.001061729	0.30404944	-0.526561688	Not Sig
SLC39A10	-0.24622962	1.158151443	7.610289852	0.001065747	0.30404944	-0.530991388	Not Sig
SFXN1	-0.363360676	2.944506974	7.601226681	0.001071031	0.30404944	-0.536792095	Not Sig
NOXRED1	0.117986228	0.084103895	-7.600182512	0.001071642	0.30404944	-0.537460803	Not Sig
COL23A1	1.632888389	2.63857076	-7.589879989	0.001077691	0.30404944	-0.544063284	Up
KLC2	-0.157444614	1.950454948	7.581768285	0.001082483	0.30404944	-0.549267546	Not Sig
SEMA6C	0.166408361	0.275523439	-7.579760933	0.001083673	0.30404944	-0.5505562	Not Sig
TNFRSF12A	-0.948001898	4.28594388	7.556506921	0.001097573	0.304289821	-0.565507366	Down
MACROD1	0.34424988	1.94211612	-7.537817648	0.001108901	0.304289821	-0.577554216	Not Sig
C9orf153	-0.032116686	0.016058343	7.481122775	0.001144144	0.30925695	-0.614266801	Not Sig
DDI2	0.333166028	3.026273871	-7.469129663	0.001151772	0.30925695	-0.622065441	Not Sig
SNORD139	0.578580825	3.277139126	-7.412934784	0.001188346	0.310994359	-0.658759335	Not Sig
NTN3	-0.028969204	0.014484602	7.379647248	0.001210675	0.310994359	-0.680614729	Not Sig
POC1B-GALNT4	-0.511427273	1.533428707	7.379295901	0.001210914	0.310994359	-0.680845888	Not Sig
GBA3	-0.028884393	0.014442197	7.368182781	0.001218483	0.310994359	-0.688162596	Not Sig
DENND11	-0.318159924	1.000088968	7.340942164	0.001237281	0.310994359	-0.706139783	Not Sig
GALNTL6	-0.024969661	0.01248483	7.340348141	0.001237695	0.310994359	-0.706532475	Not Sig
SPRED3	-0.095517214	0.074199556	7.305783567	0.001262065	0.310994359	-0.729431799	Not Sig
TIMP1	-1.034210559	7.411590893	7.292264182	0.001271755	0.310994359	-0.738415143	Down
TMT1B	-3.014302199	4.512447871	7.287132046	0.001275457	0.310994359	-0.741829274	Down
ARHGAP5	-0.153624386	1.398960979	7.277025909	0.001282785	0.310994359	-0.748558683	Not Sig
TRG-TCC3-1	0.651984444	0.325992222	-7.239930019	0.001310124	0.312685959	-0.773332249	Up
SNORD61	0.644819692	0.322409846	-7.220300308	0.001324877	0.312685959	-0.786487708	Up
PGK1	-0.554445965	6.788040553	7.210977306	0.001331954	0.312685959	-0.792747068	Not Sig
USP22	0.129325913	4.799765564	-7.199908724	0.001340415	0.312685959	-0.800187832	Not Sig
MNDA	-0.74098634	5.960616857	7.184411491	0.001352372	0.312685959	-0.810622982	Down
TMEM17	0.09368756	0.075781777	-7.166738722	0.001366165	0.31278815	-0.822547697	Not Sig
SHANK3	-0.74857318	0.950317048	7.151915299	0.001377866	0.31278815	-0.832570137	Down
SNORA8	0.643054071	1.101513023	-7.124582581	0.001399761	0.314276226	-0.851099199	Up
NDFIP2	-0.276760064	0.490347885	7.085009432	0.001432212	0.314276226	-0.878038932	Not Sig
YWHAH	-0.305610128	5.504646603	7.077396214	0.001438559	0.314276226	-0.883237072	Not Sig
PLEKHM1P1	0.240463013	1.166498001	-7.059890402	0.001453283	0.314276226	-0.895208567	Not Sig
EPS8	-0.844861943	0.989746714	7.055166365	0.001457288	0.314276226	-0.898443665	Down
UXT-AS1	-0.472175721	4.803049832	7.052052039	0.001459935	0.314276226	-0.900577459	Not Sig
SLC9A3	0.19061598	0.955756532	-7.021732453	0.001486015	0.315959853	-0.921394933	Not Sig
DMWD	-0.404791422	0.287670683	7.013649307	0.001493062	0.315959853	-0.926958305	Not Sig
CUX2	-0.214303251	0.18080363	6.962047453	0.00153902	0.318393643	-0.962608702	Not Sig
ANKRD39	-0.317888861	3.039396069	6.956553842	0.001544013	0.318393643	-0.966417854	Not Sig
DKK2	-0.306565885	0.184449122	6.945950459	0.001553705	0.318393643	-0.973777533	Not Sig
PLAGL1	-0.194482888	1.184517484	6.943924176	0.001555565	0.318393643	-0.975185081	Not Sig
TMEM69	-0.181647012	3.88699608	6.927275455	0.001570955	0.318929379	-0.986763777	Not Sig
FDPS	-0.607760576	5.189742177	6.818611585	0.001676051	0.336024943	-1.062943534	Down
TINAGL1	-0.34178792	0.291625561	6.812633406	0.001682076	0.336024943	-1.067165426	Not Sig
MMP14	1.164950646	7.101821409	-6.783558107	0.001711754	0.339239756	-1.087745217	Up
TAFA3	-1.41777587	1.152169363	6.761773933	0.001734405	0.339337582	-1.10321482	Down
PRKACB	-0.770719439	2.804175081	6.756991734	0.001739426	0.339337582	-1.106616623	Down
PDE8B	0.11003502	0.191076105	-6.728825644	0.001769357	0.342500949	-1.126695142	Not Sig
GLS	-0.354068463	2.495466564	6.674824854	0.001828502	0.34654081	-1.165395411	Not Sig
MACROH2A2	1.326873428	2.163160331	-6.66603404	0.001838355	0.34654081	-1.171721132	Up
SELENOM	1.399180675	3.0613928	-6.643105755	0.001864357	0.34654081	-1.188253982	Up
AQP3	-1.429487729	1.862038793	6.642256441	0.001865328	0.34654081	-1.188867344	Down
TFG	0.120193998	4.003874693	-6.628563858	0.001881078	0.34654081	-1.198765267	Not Sig
PIGN	-0.228211477	1.964003709	6.61872525	0.001892494	0.34654081	-1.205888184	Not Sig
STKLD1	-0.061117551	0.222861669	6.609268995	0.001903546	0.34654081	-1.212742904	Not Sig
ANXA1	-0.857661933	8.444535387	6.592324445	0.001923544	0.34654081	-1.225046974	Down
MAST3	0.204691553	2.01450195	-6.591192034	0.00192489	0.34654081	-1.225870231	Not Sig
KCTD20	-0.200739231	4.558615239	6.587735104	0.001929005	0.34654081	-1.228384155	Not Sig
ITPK1	0.234050623	4.564744581	-6.541238845	0.001985392	0.35129744	-1.262307552	Not Sig
RACGAP1	-0.290381007	1.773106286	6.531665131	0.001997248	0.35129744	-1.269318174	Not Sig
RRP8	-0.116742091	1.010905837	6.53131226	0.001997687	0.35129744	-1.269576742	Not Sig
RNVU1-1	0.544022145	0.272011072	-6.507088031	0.002028078	0.354147873	-1.287355851	Not Sig
ATP6V0A1	0.313048168	4.400440162	-6.428495898	0.002130598	0.367987722	-1.345429737	Not Sig
CPSF6	-0.199711223	3.022460688	6.423882666	0.002136807	0.367987722	-1.348857344	Not Sig
GPAT3	-0.980141454	4.395499665	6.389930012	0.002183189	0.37114912	-1.374148509	Down
PIGW	-0.340871473	2.140949145	6.342079223	0.002250636	0.37114912	-1.409986387	Not Sig
CD53	-0.477834114	7.726251649	6.336992602	0.002257952	0.37114912	-1.413809445	Not Sig
PLCD4	0.065357049	0.302776567	-6.315315224	0.002289457	0.37114912	-1.430131056	Not Sig
PTPRVP	-0.01554983	0.007774915	6.312762624	0.002293201	0.37114912	-1.432056099	Not Sig
RPL22L1	-0.920788089	2.58077725	6.311471473	0.002295098	0.37114912	-1.433030071	Down
UNKL	0.274876808	1.412963248	-6.302563428	0.002308237	0.37114912	-1.439754374	Not Sig
TGOLN2	-0.191642767	6.420166782	6.299789144	0.002312347	0.37114912	-1.441850197	Not Sig
MYL12-AS1	-0.300871421	6.332364664	6.28225923	0.002338525	0.37114912	-1.455111089	Not Sig
VCF1	-0.266413225	3.427198957	6.282182823	0.00233864	0.37114912	-1.455168957	Not Sig
RUSC1-AS1	-0.523833016	3.716258457	6.25499295	0.002379956	0.37114912	-1.475799183	Not Sig
RGS18	-0.873763385	0.689491974	6.25490797	0.002380086	0.37114912	-1.47586378	Down
MGAT4B	0.240107405	5.469078923	-6.252425664	0.002383902	0.37114912	-1.477750988	Not Sig
LDLRAD4	-0.254591191	0.582322761	6.240446304	0.002402421	0.37114912	-1.486867305	Not Sig
MCRIP2	0.49943234	5.962536517	-6.235816542	0.002409625	0.37114912	-1.490394491	Not Sig
TTC16	0.065828628	0.243109315	-6.228625908	0.002420865	0.37114912	-1.495877026	Not Sig
TUBD1	0.284995264	0.965312825	-6.213665272	0.002444453	0.37114912	-1.507300822	Not Sig
PELATON	0.719711763	6.688855956	-6.209480988	0.0024511	0.37114912	-1.510500014	Up
VDAC2	-0.348200091	5.498655776	6.159915654	0.002531519	0.37114912	-1.548533802	Not Sig
LZTFL1	0.200853066	0.766888871	-6.145496588	0.002555508	0.37114912	-1.559646049	Not Sig
SLC36A3	0.237372659	0.407587875	-6.120417642	0.002597889	0.37114912	-1.579025147	Not Sig
N4BP3	0.081494155	0.073945006	-6.107931173	0.002619305	0.37114912	-1.588698295	Not Sig
GPX4	0.459867849	8.520166574	-6.104464842	0.002625288	0.37114912	-1.591386532	Not Sig
BASP1	1.135659615	6.212180857	-6.094401657	0.002642751	0.37114912	-1.599197974	Up
COQ6	-0.168448978	1.235227359	6.069947823	0.002685772	0.37114912	-1.618224521	Not Sig
ZNF362	0.446608055	2.258906497	-6.062482873	0.002699073	0.37114912	-1.624045301	Not Sig
NXF3	0.817364551	0.65649302	-6.058892493	0.002705499	0.37114912	-1.626846998	Up
PYM1	-0.166719995	4.811505389	6.055647601	0.002711322	0.37114912	-1.629380275	Not Sig
DPYD	-0.690205853	2.776205769	6.054973826	0.002712533	0.37114912	-1.62990643	Down
H2AZ1	-0.314682767	7.42374469	6.033720906	0.002751068	0.37114912	-1.646527734	Not Sig
FDXR	0.906107919	3.545048585	-6.02392199	0.002769057	0.37114912	-1.65420741	Up
SMIM15	-0.384112391	4.110557816	6.013334273	0.002788654	0.37114912	-1.662516831	Not Sig
KHK	-0.1954318	1.899076971	6.00448259	0.002805165	0.37114912	-1.669473002	Not Sig
RUNX2	-0.160734585	0.37401539	6.001251311	0.002811222	0.37114912	-1.672014425	Not Sig
IRF2BP1	0.220989208	3.019111805	-5.999375354	0.002814746	0.37114912	-1.673490393	Not Sig
SPATA17-AS1	0.135968076	0.067984038	-5.994695427	0.002823559	0.37114912	-1.677174121	Not Sig
FHL3	-0.369717698	4.105053858	5.975617467	0.002859833	0.37114912	-1.692215433	Not Sig
NHLRC2	-0.168772919	0.852033354	5.971857644	0.002867048	0.37114912	-1.695184359	Not Sig
SLC39A12	-0.072151635	0.057624242	5.971702377	0.002867346	0.37114912	-1.695306997	Not Sig
PPP2R5A	0.216452223	3.993658874	-5.964832018	0.002880588	0.37114912	-1.700736207	Not Sig
ATP6V0D2	1.423281441	3.655453548	-5.953326253	0.00290293	0.37114912	-1.709839931	Up
ZC3H4	0.24333906	1.869900615	-5.946228507	0.002916816	0.37114912	-1.715463055	Not Sig
SRA1	0.194676886	4.649847596	-5.940577974	0.002927928	0.37114912	-1.719943551	Not Sig
PPP1R14A	-0.172708966	0.086354483	5.935687286	0.002937587	0.37114912	-1.723824346	Not Sig
IL18	-0.886396763	4.251910131	5.93376434	0.002941396	0.37114912	-1.72535093	Down
HDHD2	-0.248834747	2.384825147	5.930157427	0.002948555	0.37114912	-1.728215465	Not Sig
EVA1C	0.140695909	0.112458591	-5.915094723	0.00297868	0.37114912	-1.740193295	Not Sig
ANP32E	-0.771822842	3.756273739	5.90164533	0.003005892	0.37114912	-1.750909196	Down
CCL1	0.097523869	0.048761934	-5.898029297	0.00301326	0.37114912	-1.753793678	Not Sig
RNF114	0.133991525	5.205416312	-5.886059769	0.003037802	0.37114912	-1.763351927	Not Sig
GSK3A	0.198534669	4.925299432	-5.884388163	0.003041248	0.37114912	-1.764688039	Not Sig
COX18	-0.310866243	2.023912451	5.871045631	0.003068927	0.37114912	-1.775363742	Not Sig
STRADA	-0.144804017	3.370501257	5.861689553	0.003088517	0.37114912	-1.782861501	Not Sig
CCDC116	-0.046339829	0.027916443	5.861416532	0.003089091	0.37114912	-1.783080439	Not Sig
CDIP1	0.399406598	3.583407438	-5.831544339	0.003152668	0.37114912	-1.807085175	Not Sig
POU2F1	0.141939242	0.912972644	-5.830059504	0.003155869	0.37114912	-1.808280947	Not Sig
LSM10	-0.181993393	5.624633972	5.824661336	0.003167539	0.37114912	-1.812630285	Not Sig
CDC14A	0.138589563	0.536938708	-5.822351227	0.003172549	0.37114912	-1.814492547	Not Sig
DBP	0.391916435	2.463207328	-5.819457909	0.003178838	0.37114912	-1.816825794	Not Sig
PANK3	-0.361703123	3.196208401	5.818252084	0.003181463	0.37114912	-1.817798478	Not Sig
CYP51A1	-0.705799395	5.511206778	5.816489795	0.003185304	0.37114912	-1.819220329	Down
ACOT9	0.19204422	3.906651212	-5.81619536	0.003185947	0.37114912	-1.819457919	Not Sig
RIPK2	0.264951442	3.442746309	-5.806107658	0.003208048	0.37114912	-1.827603892	Not Sig
ALDH1A2	-1.960596997	1.846077438	5.804116516	0.003212433	0.37114912	-1.829213115	Down
MOB3B	-0.219226518	0.414128446	5.800624563	0.003220139	0.37114912	-1.83203635	Not Sig
URAD	0.060729951	0.030364976	-5.779223751	0.003267856	0.37114912	-1.849368734	Not Sig
FBXO44	0.249327427	1.352277858	-5.779131198	0.003268064	0.37114912	-1.849443804	Not Sig
MAP1LC3C	0.194145747	0.145081677	-5.776465204	0.003274069	0.37114912	-1.851606608	Not Sig
VDR	0.171252413	2.618647337	-5.774888649	0.003277626	0.37114912	-1.852885975	Not Sig
APOBR	0.360105186	5.739222359	-5.773249243	0.003281329	0.37114912	-1.854216642	Not Sig
ECHDC3	0.619696758	2.909883386	-5.771853339	0.003284487	0.37114912	-1.855349904	Up
AMFR	0.322563797	4.720397719	-5.77093585	0.003286564	0.37114912	-1.856094884	Not Sig
LAMP3	0.20458214	0.249090169	-5.769708069	0.003289346	0.37114912	-1.857091964	Not Sig
SLC38A6	-0.231111657	3.629971538	5.759739227	0.003312042	0.37114912	-1.865193943	Not Sig
INSR	0.368641761	1.985623166	-5.745862385	0.00334395	0.37114912	-1.876490771	Not Sig
TRBJ2-3	-1.636506545	0.818253273	5.74163433	0.003353745	0.37114912	-1.87993707	Down
NAT8L	0.610954094	1.140740237	-5.739203653	0.003359391	0.37114912	-1.881919239	Up
VEZT	-0.40741924	2.420788905	5.735091248	0.003368971	0.37114912	-1.885274351	Not Sig
ST14	0.301876206	7.659315127	-5.735009195	0.003369162	0.37114912	-1.885341313	Not Sig
GAREM1	-0.024478777	0.015291084	5.730821598	0.003378952	0.37114912	-1.888759784	Not Sig
NEK3	0.266785976	1.610456264	-5.722778869	0.003397849	0.37114912	-1.895330914	Not Sig
SLC35F5	-0.231964219	2.005816396	5.721960914	0.003399778	0.37114912	-1.895999618	Not Sig
ITGA4	-0.631719899	1.889207232	5.720962939	0.003402133	0.37114912	-1.896815597	Down
ABI2	-0.467654435	0.987255188	5.71034042	0.003427325	0.37114912	-1.905507974	Not Sig
SQLE	-0.780113177	4.013709596	5.707619781	0.003433813	0.37114912	-1.907736336	Down
ZNF829	0.124189957	0.469479642	-5.707241414	0.003434716	0.37114912	-1.908046308	Not Sig
GTF3C6	-0.248649781	6.124473627	5.699797684	0.003452549	0.37114912	-1.914147801	Not Sig
DNAL4	0.623196554	2.924931538	-5.687666953	0.00348185	0.37114912	-1.924104732	Up
AQP9	-0.911291288	7.532085621	5.682665274	0.003494018	0.37114912	-1.928215032	Down
RNF41	-0.168634277	3.399211358	5.676693312	0.003508614	0.37114912	-1.933126457	Not Sig
HMGCR	-0.702169297	4.331653877	5.666872648	0.003532775	0.37114912	-1.941212026	Down
ZNF818P	0.375963567	0.975852841	-5.666469564	0.003533771	0.37114912	-1.941544131	Not Sig
ADAMTS6	-0.045804097	0.059202567	5.654597209	0.003563258	0.37114912	-1.951334288	Not Sig
ELP6	-0.270054101	1.899499364	5.644872863	0.00358763	0.37114912	-1.95936528	Not Sig
HDGFL2	0.259816705	4.680427687	-5.64059495	0.003598415	0.37114912	-1.962901722	Not Sig
PSPC1	-0.267719312	2.146114533	5.633365334	0.00361673	0.37114912	-1.968883078	Not Sig
ZHX2	0.238348942	1.091474292	-5.619663778	0.00365175	0.37114912	-1.980235573	Not Sig
ATP7A	-0.354074466	1.461753141	5.616434892	0.003660061	0.37114912	-1.98291406	Not Sig
KCNK13	-0.94836484	4.150651225	5.608278312	0.003681159	0.37114912	-1.989685667	Down
SLC35A5	-0.222840927	3.309611105	5.601280193	0.003699378	0.37114912	-1.9955017	Not Sig
SIGLEC11	-0.531463126	0.792965261	5.594353431	0.003717517	0.37114912	-2.001264059	Not Sig
ILK	-0.31193544	4.841844767	5.592860566	0.00372144	0.37114912	-2.002506705	Not Sig
TSGA10	-0.05986571	0.194594983	5.588926609	0.003731802	0.37114912	-2.005782539	Not Sig
PPM1E	-0.101281876	0.174391523	5.586855566	0.003737272	0.37114912	-2.00750784	Not Sig
WT1	0.020200168	0.010100084	-5.584731569	0.003742891	0.37114912	-2.009277776	Not Sig
CCND2-AS1	-0.581199014	0.768645275	5.579772174	0.003756051	0.37114912	-2.013412519	Not Sig
FAHD2B	0.109515344	0.364466916	-5.576704981	0.003764217	0.37114912	-2.015971141	Not Sig
ZNF628	0.182444388	1.790748238	-5.576498451	0.003764768	0.37114912	-2.016143465	Not Sig
KLHL21	0.719779108	2.946784594	-5.571107316	0.003779177	0.37114912	-2.020643502	Up
TLR1	-0.27407292	3.195942373	5.562975295	0.003801036	0.37114912	-2.027437845	Not Sig
SUCLG1	-0.301737391	4.962397044	5.560331545	0.003808175	0.37114912	-2.029648387	Not Sig
FREM1	-0.021643156	0.022114388	5.55602329	0.003819844	0.37114912	-2.033252449	Not Sig
AMPD3	0.782281033	3.203545904	-5.548320997	0.003840812	0.371740021	-2.039701238	Up
CMIP	-0.244055792	3.064288743	5.53935829	0.003865386	0.372519234	-2.047214132	Not Sig
GPI	-0.393863331	4.993913002	5.534531192	0.003878699	0.372519234	-2.051264329	Not Sig
KMT5A	-0.276134627	2.824454355	5.527736143	0.003897533	0.372893894	-2.05697042	Not Sig
ARL10	-0.190374754	0.438290897	5.507826148	0.003953354	0.374094829	-2.073721222	Not Sig
FGD3	0.538072199	3.127930147	-5.495405917	0.003988662	0.374094829	-2.084194571	Not Sig
LONRF1	0.238041305	2.133926318	-5.489775491	0.004004793	0.374094829	-2.088948483	Not Sig
WDR77	-0.390022931	3.583567971	5.489375961	0.00400594	0.374094829	-2.08928596	Not Sig
JAGN1	-0.244322308	4.441267729	5.476326452	0.004043641	0.374094829	-2.100319182	Not Sig
CCDC115	0.314818157	3.82390842	-5.472113228	0.004055904	0.374094829	-2.103885772	Not Sig
SHISA4	0.400089228	1.107374816	-5.470871011	0.004059528	0.374094829	-2.104937742	Not Sig
NUP214	0.216129924	3.082663191	-5.459424945	0.004093104	0.374094829	-2.114639552	Not Sig
DOCK8-AS1	-0.271468566	1.441483799	5.456723877	0.004101076	0.374094829	-2.116931302	Not Sig
MYOSLID	-0.445151605	0.425668347	5.442186022	0.004144305	0.374094829	-2.129281179	Not Sig
SPP1	-1.839743827	10.09925049	5.437569425	0.004158147	0.374094829	-2.133208299	Down
WDR54	-0.452506146	1.523088418	5.43566671	0.004163868	0.374094829	-2.134827596	Not Sig
DHRS4L2	0.378273557	3.752919063	-5.429937269	0.004181152	0.374094829	-2.139706253	Not Sig
CCDC32	-0.163875679	2.997350005	5.428292925	0.004186128	0.374094829	-2.141107156	Not Sig
MAGEL2	0.017452067	0.008726034	-5.423834045	0.004199659	0.374094829	-2.144907556	Not Sig
CYRIB	-0.178509126	5.026600316	5.423828909	0.004199674	0.374094829	-2.144911935	Not Sig
ELMO1	0.258953422	2.215706239	-5.418316341	0.004216474	0.374094829	-2.149613747	Not Sig
RIPK3	0.356207324	2.957224736	-5.397750738	0.004279865	0.374094829	-2.167187215	Not Sig
VPS29	-0.255531025	5.514979862	5.395271943	0.004287582	0.374094829	-2.169308836	Not Sig
SMPD1	0.588059758	4.562395332	-5.39385323	0.004292007	0.374094829	-2.170523461	Up
PRKD3	-0.192957877	2.121871796	5.393561808	0.004292916	0.374094829	-2.170772991	Not Sig
SLFN5	0.465782484	1.995820954	-5.392929183	0.004294891	0.374094829	-2.171314712	Not Sig
CD226	-0.222139411	0.17479697	5.392727208	0.004295522	0.374094829	-2.171487674	Not Sig
SLAMF6	-0.687437949	1.57393611	5.379052096	0.004338495	0.374094829	-2.183210022	Down
CCNB1	-0.470038177	1.325642498	5.376554969	0.004346397	0.374094829	-2.185353032	Not Sig
OR2AT4	0.495438123	0.635178781	-5.37334765	0.004356572	0.374094829	-2.188106639	Not Sig
MBP	0.327072025	3.69882298	-5.370635007	0.004365201	0.374094829	-2.19043653	Not Sig
SLC25A11	-0.258089305	5.73545234	5.369053044	0.004370242	0.374094829	-2.191795695	Not Sig
MRC1	-0.843868543	4.870336017	5.368394775	0.004372342	0.374094829	-2.192361346	Down
ZBTB3	-0.188415538	0.684282216	5.366986595	0.004376838	0.374094829	-2.193571575	Not Sig
NPC1	-0.381729548	4.952720776	5.365541783	0.004381456	0.374094829	-2.194813537	Not Sig
SLC25A51	-0.167154447	1.923004491	5.363035136	0.004389483	0.374094829	-2.196968862	Not Sig
PLAAT3	0.442410308	2.126142834	-5.358348374	0.004404539	0.374101144	-2.201000812	Not Sig
CCDC9B	0.516874602	1.328405248	-5.353061464	0.004421596	0.3742769	-2.205552296	Not Sig
TBL2	-0.595766896	4.003015659	5.348020095	0.004437936	0.374390861	-2.20989559	Down
NTPCR	0.365610678	2.148609955	-5.341243695	0.004460013	0.374986448	-2.215738591	Not Sig
LMBR1L	0.250678513	2.104298204	-5.31591396	0.004543708	0.376229519	-2.237629457	Not Sig
INAFM1	0.869342908	2.414122287	-5.315470409	0.004545191	0.376229519	-2.238013496	Up
ZDHHC6	-0.286718984	3.661859752	5.310313135	0.004562468	0.376229519	-2.242480594	Not Sig
RND3	-0.82594802	1.145122874	5.306744372	0.00457447	0.376229519	-2.245573694	Down
SMG1P6	-0.357109108	1.288163902	5.30383772	0.004584273	0.376229519	-2.248094098	Not Sig
ZFYVE28	0.285948204	0.582667103	-5.296482668	0.004609192	0.376229519	-2.254476464	Not Sig
DUSP6	-0.87703813	6.093700124	5.294168301	0.004617066	0.376229519	-2.256486151	Down
ANGPT4	0.040506612	0.033743846	-5.293164614	0.004620486	0.376229519	-2.257357912	Not Sig
TMEM97	-0.444543896	2.090919495	5.286375833	0.004643699	0.376229519	-2.263257659	Not Sig
MYL12A	-0.465930212	7.303331521	5.285383337	0.004647104	0.376229519	-2.264120662	Not Sig
PLAC9	0.710027212	0.681232596	-5.285259746	0.004647528	0.376229519	-2.264228137	Up
ANGPTL4	-1.407844459	2.776832964	5.282911583	0.004655597	0.376229519	-2.266270454	Down
ACTR2	-0.213869007	7.654845796	5.262536956	0.004726323	0.378267512	-2.284020171	Not Sig
DTYMK	-0.498763829	4.194051922	5.261838539	0.00472877	0.378267512	-2.284629529	Not Sig
TASOR	-0.26083971	3.018965903	5.26019956	0.004734518	0.378267512	-2.286059752	Not Sig
MBOAT1	0.308602376	1.381255338	-5.25823805	0.004741409	0.378267512	-2.287771866	Not Sig
FHOD1	-0.844051698	4.215388658	5.25162873	0.004764717	0.378916366	-2.293544391	Down
MFSD11	-0.314486556	3.111511569	5.243174139	0.004794732	0.379465169	-2.300936542	Not Sig
FANCM	-0.113703846	0.309097052	5.235951209	0.004820553	0.379465169	-2.307258916	Not Sig
SLC13A5	0.050677648	0.040845452	-5.235111449	0.004823566	0.379465169	-2.3079944	Not Sig
RXRA	0.234531709	5.22802977	-5.23265222	0.004832403	0.379465169	-2.310148767	Not Sig
NUDT7	-0.450233412	1.194596096	5.224880644	0.004860454	0.380258494	-2.316961935	Not Sig
CEBPB	0.830185106	7.193373202	-5.215382966	0.004895002	0.380258494	-2.32529867	Up
XDH	-0.010354615	0.005177307	5.213462764	0.004902022	0.380258494	-2.326985541	Not Sig
FZD7	0.553205413	1.131372216	-5.213081504	0.004903417	0.380258494	-2.327320527	Not Sig
FAM200C	-0.16951097	0.364808147	5.198922725	0.004955574	0.38095912	-2.339773886	Not Sig
RRAGC-DT	-0.244130664	0.368277709	5.193111462	0.004977173	0.38095912	-2.344892528	Not Sig
MRPL32	-0.390235162	5.123537622	5.189689818	0.004989943	0.38095912	-2.347908363	Not Sig
DCAF6	0.293702983	2.880703888	-5.189317401	0.004991335	0.38095912	-2.348236701	Not Sig
FLJ45513	0.147294156	0.098171571	-5.184087911	0.005010935	0.38095912	-2.352849088	Not Sig
EDA2R	0.379150747	0.43983061	-5.182036057	0.00501865	0.38095912	-2.354659762	Not Sig
HPS1	0.333753003	4.684487115	-5.181443899	0.005020879	0.38095912	-2.355182417	Not Sig
PRMT9	0.110421735	1.42762687	-5.176665036	0.005038913	0.38095912	-2.359401996	Not Sig
ZDHHC9	-0.164109624	2.026320585	5.172484611	0.005054753	0.38095912	-2.363095556	Not Sig
SAA1	-0.086313291	0.145446606	5.168624501	0.005069431	0.38095912	-2.366508082	Not Sig
STK35	0.338593774	1.105138392	-5.165783139	0.005080269	0.38095912	-2.369021197	Not Sig
RASA3	-0.310163978	3.68937855	5.159626006	0.005103848	0.381581389	-2.374470564	Not Sig
HSD17B7	-0.612975158	2.654410793	5.142186121	0.005171349	0.382774675	-2.389932004	Down
TMPO	-0.403101083	2.600536262	5.142056298	0.005171856	0.382774675	-2.390047245	Not Sig
DHRS9	-0.871474416	5.87454513	5.131414673	0.005213574	0.382774675	-2.399500949	Down
ZBTB5	0.180930789	0.602134158	-5.130447751	0.005217385	0.382774675	-2.400360654	Not Sig
WHAMM	0.227732087	1.677013377	-5.126094605	0.005234582	0.382774675	-2.404232587	Not Sig
FNIP2	0.432147081	3.588010436	-5.121682056	0.005252082	0.382774675	-2.408159841	Not Sig
CLCA4-AS1	-0.260278379	0.76253231	5.121583879	0.005252472	0.382774675	-2.408247249	Not Sig
ELL2	0.426907252	2.98877284	-5.116833801	0.005271391	0.382774675	-2.412477769	Not Sig
UBE2V1	-0.073486502	3.71241844	5.11569307	0.005275947	0.382774675	-2.413494159	Not Sig
CA12	0.105633074	0.120895487	-5.114356989	0.005281289	0.382774675	-2.414684821	Not Sig
RWDD1	-0.188143253	2.354091048	5.099947123	0.005339313	0.382774675	-2.42754093	Not Sig
SIRT7	-0.130425903	3.048857556	5.092826114	0.005368268	0.382774675	-2.433904004	Not Sig
ULK2	0.186399953	0.897023297	-5.083645897	0.005405874	0.382774675	-2.442116787	Not Sig
RNF170	-0.124499292	2.124912033	5.077006502	0.005433269	0.382774675	-2.448063308	Not Sig
GOLGA6L17P	0.040648768	0.020324384	-5.075650239	0.005438885	0.382774675	-2.449278737	Not Sig
CCDC39	0.043971504	0.058884871	-5.075006862	0.005441552	0.382774675	-2.44985539	Not Sig
CTDSP2	0.300806563	3.949974309	-5.070866508	0.00545875	0.382774675	-2.453567634	Not Sig
SRGAP2B	-0.301513658	1.374711256	5.070075855	0.005462042	0.382774675	-2.454276786	Not Sig
TMEM81	0.463424025	0.687201004	-5.069234548	0.005465547	0.382774675	-2.455031461	Not Sig
ARRDC3	-0.989180589	3.411925818	5.068737005	0.005467621	0.382774675	-2.455477813	Down
MKKS	-0.151447816	2.550893876	5.063156671	0.005490949	0.382774675	-2.46048621	Not Sig
BCL2L1	0.278739027	5.19549495	-5.06227607	0.005494642	0.382774675	-2.461276927	Not Sig
TPD52L1	0.044505087	0.039726089	-5.058964774	0.005508552	0.382774675	-2.464251136	Not Sig
RAD50	-0.162783079	2.421192614	5.048752091	0.005551719	0.382774675	-2.473433171	Not Sig
HIBADH	0.485693001	4.000489377	-5.046575595	0.005560971	0.382774675	-2.475391776	Not Sig
ZNF397	0.127376391	0.636138962	-5.045278218	0.005566494	0.382774675	-2.476559565	Not Sig
AVPR2	0.035203532	0.017601766	-5.038563004	0.00559519	0.382774675	-2.482607546	Not Sig
BUB3	-0.28882926	3.098208348	5.037618853	0.005599239	0.382774675	-2.483458357	Not Sig
TNFRSF14-AS1	0.738442548	2.313001659	-5.036634189	0.005603465	0.382774675	-2.4843458	Up
CCDC68	0.040035117	0.027102557	-5.030885556	0.005628214	0.382774675	-2.489529371	Not Sig
TIMM8A	-0.292332927	1.306813347	5.023044573	0.005662182	0.382774675	-2.496606597	Not Sig
ANO5	-0.380687998	0.612017996	5.022839004	0.005663076	0.382774675	-2.496792251	Not Sig
ECI1	0.405240268	4.267883574	-5.019310781	0.005678444	0.382774675	-2.499979528	Not Sig
ODR4	-0.193536709	2.591369739	5.017845977	0.005684839	0.382774675	-2.501303261	Not Sig
KAT2B	-0.161433675	1.779911619	5.011656477	0.005711955	0.382774675	-2.50689978	Not Sig
BZW2	-0.517288082	3.135193414	5.005533009	0.005738934	0.382774675	-2.512441544	Not Sig
ZDHHC21	-0.238817347	0.626437525	5.002323691	0.005753135	0.382774675	-2.51534796	Not Sig
NLGN3	0.03908955	0.061149173	-5.001628377	0.005756217	0.382774675	-2.515977827	Not Sig
ZNF576	-0.176714204	2.362017594	5.001525682	0.005756672	0.382774675	-2.516070861	Not Sig
SIAH2	0.373457253	2.988326939	-5.00111768	0.005758482	0.382774675	-2.516440495	Not Sig
VEZF1	0.300502941	2.837563848	-4.997545378	0.005774355	0.382774675	-2.519677796	Not Sig
BCL10-AS1	-0.344495273	2.460899015	4.99727977	0.005775538	0.382774675	-2.519918563	Not Sig
SMAD2	0.137747504	1.415533325	-4.991439688	0.005801608	0.382774675	-2.525214801	Not Sig
LDHB	-0.532797335	6.463979567	4.991291772	0.00580227	0.382774675	-2.525349001	Not Sig
IL6R-AS1	-0.973319676	1.08551182	4.986864478	0.005822129	0.382774675	-2.529367097	Down
SLC37A1	0.271444722	1.130410123	-4.983276907	0.005838282	0.382774675	-2.53262498	Not Sig
C22orf42	-0.336619438	0.33974326	4.980612987	0.00585031	0.382774675	-2.535045191	Not Sig
CHSY1	-0.401269761	3.255808733	4.978829358	0.00585838	0.382774675	-2.53666617	Not Sig
ABR	0.3825947	4.502674565	-4.976064151	0.005870918	0.382774675	-2.539180046	Not Sig
ZNF225-AS1	0.110760828	0.509876053	-4.970993598	0.005893992	0.383278329	-2.543792362	Not Sig
ZUP1	-0.274929738	2.02211747	4.953521585	0.005974334	0.387493726	-2.559711477	Not Sig
ARID3A	0.612701985	3.073235973	-4.949545718	0.005992798	0.387684354	-2.56333963	Up
TRAPPC6A	0.696290641	3.972692595	-4.943712685	0.006020011	0.388438483	-2.56866633	Up
MARCHF2	0.381746912	4.864531312	-4.937758617	0.006047941	0.38848007	-2.574108226	Not Sig
CES1	2.782843255	4.175857842	-4.93567824	0.006057736	0.38848007	-2.576010762	Up
OSBPL1A	0.513727517	2.646026094	-4.932947961	0.00607062	0.38848007	-2.578508517	Not Sig
PIGG	-0.194642099	1.578303569	4.930355401	0.006082884	0.38848007	-2.580881201	Not Sig
CCDC71L	-0.342941567	3.001613309	4.92171141	0.00612399	0.390107546	-2.588798574	Not Sig
WEE2	0.024911594	0.012455797	-4.91318951	0.00616484	0.390766736	-2.59661389	Not Sig
HEMK1	-0.060839566	0.716130518	4.913024204	0.006165636	0.390766736	-2.596765585	Not Sig
CKS2	-0.350613247	3.455920071	4.904282667	0.006207884	0.392448267	-2.604792617	Not Sig
SLC22A1	0.079794785	0.110724044	-4.896777323	0.006244433	0.392891688	-2.611692669	Not Sig
ELAC2	-0.480628837	3.402259343	4.896381892	0.006246366	0.392891688	-2.612056419	Not Sig
TMEM140	0.339054916	4.008425611	-4.889589572	0.006279677	0.393994487	-2.618307828	Not Sig
VSIR	-0.626805627	5.394862491	4.883580623	0.006309323	0.39486239	-2.623843418	Down
DAP3	-0.268920771	4.792991704	4.876879223	0.006342582	0.39550626	-2.630022643	Not Sig
RASSF5	0.484809718	4.158830128	-4.875131999	0.006351288	0.39550626	-2.631634716	Not Sig
SQSTM1	0.596590027	8.466768549	-4.868216097	0.006385888	0.39667167	-2.6380197	Up
ZNF56P	0.076105219	0.135551103	-4.860445459	0.006425033	0.398112911	-2.645201503	Not Sig
PHYH	0.441255981	4.043504298	-4.849321816	0.006481569	0.40049044	-2.655496433	Not Sig
PRR16	-0.112629928	0.079683327	4.844704388	0.006505211	0.40049044	-2.65977478	Not Sig
ZNF311	0.079225005	0.13981298	-4.843475878	0.006511518	0.40049044	-2.660913561	Not Sig
HDAC4	0.136014737	0.595160044	-4.837517096	0.006542216	0.401389853	-2.666440023	Not Sig
AATBC	0.299024044	0.338882905	-4.822714803	0.006619222	0.403638063	-2.680189242	Not Sig
DENND5B	-0.32888774	0.820457524	4.818045521	0.006643737	0.403638063	-2.68453252	Not Sig
BPNT1	-0.356145269	2.884422645	4.817247896	0.006647936	0.403638063	-2.685274753	Not Sig
MIDEAS	0.361491567	2.255443145	-4.815558209	0.006656841	0.403638063	-2.686847383	Not Sig
GPR157	0.636170063	1.1722487	-4.808742701	0.006692903	0.403638063	-2.69319468	Up
TRMU	-0.326762354	1.906435967	4.799675464	0.006741242	0.403638063	-2.70164884	Not Sig
TRS-GCT3-1	1.052253492	0.749981788	-4.798243384	0.006748915	0.403638063	-2.702985117	Up
TLN2	-0.644180665	0.843270457	4.793339086	0.00677527	0.403638063	-2.707563453	Down
RAB40C	0.213504234	2.987635394	-4.788347362	0.006802221	0.403638063	-2.712226782	Not Sig
RPRD1A	-0.311855081	1.813559963	4.78586597	0.006815665	0.403638063	-2.714546198	Not Sig
HTRA4	1.069060087	1.83343623	-4.783105916	0.006830657	0.403638063	-2.717127076	Up
CD320	-1.12535533	2.511955169	4.778246355	0.006857149	0.403638063	-2.721673704	Down
PDE4DIPP2	0.26264288	1.381010079	-4.778036847	0.006858293	0.403638063	-2.721869793	Not Sig
IHO1	0.019474102	0.009737051	-4.775162773	0.006874022	0.403638063	-2.724560397	Not Sig
TPRG1	-0.125851518	0.222527553	4.773912425	0.006880878	0.403638063	-2.725731281	Not Sig
POLR2H	-0.298418993	3.420838257	4.772550175	0.006888357	0.403638063	-2.7270072	Not Sig
C17orf58	-0.167822291	2.631936627	4.766182411	0.006923445	0.403638063	-2.732974792	Not Sig
GTF2E1	0.401726967	2.780095077	-4.759581491	0.006960043	0.403638063	-2.739166771	Not Sig
COMMD4	0.258815024	3.765545525	-4.755961625	0.006980211	0.403638063	-2.742564923	Not Sig
CCDC61	0.410563059	1.597831101	-4.755361469	0.006983561	0.403638063	-2.743128495	Not Sig
TMEM127	0.235073173	5.492449594	-4.755174228	0.006984607	0.403638063	-2.743304332	Not Sig
MSR1	-1.297559551	6.498289032	4.75445824	0.006988607	0.403638063	-2.743976758	Down
CAST	0.179394939	5.112773039	-4.753540609	0.006993738	0.403638063	-2.744838661	Not Sig
NCOA5	-0.230025247	3.279390306	4.752657984	0.006998678	0.403638063	-2.745667794	Not Sig
ADSS2	-0.267843691	4.009366176	4.751609698	0.00700455	0.403638063	-2.746652688	Not Sig
SLC37A3	-0.445447939	0.96882378	4.751256944	0.007006527	0.403638063	-2.746984144	Not Sig
WDR59	0.234234585	1.329803066	-4.749694174	0.007015295	0.403638063	-2.748452766	Not Sig
RPS6KA3	-0.409323044	3.625730955	4.742602813	0.007055244	0.404575501	-2.755121146	Not Sig
BAZ2B-AS1	0.390936542	1.477511308	-4.738907042	0.007076171	0.404575501	-2.758599224	Not Sig
EAPP	0.39075467	3.405959613	-4.738198362	0.007080193	0.404575501	-2.759266375	Not Sig
ZNF350	0.192766991	1.394438824	-4.730133954	0.007126147	0.405058673	-2.766863105	Not Sig
RASL11A	-0.736176299	1.336186611	4.729682786	0.007128728	0.405058673	-2.767288374	Down
EIF3E	-0.194173105	5.568747357	4.725915594	0.007150326	0.405058673	-2.770840412	Not Sig
PCDHB2	-0.052096733	0.040659589	4.725357296	0.007153533	0.405058673	-2.771366992	Not Sig
ERG	-0.034709614	0.021733588	4.705633796	0.007267952	0.409974226	-2.78999766	Not Sig
MKLN1-AS	-0.181353643	1.117805736	4.704741406	0.00727318	0.409974226	-2.790841881	Not Sig
AMMECR1	-0.098874018	0.967238942	4.691049606	0.00735396	0.413594003	-2.803808518	Not Sig
PTPN12	-0.477936763	5.821080434	4.68811465	0.007371415	0.41364404	-2.806591425	Not Sig
LGALS1	-0.645570041	9.386138446	4.68209466	0.007407371	0.413960706	-2.812303299	Down
DSE	-0.702391541	2.372444936	4.68009962	0.007419333	0.413960706	-2.814197343	Down
IRS1	-0.378690778	0.353311195	4.678857767	0.007426791	0.413960706	-2.81537661	Not Sig
SELENOW	-0.432069776	5.754334347	4.671282979	0.007472473	0.41485574	-2.82257431	Not Sig
LPCAT2	-0.714917484	4.24893701	4.670688009	0.007476076	0.41485574	-2.82314	Down
ANKRD33B	0.151087362	0.161006959	-4.660976241	0.00753517	0.416983899	-2.832380837	Not Sig
SEPHS1	-0.183858234	3.225093195	4.658908342	0.007547824	0.416983899	-2.834350167	Not Sig
DHFR	-0.461350122	1.65561612	4.647497745	0.007618108	0.418042063	-2.845227634	Not Sig
MAD1L1	0.334018033	4.436122221	-4.645852943	0.007628303	0.418042063	-2.846797093	Not Sig
USP32	-0.237023855	3.091414838	4.643618154	0.007642181	0.418042063	-2.848930122	Not Sig
COA5	0.185727813	3.29885765	-4.643219622	0.00764466	0.418042063	-2.849310581	Not Sig
CLLU1-AS1	-0.871262826	0.665728939	4.64178423	0.007653593	0.418042063	-2.850681063	Down
PCIF1	0.179231262	3.802452122	-4.636434402	0.007686997	0.418042063	-2.855791517	Not Sig
CEP55	-0.268511537	0.434580305	4.632599814	0.007711048	0.418042063	-2.859457004	Not Sig
PLK1	-0.297994123	0.292832326	4.631824844	0.007715919	0.418042063	-2.86019805	Not Sig
ST3GAL1	0.825454554	3.964636767	-4.630453302	0.007724549	0.418042063	-2.861509761	Up
SMCO3	0.01604234	0.00802117	-4.626850766	0.007747273	0.418042063	-2.864956401	Not Sig
HEG1	-0.2965221	1.138188373	4.626240464	0.00775113	0.418042063	-2.865540475	Not Sig
ARMT1	-0.336376131	3.598611374	4.623409387	0.007769054	0.418105718	-2.868250567	Not Sig
ARF3	-0.136172236	5.770658105	4.618921864	0.007797566	0.418413157	-2.87254863	Not Sig
GPR153	-0.152803902	0.534944167	4.617240881	0.007808279	0.418413157	-2.874159375	Not Sig
TMEM38B	0.638558512	4.520976964	-4.612722655	0.007837159	0.419061457	-2.878490787	Up
KDM5B	0.213878248	1.414307052	-4.60762061	0.007869924	0.41969705	-2.883385341	Not Sig
AHNAK2	0.075103132	0.070664189	-4.599892132	0.007919866	0.41969705	-2.890806522	Not Sig
RACK1	-0.330534706	8.59814288	4.59966956	0.00792131	0.41969705	-2.891020369	Not Sig
OVCA2	-0.214566715	4.339367671	4.599329048	0.00792352	0.41969705	-2.891347547	Not Sig
CCNB1IP1	-0.511235663	2.383077614	4.596475976	0.007942062	0.41969705	-2.894089538	Not Sig
KIF2A	-0.352937749	2.295011724	4.591864949	0.007972139	0.41969705	-2.898523476	Not Sig
ABCC2	0.035097217	0.04382762	-4.591475432	0.007974686	0.41969705	-2.898898172	Not Sig
BEAN1-AS1	-0.252611218	0.126305609	4.590127817	0.007983505	0.41969705	-2.900194673	Not Sig
CMTM8	0.548595469	1.349175086	-4.586842866	0.008005051	0.419945641	-2.90335611	Not Sig
ENC1	-0.849570222	1.866434478	4.573418234	0.008093825	0.423712587	-2.916291881	Down
BLM	0.17663969	0.476337534	-4.568491678	0.008126696	0.424543384	-2.921045455	Not Sig
GYS1	-0.493776693	3.558823619	4.563328748	0.008161316	0.424583035	-2.926030807	Not Sig
BCAR3	-0.223056809	2.731089788	4.560921517	0.008177517	0.424583035	-2.928356538	Not Sig
GDF11	-0.114845456	0.271529482	4.557125411	0.008203143	0.424583035	-2.932025798	Not Sig
TXN	0.453489845	7.88577329	-4.554110162	0.008223566	0.424583035	-2.934941756	Not Sig
CCDC102B	-0.149233874	0.231961668	4.552823202	0.008232301	0.424583035	-2.936186732	Not Sig
TOB1-AS1	0.402532541	0.837867752	-4.54964972	0.008253889	0.424583035	-2.939257694	Not Sig
UBA52	-0.264664989	6.619170838	4.547529747	0.008268347	0.424583035	-2.941309981	Not Sig
SNX30	0.247027213	3.085371225	-4.543711355	0.008294465	0.424583035	-2.945008079	Not Sig
BBOF1	0.141065267	0.577306237	-4.543380363	0.008296734	0.424583035	-2.945328741	Not Sig
PPFIBP1	-0.505174635	0.922577117	4.543270623	0.008297486	0.424583035	-2.94543506	Not Sig
SLC5A4	-0.068237942	0.075009626	4.524363882	0.008428319	0.427809413	-2.963778052	Not Sig
DCTN1-AS1	-0.043399788	0.049625479	4.52404901	0.008430518	0.427809413	-2.964083967	Not Sig
NR2C2AP	0.199103054	3.350615494	-4.518252286	0.008471133	0.427809413	-2.969718357	Not Sig
ITGA7	-1.588462541	1.77035416	4.51648506	0.008483562	0.427809413	-2.97143705	Down
RAPH1	-0.834399374	1.178895907	4.515773932	0.008488569	0.427809413	-2.972128775	Down
RIT1	0.377725544	5.057122494	-4.513040546	0.008507848	0.427809413	-2.974788256	Not Sig
CYTOR	-1.167046283	3.416256926	4.512913537	0.008508746	0.427809413	-2.974911857	Down
GPR108	0.202747683	5.522357797	-4.512068845	0.008514715	0.427809413	-2.975733942	Not Sig
TFPI2	-0.230157586	0.149022369	4.512027515	0.008515007	0.427809413	-2.975774169	Not Sig
CD68	0.354534672	11.30574509	-4.509646445	0.00853186	0.427809413	-2.97809208	Not Sig
MYO19	-0.399087719	1.98717618	4.499193538	0.008606318	0.429031149	-2.98827735	Not Sig
RNF128	-0.3224397	0.316943514	4.497362294	0.008619442	0.429031149	-2.990063323	Not Sig
RAI14	-0.817862896	3.443020669	4.497167702	0.008620838	0.429031149	-2.990253133	Down
FASN	-0.928311382	3.240875926	4.496594647	0.00862495	0.429031149	-2.990812136	Down
BOLA2-SMG1P6	-0.36766057	3.497023375	4.485363122	0.008706025	0.432203058	-3.001777801	Not Sig
S100P	1.758294793	3.107605101	-4.477834104	0.008760879	0.432953935	-3.009138775	Up
NEDD1	-0.187180228	1.98936796	4.477380769	0.008764195	0.432953935	-3.009582254	Not Sig
MYLK-AS2	-0.471712916	0.299119535	4.476155559	0.008773165	0.432953935	-3.010780971	Not Sig
FBXW4	0.546201511	3.236578565	-4.470415941	0.008815328	0.434176635	-3.016399367	Not Sig
NACAD	-0.012334981	0.020046925	4.468018938	0.008833008	0.434191009	-3.018747154	Not Sig
ABCC10	-0.386729533	2.222847223	4.464857876	0.008856387	0.434484957	-3.021844581	Not Sig
MAN1B1-DT	-0.26477458	1.556970443	4.460196407	0.008890998	0.435327671	-3.026414846	Not Sig
UXT	-0.406414308	4.960473717	4.457797123	0.008908875	0.435349352	-3.028768412	Not Sig
USP30	0.354668446	1.502769856	-4.448145873	0.008981219	0.438027366	-3.038244178	Not Sig
NDUFV2	-0.236407878	4.223464914	4.441644334	0.009030346	0.438517335	-3.044635112	Not Sig
ALDH18A1	-0.386091848	2.123125942	4.440042926	0.009042495	0.438517335	-3.046210217	Not Sig
CNOT6L	0.227612559	2.032199485	-4.439246236	0.009048547	0.438517335	-3.046993961	Not Sig
S1PR3	-0.774665071	1.146765629	4.435235578	0.009079085	0.438517335	-3.050940843	Down
PTGDS	1.427602161	2.088611371	-4.432997779	0.009096176	0.438517335	-3.053144073	Up
SMUG1	-0.286188181	2.446132552	4.432938302	0.009096631	0.438517335	-3.053202641	Not Sig
URGCP	0.172617801	2.596346147	-4.429140315	0.009125729	0.439072401	-3.056943655	Not Sig
VASP	-0.487047191	6.490987818	4.423440022	0.009169608	0.439571007	-3.062562374	Not Sig
TAF13	-0.525580147	5.069996823	4.419094158	0.00920323	0.439571007	-3.066849223	Not Sig
HDAC3	-0.443537098	4.8425507	4.417545264	0.009215248	0.439571007	-3.068377749	Not Sig
NAIF1	0.181447277	2.110159783	-4.416409396	0.009224073	0.439571007	-3.069498901	Not Sig
CRACD	-0.029224249	0.059998875	4.416404911	0.009224108	0.439571007	-3.069503329	Not Sig
ITGBL1	0.012927983	0.006463992	-4.408501446	0.009285794	0.440354102	-3.077309612	Not Sig
FLT1	-0.608479994	1.822060527	4.407976908	0.009289906	0.440354102	-3.077828023	Down
RUNX1	0.492061763	2.513343129	-4.40278515	0.009330715	0.440354102	-3.082961296	Not Sig
ARHGEF7	-0.213586866	2.059500575	4.400490873	0.009348816	0.440354102	-3.085230981	Not Sig
AMD1	-0.424979695	4.707196009	4.39885125	0.009361778	0.440354102	-3.0868535	Not Sig
PLXNA2	0.305310472	0.662232352	-4.397364944	0.009373547	0.440354102	-3.08832464	Not Sig
TSPAN7	-0.051842209	0.025921104	4.390998421	0.009424155	0.440354102	-3.094629855	Not Sig
CLSTN1	0.286029718	3.895818095	-4.389675535	0.009434711	0.440354102	-3.095940745	Not Sig
PGAM1	-0.410773614	7.609139724	4.386932926	0.009456641	0.440354102	-3.0986593	Not Sig
RPS20	-0.239473842	7.420764082	4.384509928	0.009476066	0.440354102	-3.101061963	Not Sig
LIN28B	-0.059342544	0.078327558	4.380740314	0.009506381	0.440354102	-3.104801647	Not Sig
SAFB2	-0.196600016	3.976706314	4.379213986	0.009518688	0.440354102	-3.106316448	Not Sig
MCM6	-0.436771738	2.703056867	4.377666592	0.009531185	0.440354102	-3.107852505	Not Sig
NAV2	0.079188226	0.119497793	-4.372643858	0.009571881	0.440354102	-3.112840855	Not Sig
DLG4	-0.486386302	3.342884452	4.369860082	0.009594525	0.440354102	-3.115607166	Not Sig
PLD1	0.346319527	2.042096609	-4.369036468	0.009601237	0.440354102	-3.116425831	Not Sig
PRSS21	0.407413791	2.396316336	-4.368242341	0.009607714	0.440354102	-3.117215281	Not Sig
SFMBT2	-0.688796263	1.836391908	4.362040483	0.009658473	0.440354102	-3.12338379	Down
GRK4	-0.307254795	0.739742964	4.360723161	0.009669296	0.440354102	-3.124694755	Not Sig
NR5A2	-0.007817159	0.00390858	4.360640738	0.009669973	0.440354102	-3.124776789	Not Sig
ODF2	0.174649814	2.054954589	-4.360286807	0.009672884	0.440354102	-3.125129059	Not Sig
CYREN	0.151627605	3.043964027	-4.359034257	0.009683192	0.440354102	-3.126375882	Not Sig
SNHG15	-0.421228591	3.39293069	4.357656531	0.009694546	0.440354102	-3.127747574	Not Sig
GPC5	-0.010358559	0.005179279	4.356844693	0.009701243	0.440354102	-3.128555987	Not Sig
PLOD1	-0.391914187	5.549804148	4.356406817	0.009704858	0.440354102	-3.128992056	Not Sig
CCND2	-0.773277311	2.458448466	4.348401954	0.009771221	0.440354102	-3.136968851	Down
FSCN1	-1.299073671	3.377060482	4.345062954	0.009799061	0.440354102	-3.140298929	Down
ADGRE2	-0.754208095	3.845513336	4.344387831	0.009804702	0.440354102	-3.140972447	Down
CCDC169-SOHLH2	-0.083963346	0.066809052	4.342020602	0.00982451	0.440354102	-3.14333458	Not Sig
GID4	0.207178654	1.696839567	-4.34171877	0.009827039	0.440354102	-3.143635821	Not Sig
HEXB	0.406436905	8.155539869	-4.339804625	0.009843096	0.440354102	-3.145546533	Not Sig
BMP5	-0.013802563	0.008445369	4.339049262	0.00984944	0.440354102	-3.14630069	Not Sig
DCAF5	0.144613231	2.490607513	-4.338862374	0.009851011	0.440354102	-3.146487293	Not Sig
TPRG1-AS2	-0.303410268	0.271632028	4.338112277	0.009857317	0.440354102	-3.147236296	Not Sig
MANBAL	0.206150925	3.539605631	-4.335988664	0.009875198	0.440354102	-3.149357262	Not Sig
TTC7B	0.240059862	0.57521041	-4.334864143	0.009884682	0.440354102	-3.15048065	Not Sig
LCP1	-0.771541027	9.206307178	4.329684016	0.009928509	0.440354102	-3.155657966	Down
MASTL	0.125236437	1.345322869	-4.32784493	0.009944125	0.440354102	-3.157497005	Not Sig
GDPD1	-0.268060597	0.526891596	4.325811963	0.00996142	0.440354102	-3.159530502	Not Sig
ACP1	-0.207812638	5.149642848	4.325459805	0.00996442	0.440354102	-3.159882814	Not Sig
ZMYND11	0.101395039	2.824069476	-4.321620519	0.009997191	0.440354102	-3.163724963	Not Sig
PCBP2-OT1	0.151698475	5.644334931	-4.320761347	0.010004542	0.440354102	-3.164585074	Not Sig
MTURN	0.881505728	1.770395086	-4.319314305	0.010016938	0.440354102	-3.166033944	Up
ZBTB22	0.32662389	3.649171524	-4.3176878	0.010030893	0.440354102	-3.167662872	Not Sig
KPNA2	-0.430849179	4.64708036	4.315961688	0.010045727	0.440354102	-3.169391984	Not Sig
LSM11	0.099013835	0.2647123	-4.315263648	0.010051734	0.440354102	-3.170091362	Not Sig
THUMPD2	-0.330559836	1.355401455	4.304898308	0.010141427	0.442770371	-3.180485047	Not Sig
GPR150	0.774482967	0.852078721	-4.304721375	0.010142966	0.442770371	-3.180662602	Up
FTH1	0.701688567	13.32245361	-4.30161727	0.010170016	0.442770371	-3.18377837	Up
SETD3	-0.230815868	4.83765991	4.297585483	0.010205277	0.442770371	-3.187827435	Not Sig
SNHG31	-0.060728549	0.08295871	4.295047321	0.010227549	0.442770371	-3.19037771	Not Sig
S100A4	-1.1893465	8.107407024	4.294769791	0.010229988	0.442770371	-3.190656623	Down
SF3B6	-0.149184879	5.533553893	4.294653718	0.010231008	0.442770371	-3.190773277	Not Sig
MCTP1	-0.511548919	1.812859684	4.288699219	0.010283506	0.443191502	-3.196760288	Not Sig
GRK3	0.26215094	3.102677584	-4.288164698	0.010288235	0.443191502	-3.197297984	Not Sig
TMPRSS6	-0.036310277	0.026603809	4.287515142	0.010293984	0.443191502	-3.197951457	Not Sig
TLR6	-0.403836397	2.299603195	4.281506805	0.010347345	0.44373323	-3.203998987	Not Sig
STARD4	-0.580469572	1.831936547	4.27914594	0.010368402	0.44373323	-3.206376718	Not Sig
RBFOX2	-0.150630809	0.893180801	4.276438688	0.01039261	0.44373323	-3.209104331	Not Sig
P2RY2	0.18508404	0.837702936	-4.274750042	0.010407744	0.44373323	-3.210806228	Not Sig
TMX1	-0.264994915	4.416670309	4.274546823	0.010409567	0.44373323	-3.211011069	Not Sig
HDAC5	0.315184864	3.428605147	-4.274143542	0.010413186	0.44373323	-3.21141759	Not Sig
DENND1B	-0.348150339	0.905903147	4.270008079	0.010450383	0.444559629	-3.215587667	Not Sig
RGL3	0.418168396	0.3816767	-4.26789261	0.010469471	0.444614213	-3.217721827	Not Sig
PAN3	0.255639637	1.340611983	-4.252921248	0.010605747	0.446148987	-3.232844496	Not Sig
F3	-1.669225801	1.875681743	4.252795127	0.010606904	0.446148987	-3.232972033	Down
GGCX	-0.255708715	2.937103067	4.25216338	0.010612701	0.446148987	-3.233610911	Not Sig
SMTN	-0.5314946	1.151140648	4.251012002	0.010623276	0.446148987	-3.234775438	Not Sig
SSH1	0.242489619	2.502543605	-4.250034818	0.010632261	0.446148987	-3.235763936	Not Sig
OGA	0.251797914	3.155235374	-4.249224177	0.010639721	0.446148987	-3.236584072	Not Sig
KCTD7	0.424225013	3.065996229	-4.248720766	0.010644358	0.446148987	-3.237093428	Not Sig
SLC4A1AP	-0.245564115	4.021209755	4.248266396	0.010648544	0.446148987	-3.237553197	Not Sig
MLPH	0.402934347	0.265347116	-4.243150202	0.010695819	0.446268726	-3.242732305	Not Sig
ARHGEF18	0.202424989	2.939025491	-4.242879895	0.010698324	0.446268726	-3.243006044	Not Sig
TMEM87B	-0.271147858	3.106002177	4.24046551	0.010720726	0.446268726	-3.245451573	Not Sig
PCDH12	0.137890031	0.180711456	-4.240232828	0.010722888	0.446268726	-3.245687302	Not Sig
LYRM1	0.259544837	2.47243991	-4.232967677	0.01079065	0.446398883	-3.253051671	Not Sig
C3orf20	0.11589045	0.240341791	-4.229934368	0.010819092	0.446398883	-3.256128738	Not Sig
IPP	0.095377631	0.952218182	-4.229814663	0.010820216	0.446398883	-3.256250198	Not Sig
BANK1	-0.092380108	0.121214591	4.225307698	0.010862644	0.446398883	-3.260824801	Not Sig
SNAPC3	-0.255808814	1.967873663	4.224612205	0.010869209	0.446398883	-3.261531002	Not Sig
IL21R-AS1	0.354276879	0.59569012	-4.224203844	0.010873066	0.446398883	-3.261945685	Not Sig
VPS72	0.156610526	4.295158325	-4.218819586	0.010924069	0.446398883	-3.267415619	Not Sig
SHOC2	-0.175803612	3.692667203	4.218015882	0.010931706	0.446398883	-3.268232484	Not Sig
ERCC1	-0.500509773	3.431138203	4.215623989	0.010954474	0.446398883	-3.270664118	Not Sig
ZDHHC16	-0.255007848	4.117604007	4.213861136	0.010971289	0.446398883	-3.272456809	Not Sig
FBXW7	0.253507745	1.369952723	-4.213197763	0.010977625	0.446398883	-3.27313153	Not Sig
ITGA5	-0.630837477	5.766831885	4.210055699	0.011007693	0.446398883	-3.276328243	Down
RBM22	0.200314523	3.838912121	-4.209666915	0.01101142	0.446398883	-3.276723892	Not Sig
GSDMB	-0.072942986	0.109646681	4.207976349	0.011027644	0.446398883	-3.278444573	Not Sig
INHBA	-0.602471327	0.504853775	4.206731866	0.011039606	0.446398883	-3.279711498	Down
DR1	-0.199845206	2.821087982	4.206527762	0.011041569	0.446398883	-3.279919305	Not Sig
ASTN2	0.091880337	0.113722959	-4.205988434	0.011046759	0.446398883	-3.280468446	Not Sig
YWHAQ	-0.540557464	7.102610915	4.2050197	0.011056088	0.446398883	-3.281454918	Not Sig
TNFAIP8L2-SCNM1	-0.179030336	3.535289291	4.204025417	0.011065673	0.446398883	-3.282467554	Not Sig
UTP11	-0.235941885	3.892897491	4.200746107	0.011097354	0.446954881	-3.285808443	Not Sig
KCNC4	0.158488017	0.42644752	-4.197460941	0.0111292	0.447449027	-3.289156916	Not Sig
QPCTL	0.296879013	2.600462454	-4.194721733	0.011155835	0.447449027	-3.291950149	Not Sig
MYPN	-0.051831805	0.045013201	4.193947337	0.011163379	0.447449027	-3.292740022	Not Sig
RGS16	-0.609433363	0.525281295	4.18875643	0.011214103	0.4487618	-3.298037004	Down
ENPP6	0.10874696	0.182802895	-4.18568183	0.011244275	0.449249274	-3.30117634	Not Sig
POR	0.366406365	5.532693475	-4.182113706	0.011279411	0.449933186	-3.304821374	Not Sig
FAM220A	0.223789563	2.830903037	-4.179743834	0.011302819	0.450147849	-3.307243387	Not Sig
GNL2	-0.159757194	4.250720734	4.17353826	0.011364387	0.451879152	-3.313589495	Not Sig
FTSJ1	-0.420326203	3.550695357	4.168624463	0.01141342	0.452790837	-3.318618684	Not Sig
MAPK10	-0.007702645	0.01089429	4.16760934	0.01142358	0.452790837	-3.319658099	Not Sig
ZNF528	0.210289607	0.731777589	-4.159512539	0.011505007	0.455138561	-3.327954214	Not Sig
ATXN7L3	-0.240696221	4.328763926	4.157369832	0.011526671	0.455138561	-3.33015132	Not Sig
SSR1	-0.27123702	4.471283217	4.156301274	0.011537492	0.455138561	-3.331247266	Not Sig
PTPRN	-0.15386398	0.214507462	4.15034193	0.011598063	0.456806357	-3.337362511	Not Sig
NDUFAF4	-0.465683811	2.408981054	4.148335153	0.011618544	0.4568924	-3.339422992	Not Sig
RNF122	-0.726226009	2.73560591	4.143082861	0.011672353	0.457164137	-3.344818724	Down
ZDHHC15	-0.01922406	0.00961203	4.141087665	0.01169287	0.457164137	-3.346869501	Not Sig
ZC3H12A	0.874126854	2.774129527	-4.140694013	0.011696923	0.457164137	-3.34727419	Up
MYLK-AS1	-0.21822441	0.339873783	4.140522886	0.011698686	0.457164137	-3.347450123	Not Sig
PHACTR2	-0.35190049	2.056814886	4.130275366	0.011804801	0.458251868	-3.357993469	Not Sig
KMT5B	0.285332109	1.949882691	-4.129993558	0.011807735	0.458251868	-3.358283637	Not Sig
FGD6	-0.387516379	1.887937266	4.127515273	0.011833577	0.458251868	-3.360835957	Not Sig
KRT79	0.92547188	1.426525192	-4.124468154	0.011865441	0.458251868	-3.363975378	Up
POMP	-0.341306918	6.546887767	4.123770773	0.011872748	0.458251868	-3.364694081	Not Sig
POLA2	-0.317947703	2.098389158	4.122368373	0.011887457	0.458251868	-3.366139582	Not Sig
UBE4A	-0.198381587	3.052793022	4.121626172	0.011895251	0.458251868	-3.366904715	Not Sig
HLA-A	0.614673094	10.6250278	-4.120536716	0.011906702	0.458251868	-3.368027982	Up
EPHB1	0.265921423	0.4601455	-4.116829107	0.01194577	0.458251868	-3.371852003	Not Sig
ELOVL1	-0.372587542	6.741302782	4.116653376	0.011947625	0.458251868	-3.372033304	Not Sig
SELENOT	-0.247322175	5.22775907	4.11655345	0.01194868	0.458251868	-3.372136399	Not Sig
ACVR1	-0.228227688	3.075049997	4.115034623	0.011964733	0.458251868	-3.37370358	Not Sig
EIF4EBP2	0.216680846	3.951938054	-4.115001024	0.011965088	0.458251868	-3.373738253	Not Sig
SRD5A3	-0.269928407	3.711221677	4.105027023	0.012071142	0.460951198	-3.384038528	Not Sig
ZNF513	0.108756291	2.890263824	-4.099300449	0.012132533	0.460951198	-3.389959254	Not Sig
IFT27	0.583342936	2.823619029	-4.096232283	0.012165577	0.460951198	-3.393133489	Not Sig
PHF19	-0.327238119	1.951529032	4.095329673	0.012175319	0.460951198	-3.394067576	Not Sig
ZNF275	0.220900788	0.893531368	-4.095020353	0.012178659	0.460951198	-3.394387712	Not Sig
DUSP15	0.229860704	0.290884605	-4.093916227	0.012190592	0.460951198	-3.395530561	Not Sig
GPR75	-0.110125394	0.137882199	4.093043444	0.012200034	0.460951198	-3.396434086	Not Sig
UBXN1	0.276127915	6.144837368	-4.092615797	0.012204663	0.460951198	-3.396876838	Not Sig
RANBP3	-0.156443883	3.99278055	4.091952899	0.012211844	0.460951198	-3.397563204	Not Sig
CCDC88C	0.340341008	1.698326075	-4.091185441	0.012220163	0.460951198	-3.398357917	Not Sig
PNP	-0.834588293	4.8846007	4.087621037	0.012258889	0.461714513	-3.402050075	Down
ZFP62	0.17656983	0.820731785	-4.085240823	0.01228483	0.461722004	-3.404516676	Not Sig
ANKMY2	-0.155110473	2.362616281	4.084080061	0.012297504	0.461722004	-3.405719879	Not Sig
MAMDC2	-0.148624478	0.480462777	4.08252032	0.012314559	0.461722004	-3.407336971	Not Sig
CASTOR3P	-0.196835385	0.669583422	4.08081669	0.012333219	0.461728358	-3.409103666	Not Sig
PRORP	-0.220929983	2.432845954	4.076019197	0.012385946	0.461916827	-3.414081125	Not Sig
SLC25A34	0.209840671	0.346630802	-4.075931355	0.012386914	0.461916827	-3.414172295	Not Sig
PCDHGB7	-0.300831709	0.351282872	4.074126266	0.012406824	0.461916827	-3.416046028	Not Sig
ZNF648	-0.010429488	0.005214744	4.073635261	0.012412246	0.461916827	-3.416555792	Not Sig
RNASEH1-DT	-0.663201181	2.159061805	4.070192395	0.012450344	0.46264515	-3.420131217	Down
PRXL2A	-0.730851084	2.832007607	4.067189534	0.012483686	0.463181901	-3.42325117	Down
TYRO3	-0.108680301	0.259777115	4.064927926	0.012508867	0.463181901	-3.425601873	Not Sig
PCDHGA9	-0.272250924	0.280753535	4.063890743	0.012520435	0.463181901	-3.426680175	Not Sig
TUBA1A	-0.72040776	6.923977413	4.056781358	0.01260007	0.464532767	-3.434075833	Down
FBXO32	0.396953589	0.57947577	-4.055206712	0.012617789	0.464532767	-3.435714927	Not Sig
IPPK	-0.146937986	1.46975347	4.052555763	0.012647685	0.464532767	-3.438475231	Not Sig
ZNF717	0.096789564	0.360815598	-4.051080409	0.01266436	0.464532767	-3.44001191	Not Sig
ACSL1	0.374067392	7.019144395	-4.046665101	0.012714418	0.464532767	-3.44461273	Not Sig
ZNF771	0.261373922	0.820871639	-4.044566831	0.012738288	0.464532767	-3.446800203	Not Sig
TXNDC9	-0.20567986	3.316152654	4.042988784	0.012756276	0.464532767	-3.448445779	Not Sig
FKBP8	0.223716225	7.724515512	-4.041248151	0.012776151	0.464532767	-3.450261341	Not Sig
NPHP3-ACAD11	-0.101342202	0.407289159	4.040171845	0.012788459	0.464532767	-3.451384211	Not Sig
ZKSCAN2	0.148619611	0.552148864	-4.039715448	0.012793682	0.464532767	-3.451860406	Not Sig
LPCAT4	-0.356337167	2.056990741	4.039044651	0.012801363	0.464532767	-3.452560359	Not Sig
PIERCE2	-0.172392002	0.55011628	4.038111767	0.012812055	0.464532767	-3.453533905	Not Sig
SCIN	-0.720513459	0.981266251	4.037782179	0.012815835	0.464532767	-3.453877891	Down
MTLN	-0.444171587	2.468204409	4.037646538	0.012817391	0.464532767	-3.454019462	Not Sig
GDF15	0.889533052	7.239665946	-4.033908785	0.012860357	0.465414447	-3.457921735	Up
ALDH3B1	0.426221806	5.943772335	-4.030236207	0.012902739	0.466179328	-3.461758044	Not Sig
BEST1	0.762130385	10.45194881	-4.028845563	0.01291883	0.466179328	-3.463211225	Up
PCDHGA12	-0.421770322	0.480858905	4.026745019	0.01294318	0.466384046	-3.465406789	Not Sig
FNBP1L	0.140896265	0.477728393	-4.022912436	0.012987748	0.467315641	-3.469414483	Not Sig
NRIP3	-1.120749817	4.594124211	4.017064903	0.013056097	0.468264768	-3.475533521	Down
PLEKHG4	-0.300778993	0.988499877	4.015973581	0.013068899	0.468264768	-3.476676094	Not Sig
C18orf54	-0.124480325	0.339867379	4.015847158	0.013070383	0.468264768	-3.476808465	Not Sig
TMEM62	-0.223272309	2.833477409	4.013803575	0.013094401	0.468453117	-3.478948549	Not Sig
GLIPR1	-0.851799308	4.796285911	4.011541267	0.013121049	0.46845837	-3.481318433	Down
PHLDA2	-0.841368211	2.598208354	4.007102713	0.013173518	0.46845837	-3.485970323	Down
SH3BP5	0.559024122	4.770661734	-4.005450472	0.013193113	0.46845837	-3.487702749	Not Sig
NDST2	-0.321529005	2.954141144	4.005000333	0.013198457	0.46845837	-3.488174805	Not Sig
KCTD6	-0.142289595	1.250052887	4.004657208	0.013202532	0.46845837	-3.488534659	Not Sig
CLSTN3	-0.345111202	0.650662408	4.004272133	0.013207108	0.46845837	-3.488938529	Not Sig
BEX1	2.042837485	1.88651563	-4.001669023	0.013238088	0.468600124	-3.49166929	Up
PLIN3	-0.271630752	6.520118012	4.000784334	0.013248636	0.468600124	-3.492597599	Not Sig
PTGIS	-0.039322647	0.025293199	3.999186578	0.013267711	0.468611056	-3.494274437	Not Sig
CEL	0.084032427	0.048588262	-3.997509273	0.013287771	0.468656681	-3.496035182	Not Sig
BBC3	1.359613962	3.045117131	-3.990191093	0.013375712	0.470932001	-3.503722468	Up
SMC2	-0.182947784	1.500296916	3.988360742	0.013397815	0.470932001	-3.505646422	Not Sig
SNORD9	0.683603182	0.341801591	-3.987030814	0.013413901	0.470932001	-3.507044683	Up
DNAAF10	-0.088649984	1.807924738	3.985889861	0.01342772	0.470932001	-3.508244476	Not Sig
ST6GALNAC4	-0.916478945	5.50269335	3.981707965	0.013478512	0.472050393	-3.512643746	Down
SCNM1	-0.166166263	3.158672241	3.977497424	0.013529882	0.473185822	-3.517075864	Not Sig
ZFP69B	-0.331846057	0.454196459	3.975506534	0.013554251	0.473199158	-3.519172472	Not Sig
BRI3	0.621199579	5.279508806	-3.974371896	0.013568163	0.473199158	-3.520367633	Up
PRRT3	0.270872399	0.513300107	-3.97187028	0.013598895	0.473609477	-3.523003387	Not Sig
ACTA2	0.789176135	3.448037763	-3.969563594	0.013627304	0.473937896	-3.525434611	Up
GPR35	0.809858252	4.171774951	-3.967154795	0.013657046	0.474311672	-3.527974335	Up
FAM13B	-0.651285431	2.962209272	3.962853565	0.013710344	0.474480608	-3.532511568	Down
AGAP3	0.365396761	4.789168554	-3.962354307	0.013716547	0.474480608	-3.533038405	Not Sig
NENF	0.537143407	5.332613607	-3.962163818	0.013718914	0.474480608	-3.533239426	Not Sig
STARD4-AS1	-0.413055612	0.784248117	3.960346476	0.013741524	0.474605234	-3.535157532	Not Sig
SIAE	-0.264510655	1.942102861	3.956305206	0.013791959	0.475689224	-3.539424694	Not Sig
EPB41	0.151420523	1.367341172	-3.951477513	0.013852494	0.477118114	-3.544525533	Not Sig
LPIN1	-0.409174183	1.983516996	3.949769017	0.013873992	0.477200362	-3.546331554	Not Sig
NPTN	-0.30671784	5.477930294	3.94714582	0.013907077	0.477680348	-3.549105365	Not Sig
ELFN2	0.027823482	0.024722195	-3.944217481	0.013944119	0.477990376	-3.55220309	Not Sig
UMAD1	0.230278277	2.771168103	-3.942179914	0.013969963	0.477990376	-3.554359297	Not Sig
STK16	-0.184597443	3.085797949	3.941899131	0.013973528	0.477990376	-3.554656479	Not Sig
ZFPL1	0.409320269	4.660424908	-3.939445201	0.014004737	0.478278402	-3.557254248	Not Sig
CEP95	0.108757936	0.90939076	-3.938227364	0.014020255	0.478278402	-3.558543814	Not Sig
TSSK2	0.187128872	0.267982908	-3.934085286	0.014073188	0.478460176	-3.562931566	Not Sig
DHTKD1	0.335385886	1.576635092	-3.932151677	0.014097979	0.478460176	-3.564980767	Not Sig
XRCC5	-0.170547845	5.980606235	3.930902208	0.014114025	0.478460176	-3.566305236	Not Sig
LRRC3-DT	0.178235231	0.108796548	-3.929455599	0.014132631	0.478460176	-3.56783898	Not Sig
PCDHGA10	-0.367020458	0.439225937	3.929283833	0.014134842	0.478460176	-3.568021114	Not Sig
ATOX1-AS1	0.273226192	0.686385461	-3.928840744	0.014140547	0.478460176	-3.568490968	Not Sig
RBKS	0.264499796	0.571139727	-3.918940917	0.014268735	0.480188135	-3.578996706	Not Sig
GABARAP	0.35221419	8.381661148	-3.918238151	0.014277886	0.480188135	-3.579743059	Not Sig
PTPRU	0.126053278	0.136269637	-3.917092825	0.014292816	0.480188135	-3.580959585	Not Sig
CPNE9	0.238464995	0.504584816	-3.916743963	0.014297367	0.480188135	-3.581330174	Not Sig
MBNL3	-0.13316786	0.965927803	3.915742705	0.014310439	0.480188135	-3.582393896	Not Sig
UBE2D3	-0.157393599	5.514430875	3.914600438	0.014325368	0.480188135	-3.583607611	Not Sig
LSP1	0.263725169	9.510836048	-3.91395604	0.014333799	0.480188135	-3.584292405	Not Sig
APLF	0.162547301	0.774720126	-3.910248746	0.014382413	0.480188135	-3.58823335	Not Sig
FZD5	-0.146101934	1.845058823	3.909640834	0.014390404	0.480188135	-3.588879778	Not Sig
ATOX1	0.511855145	6.813037264	-3.906973371	0.014425526	0.480188135	-3.59171692	Not Sig
DEXI	0.296654142	3.55619312	-3.906833526	0.01442737	0.480188135	-3.591865692	Not Sig
IFT57	0.122500713	1.454506532	-3.906006351	0.014438283	0.480188135	-3.592745724	Not Sig
BLOC1S3	0.319513551	2.344229144	-3.90509302	0.014450345	0.480188135	-3.593717543	Not Sig
PINK1-AS	0.350842905	4.057378719	-3.904299478	0.014460834	0.480188135	-3.594562005	Not Sig
AFTPH-DT	-0.388222204	1.648146731	3.902021746	0.014490991	0.480229491	-3.596986438	Not Sig
UBE2N	-0.232576347	4.080588839	3.89875452	0.014534378	0.480229491	-3.600465494	Not Sig
TASL	-0.598908634	3.506926556	3.898219605	0.014541496	0.480229491	-3.601035247	Down
ZWILCH	-0.254814295	1.317755764	3.895906847	0.014572318	0.480229491	-3.603499142	Not Sig
BBX	0.157869171	1.685991152	-3.895094462	0.014583163	0.480229491	-3.604364812	Not Sig
DDX60L	-0.6470868	2.30387153	3.892611981	0.014616362	0.480229491	-3.607010753	Down
TKFC	1.29903714	4.791696218	-3.891978512	0.014624848	0.480229491	-3.607686086	Up
PEX5	0.305803814	2.218415636	-3.891658539	0.014629136	0.480229491	-3.608027228	Not Sig
CNOT9	-0.169623118	2.998217938	3.891209078	0.014635162	0.480229491	-3.608506452	Not Sig
GPRIN3	-0.444386328	2.404367843	3.889422612	0.014659145	0.480385169	-3.610411527	Not Sig
CPSF4L	0.147218742	0.415179642	-3.886336341	0.014700685	0.481076775	-3.613703868	Not Sig
SLC2A14	-0.204464152	0.874132872	3.88468093	0.014723023	0.481076775	-3.615470417	Not Sig
FHIP2B	0.258052243	2.709915224	-3.883569308	0.014738045	0.481076775	-3.616656907	Not Sig
GK	-0.273404961	4.410682171	3.879006446	0.014799898	0.482127488	-3.621529086	Not Sig
CACUL1	0.255676078	2.557461959	-3.878055166	0.014812832	0.482127488	-3.622545259	Not Sig
GLIPR1L2	-0.059193063	0.072262947	3.876418817	0.014835111	0.482127488	-3.624293563	Not Sig
C18orf21	-0.22254649	2.449609375	3.875512677	0.014847465	0.482127488	-3.625261877	Not Sig
MRNIP	0.844894572	4.593550496	-3.871728193	0.014899192	0.483178865	-3.629307404	Up
TMEM19	-0.246125117	2.962355726	3.869566101	0.014928839	0.483237961	-3.631619628	Not Sig
ZNF615	0.128343364	1.034284833	-3.868773991	0.014939718	0.483237961	-3.632466921	Not Sig
ATF7IP2	0.180961378	0.298765742	-3.860068448	0.015059898	0.485585269	-3.641785359	Not Sig
PTGR1	0.587775771	5.85759602	-3.858310633	0.015084302	0.485585269	-3.643668354	Up
SPINK6	-0.294539428	0.147269714	3.857053677	0.015101781	0.485585269	-3.645015117	Not Sig
MCM4	-0.133531732	1.91087715	3.851633489	0.015177427	0.485585269	-3.65082537	Not Sig
PANX2	0.297541788	0.912328419	-3.850082835	0.01519915	0.485585269	-3.652488455	Not Sig
FBRS	0.113420562	4.547696552	-3.848721798	0.015218247	0.485585269	-3.653948483	Not Sig
SV2C	0.009591864	0.007830175	-3.847293529	0.015238318	0.485585269	-3.655480941	Not Sig
CDKN2A	-0.237550769	0.432545933	3.846910559	0.015243705	0.485585269	-3.655891902	Not Sig
CIMIP2B	-0.158437968	0.242033905	3.846640343	0.015247507	0.485585269	-3.65618188	Not Sig
GPCPD1	0.601165549	2.970072424	-3.846640309	0.015247508	0.485585269	-3.656181917	Up
SIPA1L1-AS1	-0.113105087	0.149122623	3.846510559	0.015249334	0.485585269	-3.656321161	Not Sig
PPIA	-0.278849466	7.771003629	3.844313529	0.015280294	0.485585269	-3.658679345	Not Sig
RNVU1-7	0.508809759	0.254404879	-3.843772379	0.015287932	0.485585269	-3.659260303	Not Sig
WASHC4	-0.210455684	3.980180304	3.841802379	0.015315772	0.485585269	-3.661375606	Not Sig
ABCC4	-0.114949957	0.620233747	3.837630815	0.015374922	0.485585269	-3.665856845	Not Sig
PCDHGC3	-1.321401423	1.859067987	3.836631576	0.015389131	0.485585269	-3.666930663	Down
HDAC7	-0.519220231	2.604392853	3.836553304	0.015390244	0.485585269	-3.667014784	Not Sig
NICOL1	0.766641983	2.736344352	-3.83630027	0.015393845	0.485585269	-3.66728673	Up
TYMS	0.300201579	0.838539316	-3.835366446	0.015407142	0.485585269	-3.66829044	Not Sig
DIS3	-0.19225338	2.024103906	3.833332355	0.015436153	0.485585269	-3.670477225	Not Sig
COL21A1	-0.020271912	0.013257891	3.832506881	0.015447944	0.485585269	-3.671364849	Not Sig
SMIM30	-0.303572256	4.858916685	3.830089531	0.015482536	0.485585269	-3.67396481	Not Sig
FAM78A	0.217601105	4.301006869	-3.829118593	0.015496455	0.485585269	-3.67500935	Not Sig
NGFR	0.079876228	0.074388999	-3.828843746	0.015500398	0.485585269	-3.675305057	Not Sig
STX5	0.335582383	4.977921802	-3.825424478	0.015549548	0.485585269	-3.678984834	Not Sig
GLCE	-0.184809765	1.396345196	3.824891759	0.015557222	0.485585269	-3.679558303	Not Sig
CREB3	-0.344007927	4.936844648	3.821467769	0.015606653	0.485585269	-3.683245265	Not Sig
CCDC47	-0.339486614	5.532514118	3.820012001	0.015627725	0.485585269	-3.684813391	Not Sig
CHKA	0.397324708	1.60746183	-3.816858018	0.015673493	0.485585269	-3.688211933	Not Sig
COPRS	0.326851276	5.352253881	-3.816587186	0.01567743	0.485585269	-3.688503838	Not Sig
PRXL2B	0.899874306	4.61477081	-3.816220376	0.015682765	0.485585269	-3.688899206	Up
ZER1	0.375793179	2.835630374	-3.815458617	0.01569385	0.485585269	-3.689720339	Not Sig
MPDU1-AS1	0.483018685	7.402356465	-3.81521861	0.015697345	0.485585269	-3.689979071	Not Sig
FGGY	0.176824496	0.805734274	-3.809615088	0.015779193	0.485585269	-3.696022331	Not Sig
FADD	-0.363478397	4.435752735	3.809499825	0.015780882	0.485585269	-3.696146691	Not Sig
PHLDB1	-0.463382136	0.934427112	3.80948848	0.015781049	0.485585269	-3.696158931	Not Sig
TFR2	-0.150042799	0.252657879	3.808638586	0.015793508	0.485585269	-3.697075963	Not Sig
SPNS3	-0.034821278	0.02324685	3.807772163	0.015806222	0.485585269	-3.698010947	Not Sig
TMEM267	-0.2668347	1.548345558	3.807529218	0.015809789	0.485585269	-3.698273137	Not Sig
SLC25A46	-0.268133703	3.4664114	3.807416434	0.015811445	0.485585269	-3.698394859	Not Sig
PROX2	0.061598758	0.100346644	-3.807067528	0.01581657	0.485585269	-3.698771426	Not Sig
RBM23	0.119561015	2.567679842	-3.803822962	0.015864324	0.485585269	-3.702274126	Not Sig
CBX4	0.218851686	2.708586456	-3.803707536	0.015866026	0.485585269	-3.702398766	Not Sig
DAB2	-0.487301113	4.852490399	3.803116545	0.015874744	0.485585269	-3.703036963	Not Sig
THRB	-0.177481042	0.265981401	3.802060893	0.015890329	0.485585269	-3.70417707	Not Sig
FAH	0.348763294	4.606548169	-3.800946476	0.015906802	0.485585269	-3.705380833	Not Sig
C1QL1	-0.041089894	0.030769974	3.797446526	0.015958667	0.485844781	-3.709162636	Not Sig
CRELD1	0.332084469	2.529984207	-3.797257853	0.015961468	0.485844781	-3.709366557	Not Sig
PPM1A	0.107063331	2.126881693	-3.794543644	0.016001834	0.485844781	-3.712300736	Not Sig
FAM76A	-0.176273723	1.567155087	3.792647539	0.016030105	0.485844781	-3.714351188	Not Sig
PCDHGB6	-0.261519797	0.359022773	3.792411863	0.016033623	0.485844781	-3.714606088	Not Sig
CENPN	-0.331035798	2.317417757	3.792027528	0.016039362	0.485844781	-3.715021791	Not Sig
TUFT1	0.253051797	0.772896218	-3.791215313	0.016051497	0.485844781	-3.715900371	Not Sig
HS1BP3	0.181928768	2.948833585	-3.783074212	0.016173738	0.488588627	-3.724712349	Not Sig
PCYT1B	-0.0328817	0.01644085	3.781506192	0.016197407	0.488588627	-3.726410769	Not Sig
RUNX3	0.491334663	3.54939642	-3.776400901	0.016274754	0.488588627	-3.731943276	Not Sig
KCP	0.710988702	0.651969574	-3.773082277	0.016325264	0.488588627	-3.735541783	Up
SPG7	-0.183107756	2.558744362	3.772330859	0.016336727	0.488588627	-3.736356811	Not Sig
ZC2HC1A	0.152538409	0.424559243	-3.769880815	0.016374166	0.488588627	-3.739014872	Not Sig
MCM2	0.428974287	2.467961131	-3.764414528	0.01645806	0.488588627	-3.744948635	Not Sig
SIGLEC10	1.000104201	2.461817869	-3.764365843	0.016458809	0.488588627	-3.745001503	Up
CMC2	-0.183438078	1.423862372	3.764221691	0.016461029	0.488588627	-3.745158048	Not Sig
CEBPB-AS1	1.259219717	4.954372309	-3.764210533	0.0164612	0.488588627	-3.745170165	Up
FBXO25	0.152744075	0.982530116	-3.764023745	0.016464077	0.488588627	-3.745373015	Not Sig
SMIM15-AS1	-0.495569296	3.725761738	3.7629415	0.016480753	0.488588627	-3.746548432	Not Sig
ATP1B3	-0.321860579	7.058972526	3.760500619	0.016518438	0.488588627	-3.749200119	Not Sig
CYTH1	0.386653056	4.0004284	-3.758818766	0.016544463	0.488588627	-3.751027765	Not Sig
LPXN	-0.14505998	5.395020798	3.755953929	0.016588905	0.488588627	-3.754141959	Not Sig
FLVCR1	-0.340927099	1.067113791	3.755502629	0.016595919	0.488588627	-3.754632657	Not Sig
SLC29A3	0.505727414	6.192999643	-3.755044453	0.016603043	0.488588627	-3.755130863	Not Sig
CIAO1	-0.201655491	4.71423982	3.753862329	0.01662144	0.488588627	-3.75641642	Not Sig
MICAL1	1.064558691	4.400655852	-3.753069282	0.016633795	0.488588627	-3.757278979	Up
DDB1	0.626510895	6.377626402	-3.744817417	0.016762998	0.488588627	-3.766259947	Up
DGKI	-0.007532861	0.003766431	3.74408739	0.016774485	0.488588627	-3.767054988	Not Sig
FAM86B1	-0.281792058	0.525314676	3.743603561	0.016782103	0.488588627	-3.76758195	Not Sig
TBC1D2	0.34806733	5.186138476	-3.743500011	0.016783734	0.488588627	-3.767694737	Not Sig
ADGRL1	-0.151274034	0.630941365	3.743408965	0.016785168	0.488588627	-3.767793904	Not Sig
STAG3	-0.330451599	1.149749411	3.73887306	0.0168568	0.488588627	-3.772736102	Not Sig
SRC	0.311316969	5.389309583	-3.738436005	0.016863721	0.488588627	-3.773212475	Not Sig
CDC5L	0.195547302	2.968394379	-3.738349925	0.016865084	0.488588627	-3.773306301	Not Sig
POLH	0.18531884	1.096908168	-3.737949955	0.016871422	0.488588627	-3.773742285	Not Sig
ME2	-0.382015115	3.782219426	3.735386848	0.016912099	0.488588627	-3.776536762	Not Sig
ACTA2-AS1	0.721713848	2.050050034	-3.731807538	0.016969095	0.488588627	-3.780440891	Up
ITGA3	-1.440251243	4.364975182	3.731703318	0.016970758	0.488588627	-3.780554598	Down
INO80C	-0.566677195	2.654352206	3.731319264	0.016976888	0.488588627	-3.78097363	Not Sig
ATP10B	-0.006326743	0.003163371	3.728799875	0.017017163	0.488588627	-3.783723039	Not Sig
TIAL1	-0.262317558	2.898975444	3.727352318	0.017040355	0.488588627	-3.785303207	Not Sig
PEA15	-0.64483978	7.704789931	3.726750264	0.017050011	0.488588627	-3.785960511	Down
SLC35F2	-0.778595577	0.851495094	3.724839384	0.017080703	0.488588627	-3.788047126	Down
ANXA4	0.467141669	3.790715953	-3.723886021	0.01709604	0.488588627	-3.789088378	Not Sig
MED26	0.251718701	1.726213637	-3.723339633	0.017104836	0.488588627	-3.789685202	Not Sig
SBDSP1	-0.363739088	3.078516157	3.72064547	0.017148291	0.488588627	-3.792628732	Not Sig
CDC42BPG	-0.040394544	0.034412679	3.720198086	0.017155519	0.488588627	-3.793117636	Not Sig
CELF6	0.233860192	0.213488493	-3.719134994	0.01717271	0.488588627	-3.794279512	Not Sig
PCDHGB4	-0.339969648	0.36363778	3.718874614	0.017176923	0.488588627	-3.794564113	Not Sig
NFATC2IP	0.22816639	2.851927132	-3.717591744	0.017197701	0.488588627	-3.795966477	Not Sig
ADNP2	0.114597802	1.913447335	-3.715422327	0.017232904	0.488588627	-3.798338548	Not Sig
LRRC75B	0.307010529	0.687782647	-3.714925193	0.017240982	0.488588627	-3.798882225	Not Sig
UBP1	-0.284841651	3.62004496	3.714783174	0.017243291	0.488588627	-3.799037547	Not Sig
MCM10	-0.038476042	0.03230367	3.711751911	0.017292656	0.488588627	-3.802353506	Not Sig
TBC1D1	-0.474464301	4.468633339	3.710777412	0.01730856	0.488588627	-3.803419834	Not Sig
TBCB	-0.20732753	4.290088694	3.710480045	0.017313417	0.488588627	-3.803745252	Not Sig
CYB561A3	1.419450778	6.255547559	-3.707547413	0.0173614	0.488588627	-3.806955262	Up
BAX	0.380994594	6.885116335	-3.704649535	0.017408968	0.488588627	-3.81012855	Not Sig
SPAG5	-0.222528821	0.512692766	3.703968149	0.017420175	0.488588627	-3.810874884	Not Sig
ELOB	0.319410224	6.961349341	-3.703416029	0.017429262	0.488588627	-3.811479685	Not Sig
BEAN1	-0.020332853	0.015650937	3.703129553	0.017433979	0.488588627	-3.811793512	Not Sig
ZNF804A	-0.590525023	1.514766446	3.702578616	0.017443055	0.488588627	-3.812397089	Down
DGUOK-AS1	-0.317483544	3.887797859	3.700976953	0.017469472	0.488588627	-3.814152052	Not Sig
UFC1	-0.191581376	5.499944724	3.700666469	0.017474598	0.488588627	-3.814492299	Not Sig
CCS	0.382769994	4.279461899	-3.69960775	0.017492091	0.488588627	-3.815652622	Not Sig
NUDT8	0.524696035	1.125461872	-3.697995861	0.017518764	0.488588627	-3.817419538	Not Sig
USP2	-0.876875305	2.401465876	3.697842261	0.017521309	0.488588627	-3.817587932	Down
SMARCAD1	-0.190532438	1.993464732	3.695744432	0.0175561	0.488588627	-3.819888182	Not Sig
MYO7A	-0.525441414	1.661765422	3.694977188	0.017568845	0.488588627	-3.820729629	Not Sig
CCDC122	0.218325195	0.901117821	-3.693338315	0.017596104	0.488588627	-3.822527312	Not Sig
KAT5	0.292883202	3.837637965	-3.692916668	0.017603125	0.488588627	-3.822989886	Not Sig
TUG1	0.195252393	2.632427085	-3.692323271	0.017613012	0.488588627	-3.823640926	Not Sig
KIAA0319	0.534330287	0.851706496	-3.691926632	0.017619624	0.488588627	-3.824076126	Not Sig
IL1RN	-1.637905153	10.13800648	3.691860935	0.01762072	0.488588627	-3.824148212	Down
PCDHGA11	-0.288311763	0.436521635	3.690393383	0.017645212	0.488588627	-3.825758667	Not Sig
KNTC1	-0.365071688	0.821825459	3.690240461	0.017647766	0.488588627	-3.8259265	Not Sig
PTPRC	-0.473549759	4.864808952	3.690114583	0.017649869	0.488588627	-3.826064653	Not Sig
FN3K	0.408156526	0.754999525	-3.68988859	0.017653645	0.488588627	-3.826312692	Not Sig
VWCE	1.616644954	1.294448677	-3.687902314	0.017686876	0.488588627	-3.828493074	Up
MAP4K3	-0.387262805	2.576465062	3.685710353	0.017723633	0.488588627	-3.830899955	Not Sig
TMEM163	1.519346154	1.074846289	-3.685618034	0.017725183	0.488588627	-3.831001343	Up
INTS7	-0.399451402	1.608659501	3.684777224	0.017739308	0.488588627	-3.831924805	Not Sig
SH3BP5-AS1	0.530880625	3.798721755	-3.68458911	0.01774247	0.488588627	-3.832131426	Not Sig
FAM161A	0.128813517	0.169800123	-3.682400965	0.017779298	0.488588627	-3.834535249	Not Sig
ARL13A	0.041214299	0.027605943	-3.682233545	0.017782119	0.488588627	-3.834719202	Not Sig
ASPSCR1	0.256121908	2.825722218	-3.679969368	0.017820329	0.488588627	-3.837207396	Not Sig
HYCC1	-0.255211925	0.66244085	3.679595147	0.017826653	0.488588627	-3.83761872	Not Sig
PCDHGC5	-0.256773217	0.2645432	3.679168089	0.017833874	0.488588627	-3.838088145	Not Sig
UBE2L3	-0.174951586	4.93268971	3.67909054	0.017835185	0.488588627	-3.838173391	Not Sig
IRAK2	0.731520823	2.192625891	-3.678875633	0.01783882	0.488588627	-3.838409632	Up
ELOVL7	0.188484118	0.164647247	-3.678236199	0.017849642	0.488588627	-3.839112585	Not Sig
STK17A	0.399678023	3.089893255	-3.675378216	0.017898102	0.488588627	-3.842255254	Not Sig
CISD1	-0.456099199	2.272744684	3.674621414	0.01791096	0.488588627	-3.843087655	Not Sig
WDR48	0.180058632	2.268873958	-3.67461916	0.017910998	0.488588627	-3.843090134	Not Sig
BST1	0.425293411	2.975407551	-3.674516053	0.017912751	0.488588627	-3.843203548	Not Sig
SENP2	0.297319018	2.00893078	-3.673518368	0.01792972	0.488588627	-3.844301048	Not Sig
CD27-AS1	0.325757661	2.22485219	-3.673078246	0.017937212	0.488588627	-3.844785251	Not Sig
STEAP1	-0.492116075	0.554778928	3.672794941	0.017942037	0.488588627	-3.845096948	Not Sig
C1orf115	0.330991117	0.762516221	-3.672782776	0.017942244	0.488588627	-3.845110332	Not Sig
DNAJC12	-0.405402217	0.318323243	3.668842414	0.018009503	0.48908158	-3.849446884	Not Sig
UBXN10	0.031306978	0.032786207	-3.668330667	0.01801826	0.48908158	-3.850010263	Not Sig
AS-PTPRE	-0.282931273	0.785164366	3.667810956	0.018027159	0.48908158	-3.850582452	Not Sig
HMBS	-0.25862727	3.020892932	3.667137874	0.01803869	0.48908158	-3.85132356	Not Sig
SLC30A3	0.795116425	1.080328347	-3.662589849	0.018116837	0.490667621	-3.856333097	Up
USP35	-0.123817004	0.895467821	3.658929972	0.018180012	0.49087989	-3.860366706	Not Sig
ALKBH7	0.407806995	4.939537203	-3.657836576	0.018198935	0.49087989	-3.861572162	Not Sig
ZFYVE1	0.263802645	2.673146383	-3.65759449	0.018203128	0.49087989	-3.861839084	Not Sig
PTPN4	-0.116046272	0.515732004	3.657474578	0.018205205	0.49087989	-3.861971302	Not Sig
PLAUR	0.345401532	6.739580315	-3.655111787	0.018246193	0.49087989	-3.86457702	Not Sig
TRIM7-AS2	-0.127253966	0.727183005	3.654441769	0.018257836	0.49087989	-3.865316083	Not Sig
EEF1A2	-0.116623744	0.107855367	3.653106852	0.018281058	0.49087989	-3.866788773	Not Sig
POGLUT3	-0.700136189	1.744238352	3.653056246	0.018281939	0.49087989	-3.866844607	Down
MS4A6E	-1.383641493	3.402484239	3.651001227	0.018317758	0.491313347	-3.869112279	Down
ZNF672	0.210509664	3.978052031	-3.649667363	0.018341051	0.491410275	-3.870584523	Not Sig
SETSIP	0.2012601	0.506997319	-3.648024327	0.01836979	0.491449945	-3.872398397	Not Sig
RTL8A	0.195159515	3.808842441	-3.646929044	0.018388978	0.491449945	-3.873607797	Not Sig
ATG4B	-0.162848788	3.719365151	3.644839278	0.018425653	0.491449945	-3.875915816	Not Sig
ARMC6	-0.457500659	2.757031509	3.643457588	0.018449948	0.491449945	-3.877442184	Not Sig
PRH1	-0.131001548	1.313871961	3.642707593	0.018463151	0.491449945	-3.878270835	Not Sig
GNL3L	-0.163890318	2.286304126	3.642222959	0.018471689	0.491449945	-3.878806343	Not Sig
ADARB1	-0.289540768	0.83752354	3.641237768	0.018489059	0.491449945	-3.879895066	Not Sig
CARD10	-0.089694142	0.210998405	3.640619015	0.018499978	0.491449945	-3.880578919	Not Sig
PRKAG1	-0.171822196	4.293981414	3.639338579	0.018522598	0.491517726	-3.881994264	Not Sig
GBP2	-0.715897051	2.963039201	3.638247568	0.018541897	0.491517726	-3.883200427	Down
NRP1	-0.841237973	6.262773319	3.635467841	0.018591174	0.491642397	-3.886274384	Down
RAD23B	-0.150395665	5.609550233	3.632224224	0.018648868	0.491642397	-3.889862859	Not Sig
RHOC	-0.894717716	6.837794598	3.632035665	0.018652228	0.491642397	-3.890071516	Down
LAT2	-0.656749785	5.259560651	3.63005114	0.018687637	0.491642397	-3.892267902	Down
DHCR7	-1.071276194	4.121824068	3.629869768	0.018690878	0.491642397	-3.892468668	Down
PHF11	-0.400788002	2.440311779	3.629182994	0.018703152	0.491642397	-3.893228923	Not Sig
L1CAM	0.339918478	0.305378101	-3.627301194	0.018736834	0.491642397	-3.89531244	Not Sig
BOD1	0.169570188	2.526362392	-3.626802916	0.018745764	0.491642397	-3.895864223	Not Sig
RMDN3	0.350112331	4.30105078	-3.626577983	0.018749797	0.491642397	-3.896113322	Not Sig
MFSD13A	0.362150151	3.36880792	-3.626421582	0.018752602	0.491642397	-3.896286531	Not Sig
PRODH2	-0.150908646	0.093746408	3.625832365	0.018763173	0.491642397	-3.896939103	Not Sig
ATXN7L2	-0.161900286	0.592030225	3.624373007	0.018789386	0.491708025	-3.898555611	Not Sig
FRAT2	0.350145894	3.592968032	-3.622105916	0.018830192	0.491708025	-3.901067492	Not Sig
POP1	-0.431531748	1.886094254	3.620707614	0.018855411	0.491708025	-3.902617176	Not Sig
SPATA45	0.17139068	0.159957776	-3.620480715	0.018859507	0.491708025	-3.902868669	Not Sig
SPACA6-AS1	-0.016031473	0.011982611	3.619129183	0.018883927	0.491708025	-3.904366857	Not Sig
OSCAR	0.396198206	6.074815419	-3.618426421	0.01889664	0.491708025	-3.90514599	Not Sig
DAPK1	0.315928623	4.284454488	-3.617959161	0.018905098	0.491708025	-3.905664071	Not Sig
CAPZA1	-0.192351372	6.657700912	3.616959499	0.018923207	0.491708025	-3.906772574	Not Sig
SNORD135	-0.487904284	0.874981524	3.613052962	0.018994172	0.491981972	-3.911105942	Not Sig
TTC7A	0.603944363	3.517156488	-3.612579217	0.019002799	0.491981972	-3.911631612	Up
IREB2	-0.199354294	2.889114323	3.612042896	0.019012572	0.491981972	-3.912226756	Not Sig
COQ8A	0.663364902	3.217725386	-3.609993999	0.019049958	0.491981972	-3.914500794	Up
MRPL57	-0.175065847	3.75149417	3.607624227	0.019093306	0.491981972	-3.917131783	Not Sig
JPX	-0.285131241	1.935648125	3.607509126	0.019095415	0.491981972	-3.917259593	Not Sig
POLE3	-0.128661647	4.720382484	3.606749788	0.019109331	0.491981972	-3.918102832	Not Sig
SBK3	-0.214497676	0.149771714	3.606737766	0.019109551	0.491981972	-3.918116182	Not Sig
GPC4	-0.95996517	6.499911734	3.605823388	0.019126325	0.491981972	-3.919131712	Down
RELA-DT	-0.323732634	0.994079975	3.603905165	0.019161569	0.491981972	-3.921262559	Not Sig
CDADC1	0.145493913	0.919634055	-3.599507353	0.019242658	0.491981972	-3.926150012	Not Sig
PXYLP1	0.13238189	0.356933237	-3.599323954	0.019246048	0.491981972	-3.926353897	Not Sig
VDAC3	-0.208409526	5.840387458	3.598950088	0.019252962	0.491981972	-3.926769538	Not Sig
MICA	-0.455116396	3.299137203	3.598037722	0.019269845	0.491981972	-3.927783942	Not Sig
CDC73	-0.251810058	3.023681431	3.598025293	0.019270075	0.491981972	-3.927797762	Not Sig
KIFBP	-0.134010263	2.793894913	3.596946863	0.019290054	0.491981972	-3.928996972	Not Sig
DEDD2	0.350423349	4.951397907	-3.595342457	0.019319822	0.491981972	-3.930781402	Not Sig
NPM2	0.081935941	0.058612625	-3.594547797	0.019334586	0.491981972	-3.931665376	Not Sig
NICN1	-0.41468933	2.431339952	3.594287767	0.01933942	0.491981972	-3.931954653	Not Sig
ATP5IF1	-0.10176217	4.571386166	3.593474541	0.019354547	0.491981972	-3.932859415	Not Sig
SLC36A4	-0.378958813	3.61645405	3.592989798	0.019363571	0.491981972	-3.933398769	Not Sig
ABHD5	0.672752662	2.6658206	-3.592418945	0.019374203	0.491981972	-3.934033982	Up
HDAC11	0.290502187	1.487728224	-3.591737781	0.019386899	0.491981972	-3.934792009	Not Sig
TRMT2B	-0.221253511	1.587128623	3.589630793	0.019426233	0.492097668	-3.93713721	Not Sig
MAP9	-0.030289422	0.038259935	3.588507549	0.01944724	0.492097668	-3.938387729	Not Sig
TMED8	-0.378221394	2.795758544	3.588329138	0.019450579	0.492097668	-3.938586374	Not Sig
FOXJ2	0.200995734	2.072976724	-3.582917307	0.019552183	0.493831917	-3.944614332	Not Sig
TMEM94	0.248680554	3.570176039	-3.580333519	0.019600911	0.493831917	-3.947493892	Not Sig
BTN2A1	-0.613538161	2.269333348	3.577645373	0.019651758	0.493831917	-3.950490862	Down
PCDHGC4	-0.258553614	0.27599268	3.576621738	0.019671161	0.493831917	-3.951632392	Not Sig
PRKAB1	0.248851932	2.90301098	-3.574903752	0.019703775	0.493831917	-3.953548612	Not Sig
JKAMP	-0.211672582	4.070639177	3.573891359	0.019723024	0.493831917	-3.954678038	Not Sig
ASPRV1	0.12480013	0.210851702	-3.57365992	0.019727427	0.493831917	-3.954936253	Not Sig
EAF2	-0.2848123	1.324941179	3.572519958	0.019749134	0.493831917	-3.956208227	Not Sig
ATP10D	-0.49301046	1.913000281	3.57186382	0.01976164	0.493831917	-3.956940441	Not Sig
SLC2A11	-0.078354398	0.928740076	3.571844808	0.019762002	0.493831917	-3.956961659	Not Sig
PCDHGB3	-0.255440367	0.269262314	3.569837249	0.019800326	0.493831917	-3.959202406	Not Sig
DCLK2	-0.043026656	0.073817646	3.568661654	0.019822807	0.493831917	-3.960514845	Not Sig
SNX14	-0.109572727	3.519228307	3.568517972	0.019825557	0.493831917	-3.960675266	Not Sig
TRAF3IP2-AS1	0.13536328	0.556041755	-3.566493684	0.019864345	0.493831917	-3.962935739	Not Sig
PPARD	-0.589757557	3.972327247	3.565350527	0.019886289	0.493831917	-3.964212557	Down
FCMR	0.977586502	4.959485022	-3.565201255	0.019889156	0.493831917	-3.964379298	Up
BICRA	0.287204563	1.012832547	-3.565096942	0.01989116	0.493831917	-3.964495819	Not Sig
ZFP28	0.122875586	0.36227627	-3.56455931	0.019901493	0.493831917	-3.965096405	Not Sig
SLC25A44	-0.21266958	2.560131303	3.564303666	0.019906409	0.493831917	-3.965381999	Not Sig
TOM1	0.634918986	5.830884195	-3.563310399	0.019925521	0.493831917	-3.966491729	Up
CLECL1P	-0.626551843	0.537078153	3.562388656	0.019943275	0.493831917	-3.967521686	Down
MOSPD2	-0.088703125	2.95288135	3.561821826	0.019954203	0.493831917	-3.968155129	Not Sig
BRK1	-0.145375378	7.58373259	3.557577676	0.020036246	0.495188875	-3.972899636	Not Sig
SRXN1	0.565802843	7.685765753	-3.555816951	0.020070397	0.495188875	-3.974868764	Not Sig
EIF4H	-0.203919132	7.318785385	3.553056964	0.020124068	0.495188875	-3.977956401	Not Sig
SRGAP2C	-0.285615674	1.707269237	3.552193918	0.020140885	0.495188875	-3.978922146	Not Sig
ACTR3-AS1	-1.052129236	1.340177539	3.551351579	0.020157314	0.495188875	-3.979864833	Down
CCNYL1	-0.200111437	3.395160351	3.551209127	0.020160094	0.495188875	-3.980024266	Not Sig
UBTF	0.218544084	3.489666161	-3.550192261	0.020179952	0.495188875	-3.981162441	Not Sig
F11R	0.263180594	5.229896174	-3.549472669	0.020194018	0.495188875	-3.981967976	Not Sig
NMNAT3	0.174682551	0.312594245	-3.549012588	0.020203017	0.495188875	-3.982483048	Not Sig
NEK2	-0.056388501	0.047569684	3.548764731	0.020207867	0.495188875	-3.982760544	Not Sig
SIDT2	0.268313482	3.809181017	-3.547779011	0.02022717	0.495188875	-3.98386423	Not Sig
HK1	-0.641512867	5.348791988	3.546539733	0.020251467	0.495298132	-3.985252034	Down
SERPINB8	-0.295405635	3.14074679	3.543830337	0.020304708	0.495930437	-3.988286984	Not Sig
CYRIA	0.542769544	2.171967655	-3.542497054	0.020330967	0.495930437	-3.98978089	Not Sig
PRDX3	-0.29371642	6.673489033	3.540053787	0.02037919	0.495930437	-3.992519222	Not Sig
LIN52	0.22987688	0.679609495	-3.539803613	0.020384136	0.495930437	-3.992799662	Not Sig
PLK4	-0.091814602	0.193059923	3.539501045	0.020390119	0.495930437	-3.993138846	Not Sig
PCDHGA5	-0.258990175	0.278767939	3.539179329	0.020396482	0.495930437	-3.993499512	Not Sig
DNAJC13	-0.320651824	3.154971741	3.535604388	0.020467353	0.497169517	-3.997508351	Not Sig
STOX2	0.12613936	0.146778821	-3.532832942	0.020522492	0.49802444	-4.000617543	Not Sig
ARID4B	0.30012318	2.444533159	-3.529729195	0.020584449	0.498607449	-4.004100954	Not Sig
DDIAS	-0.17614568	0.362657097	3.528244679	0.020614159	0.498607449	-4.005767593	Not Sig
MPND	0.280345411	4.219545319	-3.527963645	0.020619789	0.498607449	-4.006083143	Not Sig
LRP3	0.431632858	2.274913944	-3.527634466	0.020626386	0.498607449	-4.006452768	Not Sig
SEPTIN7P14	-0.442744202	1.389682043	3.526202634	0.02065511	0.498818909	-4.008060722	Not Sig
FAM91A1	-0.275509699	3.662689569	3.523601522	0.02070741	0.4988546	-4.010982599	Not Sig
FARS2	-0.064436229	1.309271587	3.522618506	0.020727215	0.4988546	-4.012087113	Not Sig
SAP30L	0.28885036	2.070606895	-3.521987316	0.020739943	0.4988546	-4.012796396	Not Sig
SMARCD2	0.251102843	4.824396518	-3.519382343	0.020792572	0.4988546	-4.015724322	Not Sig
COL4A6	-0.079372809	0.10222818	3.519330581	0.020793619	0.4988546	-4.015782512	Not Sig
STT3A	-0.425022893	5.149074353	3.519177722	0.020796712	0.4988546	-4.015954356	Not Sig
DLGAP5	-0.1049301	0.143311654	3.518128161	0.020817965	0.4988546	-4.017134368	Not Sig
CHD9NB	0.330307356	0.533143472	-3.516771186	0.020845481	0.4988546	-4.018660258	Not Sig
OXSM	-0.1873853	1.197078928	3.516273877	0.020855576	0.4988546	-4.019219545	Not Sig
SLC16A1-AS1	-0.12340737	0.328661253	3.515940176	0.020862353	0.4988546	-4.019594854	Not Sig
HEBP1	0.459216825	6.743806654	-3.515251882	0.020876339	0.4988546	-4.020369025	Not Sig
ATP6V1A	-0.317991835	6.16776987	3.513053346	0.020921086	0.499403252	-4.022842362	Not Sig
UBTD1	-0.766343103	5.698159145	3.512160144	0.020939298	0.499403252	-4.023847423	Down
ZNF726	0.036670705	0.029233273	-3.510207137	0.020979182	0.499681342	-4.026045444	Not Sig
DNMT3A	-0.230291973	1.612668176	3.508743638	0.021009128	0.499681342	-4.027692936	Not Sig
RNF13	0.315931378	5.501538265	-3.50865275	0.021010989	0.499681342	-4.027795262	Not Sig
FAM3B	0.256792236	0.277652997	-3.506743134	0.021050142	0.499857016	-4.029945486	Not Sig
PINK1	0.497610987	4.844418141	-3.506340361	0.021058411	0.499857016	-4.030399079	Not Sig
EXD1	0.050482841	0.031656901	-3.501244234	0.021163362	0.501514852	-4.036140406	Not Sig
CYFIP2	0.644636124	2.127142979	-3.498300413	0.021224266	0.501514852	-4.039458773	Up
VRK3	0.175139676	2.893723355	-3.496544717	0.021260686	0.501514852	-4.04143849	Not Sig
SDCCAG8	-0.255544035	1.340045059	3.495826745	0.0212756	0.501514852	-4.042248213	Not Sig
SCGB2B2	0.082910623	0.144788404	-3.495724416	0.021277727	0.501514852	-4.042363625	Not Sig
PCDHGA8	-0.226251504	0.236025948	3.494338013	0.021306565	0.501514852	-4.043927444	Not Sig
PARP2	-0.218928253	2.520781386	3.493812915	0.021317499	0.501514852	-4.044519817	Not Sig
CELA1	0.199310702	0.099655351	-3.49355833	0.021322802	0.501514852	-4.044807034	Not Sig
NELFCD	-0.270318696	4.972672587	3.493134768	0.02133163	0.501514852	-4.04528491	Not Sig
TXK	-0.059969735	0.091603656	3.491518763	0.021365347	0.501514852	-4.047108394	Not Sig
PDE4DIP	0.32286003	3.372920676	-3.489431412	0.021408991	0.501514852	-4.04946434	Not Sig
PPP2CB	-0.075834688	5.188682638	3.48846075	0.021429321	0.501514852	-4.050560136	Not Sig
NUTF2	-0.166586904	4.674555504	3.487381309	0.021451957	0.501514852	-4.051778905	Not Sig
SPMIP4	0.252097917	1.579577066	-3.485533146	0.021490777	0.501514852	-4.053866042	Not Sig
C1orf74	-0.106699288	0.693838188	3.484618242	0.021510024	0.501514852	-4.054899442	Not Sig
PHTF1	-0.421236568	1.904825717	3.484171317	0.021519434	0.501514852	-4.055404299	Not Sig
TNF	0.945874495	1.392012269	-3.483934646	0.021524418	0.501514852	-4.055671661	Up
PNPLA1	0.128027524	0.335449341	-3.483421051	0.02153524	0.501514852	-4.056251886	Not Sig
MMP8	-1.078441011	0.694397966	3.483390567	0.021535883	0.501514852	-4.056286326	Down
OXR1	-0.18232852	1.87359524	3.482741972	0.021549559	0.501514852	-4.057019128	Not Sig
SNORD35B	1.559452292	1.51450734	-3.479655063	0.021614788	0.501514852	-4.060507708	Up
CDS1	-0.243404215	0.623975013	3.479607004	0.021615806	0.501514852	-4.060562032	Not Sig
APBA3	-0.145276843	3.026156254	3.478968504	0.021629327	0.501514852	-4.061283804	Not Sig
ANKRD18CP	0.092299143	0.221084038	-3.478716178	0.021634673	0.501514852	-4.061569054	Not Sig
NALF1	0.011761805	0.018591615	-3.478608252	0.02163696	0.501514852	-4.061691066	Not Sig
STIL	-0.08860773	0.241234298	3.477199552	0.02166684	0.501514852	-4.063283788	Not Sig
NT5DC2	0.462559514	3.975819945	-3.477026243	0.021670519	0.501514852	-4.063479758	Not Sig
UCHL3	-0.334873875	2.167575841	3.474883376	0.021716071	0.501604346	-4.065903202	Not Sig
FAM3A	0.234645448	3.786915534	-3.47472404	0.021719463	0.501604346	-4.06608343	Not Sig
AAGAB	0.144534877	3.471064786	-3.474010968	0.021734648	0.501604346	-4.066890044	Not Sig
RBM38	0.618370179	4.58957713	-3.467047024	0.021883605	0.504168189	-4.074771686	Up
CCDC7	-0.032622207	0.200860519	3.46646685	0.021896068	0.504168189	-4.075428654	Not Sig
TRAK2	-0.263592981	2.945379597	3.465305729	0.021921036	0.504168189	-4.076743623	Not Sig
TFEC	-0.268123237	3.084176144	3.465051817	0.021926501	0.504168189	-4.077031206	Not Sig
RITA1	-0.227640045	3.321133785	3.462794643	0.021975147	0.504185473	-4.079588143	Not Sig
HMGCS1	-0.470785963	3.075686173	3.462099194	0.02199016	0.504185473	-4.08037611	Not Sig
MEIS3P1	0.204250152	0.783464716	-3.461516914	0.02200274	0.504185473	-4.081035911	Not Sig
GPR143	0.064486764	0.032243382	-3.461036568	0.022013123	0.504185473	-4.081580246	Not Sig
SPATC1	0.191625832	0.205135649	-3.460339277	0.022028207	0.504185473	-4.08237049	Not Sig
CACNA1D	0.076334216	0.080491701	-3.452331609	0.02220229	0.505151705	-4.091451045	Not Sig
ASB16-AS1	0.226623179	0.928651045	-3.449567457	0.022262753	0.505151705	-4.094587854	Not Sig
KSR1	0.104358279	0.672048823	-3.449155327	0.022271784	0.505151705	-4.095055648	Not Sig
CASS4	-1.041765736	2.797556316	3.44816929	0.022293409	0.505151705	-4.096174972	Down
CYC1	-0.309407958	6.167909723	3.446688543	0.02232593	0.505151705	-4.097856158	Not Sig
ACSM5	-0.310933382	0.477347943	3.446124938	0.022338322	0.505151705	-4.098496144	Not Sig
SETD1B	0.184353564	1.816537402	-3.445347473	0.02235543	0.505151705	-4.099379055	Not Sig
LAMC2	0.128059431	0.12537119	-3.444723388	0.022369174	0.505151705	-4.10008785	Not Sig
PTGES2	0.196937017	4.604888945	-3.443358885	0.022399258	0.505151705	-4.101637775	Not Sig
GGTLC2	0.214287781	0.652807823	-3.442535538	0.022417434	0.505151705	-4.102573146	Not Sig
FYN	-0.433571427	3.245373455	3.442277501	0.022423134	0.505151705	-4.102866313	Not Sig
TMEM65	-0.357908978	1.859920401	3.441199163	0.022446971	0.505151705	-4.10409157	Not Sig
HARS2	-0.11521444	3.00439881	3.440139739	0.022470419	0.505151705	-4.105295514	Not Sig
IGLC6	-0.555872079	0.327515677	3.43981014	0.02247772	0.505151705	-4.105670109	Not Sig
TP53INP1	0.571995713	1.279164901	-3.439607077	0.02248222	0.505151705	-4.105900903	Not Sig
LGALS8-AS1	-0.370946464	1.582961243	3.439520889	0.02248413	0.505151705	-4.105998862	Not Sig
ACADVL	-0.293592195	7.657340808	3.438916771	0.022497523	0.505151705	-4.106685525	Not Sig
MAN1A1	-0.227934672	4.305967764	3.438342306	0.022510267	0.505151705	-4.107338536	Not Sig
C14orf93	0.166360744	0.720449571	-3.437375859	0.022531727	0.505151705	-4.108437239	Not Sig
CT69	-0.101051771	0.112920502	3.437188286	0.022535894	0.505151705	-4.108650498	Not Sig
NEK1	-0.171927264	0.797196407	3.4358536	0.022565576	0.505151705	-4.110168109	Not Sig
DDA1	-0.309581348	3.786300414	3.434816201	0.022588677	0.505151705	-4.11134788	Not Sig
SNORD17	-0.923327299	1.001240385	3.433264644	0.02262328	0.505151705	-4.113112683	Down
CAMK4	-0.223164218	0.596182715	3.433191061	0.022624923	0.505151705	-4.113196389	Not Sig
MT2A	-0.863630797	4.042052904	3.432876392	0.022631949	0.505151705	-4.113554354	Down
STX4	-0.103650556	6.152512425	3.431860234	0.022654654	0.505151705	-4.114710436	Not Sig
IRX2	-0.032157573	0.023494342	3.430248867	0.022690714	0.505151705	-4.116544015	Not Sig
FIBP	-0.129702932	4.837604832	3.429762676	0.022701608	0.505151705	-4.117097332	Not Sig
GCNT1	-0.406623993	1.003009088	3.42958769	0.02270553	0.505151705	-4.117296486	Not Sig
MAP2K4	0.125740977	3.054971318	-3.429154812	0.022715236	0.505151705	-4.117789171	Not Sig
DMXL1	0.235746325	2.066760721	-3.429017812	0.022718308	0.505151705	-4.117945106	Not Sig
SMG7-AS1	0.112209849	0.123149261	-3.426145039	0.022782854	0.505151705	-4.121215586	Not Sig
NCAPD3	-0.136948726	1.754656229	3.42582916	0.022789964	0.505151705	-4.121575273	Not Sig
ABALON	0.190810902	4.472485922	-3.425442947	0.022798661	0.505151705	-4.12201507	Not Sig
DVL1	-0.430506197	3.587451798	3.42441888	0.022821739	0.505151705	-4.123181329	Not Sig
PPM1J	-0.30567101	0.513011586	3.423685641	0.022838281	0.505151705	-4.124016479	Not Sig
VMP1	-0.174067175	5.016613862	3.423323131	0.022846464	0.505151705	-4.124429404	Not Sig
PARP16	0.234974084	1.043987893	-3.42302961	0.022853092	0.505151705	-4.124763759	Not Sig
LEISA1	0.099790653	0.088187092	-3.42245438	0.022866088	0.505151705	-4.125419056	Not Sig
PITX2	-0.148255721	0.343029369	3.42185658	0.022879603	0.505151705	-4.126100118	Not Sig
SAPCD1-AS1	0.196057995	0.228265497	-3.419390093	0.022935465	0.505937718	-4.128910721	Not Sig
ZNF746	0.670664454	3.312738562	-3.417952523	0.022968097	0.506210361	-4.130549292	Up
ANKRD13B	-0.101534084	0.186060372	3.414668034	0.023042854	0.507410153	-4.134294217	Not Sig
CHST15	-0.676535535	4.363913491	3.412500174	0.023092351	0.50786402	-4.136766891	Down
CREG1	0.81144118	8.105814199	-3.411984579	0.023104142	0.50786402	-4.137355088	Up
PRIM1	-0.537974371	2.326428715	3.407914943	0.023197451	0.509154848	-4.141999229	Not Sig
PYROXD1	-0.203458881	2.525395379	3.40764545	0.023203645	0.509154848	-4.142306856	Not Sig
TKTL1	-1.000420066	1.110733353	3.404904256	0.023266761	0.510022861	-4.145436577	Down
CLCC1	-0.351886182	2.299534952	3.403620922	0.023296379	0.510022861	-4.146902205	Not Sig
AIDA	-0.134760423	3.845672085	3.403014708	0.023310385	0.510022861	-4.147594619	Not Sig
TMEM126A	-0.335535728	4.760818365	3.401730273	0.023340092	0.510022861	-4.149061879	Not Sig
GAPDH	-0.448928521	10.07842053	3.40056868	0.023366997	0.510022861	-4.150389032	Not Sig
FUCA2	-0.155115129	5.97810126	3.396648088	0.02345807	0.510022861	-4.154869959	Not Sig
PLAA	-0.330946169	2.69724005	3.394709565	0.023503253	0.510022861	-4.157086415	Not Sig
RUNX2-AS1	0.283057853	0.187578832	-3.394694741	0.023503599	0.510022861	-4.157103366	Not Sig
ARID1B	0.197667859	2.232207061	-3.394359498	0.023511424	0.510022861	-4.157486733	Not Sig
SYNE2	-0.009744816	0.020390212	3.393670685	0.023527509	0.510022861	-4.15827448	Not Sig
DINOL	0.381057603	0.512450151	-3.392671084	0.023550876	0.510022861	-4.159417784	Not Sig
SRPX2	-0.728623467	0.523589394	3.392366476	0.023558001	0.510022861	-4.159766214	Down
PCNX4-DT	-0.315719248	0.888161227	3.391452881	0.023579388	0.510022861	-4.160811326	Not Sig
PCDHGA1	-0.25641224	0.276260758	3.390820482	0.023594206	0.510022861	-4.161534837	Not Sig
MRPS6	-1.278217021	6.577377186	3.390772542	0.023595329	0.510022861	-4.161589687	Down
TLCD4	0.058080015	0.051915272	-3.390358453	0.023605038	0.510022861	-4.162063472	Not Sig
NCBP3	0.268650539	1.692243544	-3.38981728	0.023617734	0.510022861	-4.162682702	Not Sig
GDAP1L1	0.116547845	0.095780154	-3.389006737	0.023636763	0.510022861	-4.163610239	Not Sig
UBAP1L	0.015928211	0.011506819	-3.388461266	0.023649579	0.510022861	-4.1642345	Not Sig
TERC	-0.180131127	0.123841347	3.388060053	0.023659011	0.510022861	-4.164693696	Not Sig
APOC3	-0.445145807	0.30379593	3.387502749	0.023672119	0.510022861	-4.165331582	Not Sig
MAP1LC3B	0.380221244	5.856685943	-3.386110125	0.023704913	0.510031814	-4.166925778	Not Sig
ORC4	-0.111819499	1.589145768	3.385750708	0.023713385	0.510031814	-4.167337266	Not Sig
RNASE3	-0.265759771	0.132879885	3.384826511	0.023735186	0.510061387	-4.16839545	Not Sig
GPN2	-0.117192394	2.705043186	3.382831992	0.023782315	0.510625262	-4.170679577	Not Sig
MELTF	0.66904782	3.143783825	-3.381142015	0.023822332	0.510625262	-4.172615421	Up
PLA2G2A	0.096520051	0.048260026	-3.381123476	0.023822772	0.510625262	-4.17263666	Not Sig
UBE3C	-0.298281034	4.211185493	3.380026085	0.0238488	0.510744747	-4.173893944	Not Sig
PCDHGB2	-0.306070726	0.312964743	3.378391427	0.023887632	0.510809768	-4.175767122	Not Sig
UBE2J1	-0.146447671	5.28214445	3.377181251	0.023916427	0.510809768	-4.177154144	Not Sig
CSNK1G2	-0.248263233	4.046398331	3.376699185	0.023927909	0.510809768	-4.177706719	Not Sig
SLC3A2	0.394400477	7.904122373	-3.375526853	0.023955858	0.510809768	-4.17905067	Not Sig
SEMA3C	-0.475383699	3.269127747	3.374867825	0.023971587	0.510809768	-4.179806267	Not Sig
ZFAND5	0.40821998	4.452756161	-3.373000044	0.024016228	0.510809768	-4.181948102	Not Sig
FEZ2	-0.208159549	4.669430248	3.371681005	0.024047812	0.510809768	-4.183461003	Not Sig
ITGB1	-0.442708654	6.454152547	3.370835874	0.024068074	0.510809768	-4.184430485	Not Sig
RPS6KC1	-0.157686788	2.106665385	3.370008607	0.024087927	0.510809768	-4.185379582	Not Sig
SERPINE1	-1.087104957	4.888497594	3.36860157	0.024121737	0.510809768	-4.186994072	Down
CCDC127	-0.055576242	1.724350066	3.364926135	0.024210315	0.510809768	-4.19121285	Not Sig
RPL27	-0.295785568	8.643641561	3.364323442	0.024224876	0.510809768	-4.191904837	Not Sig
A1BG-AS1	0.152514427	1.503938809	-3.362591355	0.024266779	0.510809768	-4.193893861	Not Sig
BCLAF1	-0.284745824	3.466869457	3.362267337	0.024274627	0.510809768	-4.194265995	Not Sig
ITPRIPL2	-0.129714466	3.038034148	3.362105592	0.024278546	0.510809768	-4.194451765	Not Sig
SLC9A6	-0.134910903	3.048017329	3.361356731	0.024296699	0.510809768	-4.19531191	Not Sig
PCDHGB1	-0.257231362	0.274821601	3.360529248	0.024316776	0.510809768	-4.196262462	Not Sig
TRAPPC9	0.199050381	1.758561291	-3.359744005	0.024335846	0.510809768	-4.197164589	Not Sig
PROM1	-0.122724746	0.142803446	3.359708736	0.024336703	0.510809768	-4.197205109	Not Sig
NOP53-AS1	0.71599937	1.105381951	-3.359454211	0.024342888	0.510809768	-4.197497542	Up
RPS11	-0.451173661	10.10966134	3.358513022	0.024365776	0.510809768	-4.198578995	Not Sig
LRRC1	-0.039332153	0.069741081	3.357666414	0.024386385	0.510809768	-4.199551887	Not Sig
TRUB2	-0.206302229	2.513773215	3.356088001	0.024424863	0.510809768	-4.201366039	Not Sig
TMX3	-0.390820015	2.451937807	3.355548388	0.024438034	0.510809768	-4.201986332	Not Sig
TALDO1	0.432888659	9.607162522	-3.353056116	0.024498971	0.510809768	-4.204851815	Not Sig
AMBRA1	0.189089866	2.336531759	-3.352927732	0.024502114	0.510809768	-4.20499945	Not Sig
RAP1GDS1	-0.389711624	3.412968299	3.352651802	0.024508873	0.510809768	-4.205316764	Not Sig
CAPZB	-0.293394503	6.747130495	3.351402692	0.024539495	0.510809768	-4.206753362	Not Sig
MCMDC2	-0.361796322	1.543649355	3.350059664	0.024572469	0.510809768	-4.208298242	Not Sig
PCDHGA7	-0.222357863	0.241953738	3.348574357	0.024608996	0.510809768	-4.210007107	Not Sig
ELOC	-0.564164017	5.288843655	3.348375488	0.024613891	0.510809768	-4.210235934	Not Sig
EIF4E	-0.409567537	2.967297467	3.348355585	0.024614381	0.510809768	-4.210258836	Not Sig
CTU1	0.53203743	2.206818546	-3.347536597	0.024634554	0.510809768	-4.211201265	Not Sig
TUSC1	0.257902828	2.059771706	-3.347379416	0.024638427	0.510809768	-4.211382149	Not Sig
PLK3	0.491303888	3.983784256	-3.347328974	0.024639671	0.510809768	-4.211440198	Not Sig
IGIP	0.225254163	0.376691569	-3.347280657	0.024640862	0.510809768	-4.211495802	Not Sig
VSIG10L	0.382544122	1.379625956	-3.346761358	0.024653666	0.510809768	-4.212093446	Not Sig
RANBP17	0.020417011	0.024287213	-3.34551938	0.024684322	0.510809768	-4.213522963	Not Sig
MRPS28	-0.264443086	4.980172823	3.345458063	0.024685837	0.510809768	-4.213593545	Not Sig
RAB11FIP1	0.74432371	3.909585295	-3.345421328	0.024686744	0.510809768	-4.213635831	Up
DES	-0.038355868	0.019177934	3.345267829	0.024690537	0.510809768	-4.213812528	Not Sig
TTC13	-0.370788193	1.364281268	3.343727229	0.024728636	0.511026053	-4.215586148	Not Sig
PRR12	-0.230681411	2.620022215	3.343190687	0.024741921	0.511026053	-4.21620393	Not Sig
ACTR1B	-0.486432755	4.660928827	3.34202983	0.024770692	0.511197472	-4.217540707	Not Sig
CENPBD2P	-0.312490867	3.650505464	3.341005943	0.0247961	0.511299272	-4.218719928	Not Sig
FREY1	-0.276218753	0.138109377	3.339847559	0.024824883	0.511430511	-4.220054245	Not Sig
JMY	0.37818395	0.51787653	-3.33910207	0.024843427	0.511430511	-4.220913067	Not Sig
ZNF132	-0.298243135	0.545240071	3.336795459	0.024900905	0.511925929	-4.223570878	Not Sig
COMMD7	0.251494652	4.703135364	-3.33571379	0.024927912	0.511925929	-4.224817521	Not Sig
PHC2	-0.349298037	4.792802785	3.335665015	0.024929131	0.511925929	-4.22487374	Not Sig
CPM	-0.254571968	4.688951955	3.334335582	0.024962372	0.511925929	-4.22640619	Not Sig
BTBD3	-0.404054416	1.881186574	3.332738355	0.025002378	0.511925929	-4.228247688	Not Sig
HIF1A-AS1	-0.559902367	4.553359154	3.332367374	0.025011681	0.511925929	-4.228675461	Not Sig
DTX2	0.246303572	2.834525427	-3.332036272	0.025019987	0.511925929	-4.229057268	Not Sig
HCFC1R1	-0.382481052	4.850141184	3.331577578	0.025031499	0.511925929	-4.229586233	Not Sig
MYBL2	-0.316574975	0.410292639	3.330402004	0.025061031	0.512061319	-4.230942052	Not Sig
ZFR2	-0.028103046	0.027207685	3.328604427	0.025106267	0.512061319	-4.233015652	Not Sig
CTSD	0.60716467	12.32032745	-3.328057397	0.025120051	0.512061319	-4.233646778	Up
KRR1	-0.527247303	2.824412418	3.328053715	0.025120144	0.512061319	-4.233651026	Not Sig
PANO1	-0.280387087	0.376990204	3.324411764	0.025212142	0.513517461	-4.237854032	Not Sig
GAS6-DT	0.052007246	0.026003623	-3.322254446	0.025266822	0.513536518	-4.240344651	Not Sig
CAMK1	-0.416248811	5.525227178	3.321156859	0.025294694	0.513536518	-4.241612085	Not Sig
CRTC3	0.33680953	2.830994825	-3.321099251	0.025296158	0.513536518	-4.241678613	Not Sig
TAPBP	0.247246734	6.048790011	-3.320585896	0.025309208	0.513536518	-4.242271477	Not Sig
ADAMTS7	-0.066462271	0.058916576	3.320322558	0.025315905	0.513536518	-4.242575616	Not Sig
FOXP4	0.425793327	2.040436015	-3.319396514	0.025339471	0.513597353	-4.243645223	Not Sig
BCAR3-AS1	-0.310580393	1.045230022	3.316007245	0.025425941	0.514932022	-4.247561046	Not Sig
ALDH1A2-AS1	-0.519820525	0.339411463	3.315017824	0.025451249	0.514959547	-4.248704513	Not Sig
RASGRP3	-0.325160746	3.275001027	3.314342263	0.025468545	0.514959547	-4.249485341	Not Sig
TNFAIP2	0.523860525	4.379536592	-3.308733993	0.02561266	0.517454477	-4.255970191	Not Sig
PPP1R37	0.335207369	3.684934764	-3.304694883	0.025717038	0.518888403	-4.260643595	Not Sig
TBCC	0.275721208	3.126263622	-3.304380031	0.025725195	0.518888403	-4.261007995	Not Sig
SP6	0.054611804	0.044560268	-3.300302862	0.025831095	0.520603941	-4.265728157	Not Sig
TIMMDC1	-0.114178206	4.66213245	3.297258128	0.025910509	0.521730886	-4.269254717	Not Sig
TMEM138	1.204703416	4.74366968	-3.296558421	0.025928799	0.521730886	-4.270065351	Up
PTAR1	-0.252058637	1.21630992	3.291815422	0.026053172	0.522117354	-4.275562246	Not Sig
TSC22D1	-0.740408942	3.428073603	3.29132236	0.026066141	0.522117354	-4.276133877	Down
PKD2L1	0.895095559	1.053347503	-3.289869991	0.026104386	0.522117354	-4.277817893	Up
ORC1	-0.41933588	0.611997471	3.289225134	0.026121388	0.522117354	-4.278565706	Not Sig
VPS8	0.121218872	2.131536246	-3.287989582	0.026153999	0.522117354	-4.279998698	Not Sig
ANAPC1P6	-0.123627526	0.11129077	3.287814725	0.026158618	0.522117354	-4.280201516	Not Sig
DENND4C	-0.321656435	4.212720039	3.287789759	0.026159278	0.522117354	-4.280230475	Not Sig
HLA-B	0.401384349	11.03080566	-3.287567077	0.026165162	0.522117354	-4.280488772	Not Sig
CNPPD1	0.277812788	4.740069435	-3.286578579	0.026191299	0.522117354	-4.281635463	Not Sig
STON2	-0.108662454	0.149866266	3.284101497	0.02625693	0.522117354	-4.284509611	Not Sig
ARID5A	0.123704023	3.212620895	-3.283679297	0.026268135	0.522117354	-4.284999582	Not Sig
UBL4A	-0.40063977	4.776233912	3.282347456	0.026303519	0.522117354	-4.286545384	Not Sig
NEK5	0.033098701	0.035957301	-3.282279323	0.02630533	0.522117354	-4.28662447	Not Sig
CIR1	1.411959242	5.247993077	-3.2819066	0.026315243	0.522117354	-4.287057123	Up
ANO8	-0.523418617	2.098765835	3.281324415	0.026330736	0.522117354	-4.28773296	Not Sig
ZNF318	-0.39371853	2.596956525	3.281057027	0.026337854	0.522117354	-4.288043378	Not Sig
ACVR2B-AS1	0.060901844	0.039648549	-3.280314798	0.026357627	0.522117354	-4.28890511	Not Sig
KIAA1614	0.173062302	0.276972291	-3.279475585	0.026380005	0.522117354	-4.289879541	Not Sig
NHSL1-AS1	-0.195339382	1.356156855	3.278208264	0.026413839	0.522117354	-4.291351262	Not Sig
GET4	0.287459062	4.089834624	-3.277132942	0.026442587	0.522117354	-4.292600208	Not Sig
PDGFD	-0.022563754	0.011281877	3.275240042	0.026493279	0.522117354	-4.294799168	Not Sig
MBNL1	-0.264869361	3.764347387	3.27521893	0.026493845	0.522117354	-4.294823697	Not Sig
ERN2	-0.022546291	0.011273145	3.275118025	0.026496551	0.522117354	-4.294940932	Not Sig
TAF4B	0.152838805	0.409229787	-3.274774891	0.026505754	0.522117354	-4.295339613	Not Sig
MAFG	0.376199308	3.827222703	-3.2747594	0.026506169	0.522117354	-4.295357612	Not Sig
USP20	0.141703529	1.860371927	-3.274149816	0.026522527	0.522117354	-4.296065919	Not Sig
BAIAP2-DT	-0.313812574	3.966223768	3.273463831	0.02654095	0.522117354	-4.296863067	Not Sig
COA3	0.164522654	5.468912841	-3.271904314	0.026582886	0.522117354	-4.29867557	Not Sig
ARV1	-0.120037994	3.231942342	3.271148299	0.026603244	0.522117354	-4.29955436	Not Sig
PPIF	0.838602063	6.664969397	-3.270695807	0.026615437	0.522117354	-4.300080376	Up
SYCP2	-0.013099712	0.00912872	3.270227402	0.026628065	0.522117354	-4.300624924	Not Sig
RNF103	0.490848347	2.065080851	-3.270097869	0.026631559	0.522117354	-4.300775519	Not Sig
PSENEN	-0.161244203	5.316992139	3.269216677	0.026655339	0.522117354	-4.301800064	Not Sig
ABCD3	-0.095711589	3.117047197	3.269065462	0.026659422	0.522117354	-4.30197589	Not Sig
PCDHGA3	-0.239671509	0.265001079	3.267524515	0.026701073	0.522117354	-4.303767838	Not Sig
SAMD15	-0.144053114	0.173353411	3.26571678	0.026750031	0.522117354	-4.305870488	Not Sig
CHRNA6	0.042701888	0.021350944	-3.265168151	0.026764909	0.522117354	-4.306508719	Not Sig
PCDHGB5	-0.302789704	0.43230117	3.264897073	0.026772265	0.522117354	-4.306824086	Not Sig
AREG	-1.132424348	1.318907572	3.264523446	0.026782406	0.522117354	-4.307258775	Down
MMEL1	0.8312171	2.124432674	-3.264451361	0.026784363	0.522117354	-4.307342644	Up
GNE	-0.31691074	2.060125259	3.261860047	0.026854828	0.522686492	-4.310358068	Not Sig
FBH1	-0.133227477	2.82214273	3.261838201	0.026855423	0.522686492	-4.310383494	Not Sig
THAP1	-0.208939003	2.208430239	3.258442172	0.026948098	0.522730153	-4.314336891	Not Sig
IRS2	0.861597498	2.036278041	-3.25714761	0.026983523	0.522730153	-4.315844381	Up
RAPGEF1	0.160380644	6.055341921	-3.256362954	0.027005021	0.522730153	-4.316758221	Not Sig
SNIP1	0.202654073	1.669959846	-3.255951884	0.027016291	0.522730153	-4.317237004	Not Sig
ATP6AP1	0.242841797	8.232805918	-3.254895487	0.027045279	0.522730153	-4.318467536	Not Sig
RPS25	-0.458231544	8.69010837	3.254782628	0.027048378	0.522730153	-4.318599009	Not Sig
DOCK8	-0.351609389	3.875029876	3.254711546	0.02705033	0.522730153	-4.318681815	Not Sig
PHTF2	-0.229939233	1.574554959	3.254252156	0.02706295	0.522730153	-4.319216995	Not Sig
SPRED1	-1.257316856	2.740716328	3.254232237	0.027063497	0.522730153	-4.319240201	Down
NBEAL1	-0.111787086	0.772997848	3.253505006	0.02708349	0.522730153	-4.320087478	Not Sig
SLCO4A1-AS2	0.511634154	2.034675623	-3.25328698	0.027089487	0.522730153	-4.32034151	Not Sig
DCAF1	-0.130148061	2.267266021	3.252582736	0.027108868	0.522730153	-4.321162106	Not Sig
HACD1	-0.309473523	1.158704794	3.250980836	0.027153014	0.523177398	-4.323028942	Not Sig
CRACR2A	-0.290591884	0.648957232	3.248713569	0.027215638	0.523791699	-4.325671854	Not Sig
GTF2A2	-0.326851427	4.541988294	3.24830835	0.027226848	0.523791699	-4.326144293	Not Sig
ARC	-0.382629822	0.425942228	3.245061548	0.027316862	0.525102179	-4.329930583	Not Sig
TMEM86B	0.233926536	0.561310322	-3.244335993	0.027337024	0.525102179	-4.330776914	Not Sig
NUCB1	0.383791959	7.359219645	-3.243056819	0.027372613	0.525220537	-4.332269213	Not Sig
COBL	-0.107566926	0.092600736	3.242602964	0.027385252	0.525220537	-4.332798744	Not Sig
RFXAP	0.427391659	0.815992801	-3.23884044	0.027490298	0.526582701	-4.337189839	Not Sig
GREB1	0.092782914	0.161293397	-3.23841771	0.02750213	0.526582701	-4.337683324	Not Sig
MRPS21	-0.246209301	4.148243276	3.237234488	0.027535277	0.526582701	-4.339064733	Not Sig
ENDOD1	-0.537318061	1.598687352	3.237043641	0.027540627	0.526582701	-4.339287566	Not Sig
LST1	-0.363860717	6.124692591	3.235386883	0.027587128	0.526602199	-4.341222231	Not Sig
NAA50	-0.549188218	5.338418494	3.234067792	0.027624217	0.526602199	-4.342762882	Not Sig
SLC25A30	0.311783416	2.085878547	-3.234044296	0.027624878	0.526602199	-4.342790328	Not Sig
EIF2D	0.120892577	2.389594597	-3.233148954	0.027650085	0.526602199	-4.343836209	Not Sig
PCAT6	0.487153775	0.586410575	-3.232809133	0.02765966	0.526602199	-4.344233197	Not Sig
KLHL28	0.184933171	0.974783107	-3.2318073	0.027687908	0.526602199	-4.345403669	Not Sig
TUBGCP3	-0.224593916	2.993834548	3.231759137	0.027689267	0.526602199	-4.345459943	Not Sig
LRTM2	0.169623889	0.265838892	-3.230634956	0.027721007	0.526804614	-4.346773546	Not Sig
LOXHD1	-0.018152565	0.009076283	3.22969517	0.027747573	0.526908473	-4.34787183	Not Sig
ANPEP	-0.473111719	6.548413763	3.227432054	0.027811668	0.52772428	-4.350517174	Not Sig
CLINT1	-0.32296265	4.139334244	3.22571445	0.027860427	0.52824808	-4.352525385	Not Sig
SANBR	-0.337607413	1.297085917	3.219687402	0.028032306	0.529959265	-4.359575687	Not Sig
PCDHGA2	-0.185203103	0.196690356	3.219620809	0.028034212	0.529959265	-4.359653616	Not Sig
ABTB1	0.309395288	3.490133176	-3.219553736	0.028036132	0.529959265	-4.359732108	Not Sig
COG6	-0.102465762	1.511187399	3.21944903	0.028039129	0.529959265	-4.359854641	Not Sig
SSMEM1	-0.150600808	0.163426439	3.218604411	0.02806332	0.529959265	-4.360843124	Not Sig
ENO1	-0.343601344	9.53455753	3.218091773	0.028078015	0.529959265	-4.361443132	Not Sig
SKP1P2	-0.052721475	0.091442636	3.217342799	0.0280995	0.529964207	-4.362319825	Not Sig
CCDC117	0.376680311	2.293251026	-3.216308931	0.028129189	0.530123749	-4.363530133	Not Sig
RETREG2	0.138685353	4.791787159	-3.213777672	0.02820203	0.530489506	-4.366494055	Not Sig
MRPL14	-0.392147699	5.007110084	3.213735103	0.028203257	0.530489506	-4.366543908	Not Sig
SLC22A18AS	0.196209809	1.457154662	-3.21326848	0.028216709	0.530489506	-4.367090399	Not Sig
B9D1	0.214511784	0.63554243	-3.211661871	0.028263083	0.530489506	-4.368972244	Not Sig
PCDHGA6	-0.236178501	0.27371709	3.211427161	0.028269865	0.530489506	-4.369247196	Not Sig
CCDC93	0.202940168	2.384219513	-3.211212764	0.028276062	0.530489506	-4.36949836	Not Sig
MGST3	-0.321622594	6.494259811	3.210067237	0.028309198	0.530712445	-4.370840447	Not Sig
MSMO1	-0.719721549	5.573458058	3.208655236	0.028350104	0.531080603	-4.372495002	Down
TEX22	0.076416593	0.148459779	-3.206863687	0.028402104	0.531463198	-4.374594736	Not Sig
PSMA1	-0.365640491	6.067803525	3.206305918	0.028418316	0.531463198	-4.375248552	Not Sig
HBA1	-0.22952789	0.159999142	3.205753689	0.028434377	0.531463198	-4.375895919	Not Sig
C1orf122	-0.518779607	5.507938471	3.20392137	0.028487745	0.53206243	-4.378044238	Not Sig
MRPL42	-0.240076049	1.202116038	3.20276258	0.028521555	0.532285574	-4.379403133	Not Sig
RPL6	-0.147918096	7.158350319	3.201693878	0.028552777	0.532285574	-4.380656561	Not Sig
PPM1F	0.150606885	3.068558234	-3.201322366	0.028563641	0.532285574	-4.381092329	Not Sig
SDSL	0.526166957	4.785652626	-3.199443889	0.028618641	0.532647123	-4.38329602	Not Sig
ARPC2	-0.25267925	7.570738226	3.19920299	0.028625703	0.532647123	-4.383578664	Not Sig
DENND2C	0.079464124	0.130869759	-3.197149121	0.028685996	0.53304684	-4.38598879	Not Sig
KCNH2	-0.021699212	0.023590619	3.196096248	0.028716961	0.53304684	-4.387224537	Not Sig
MAN2A1	-0.287054033	3.057346648	3.196001061	0.028719763	0.53304684	-4.387336265	Not Sig
GSTZ1	0.431645918	2.863393861	-3.195565961	0.028732572	0.53304684	-4.387846992	Not Sig
FAM174B	0.122874715	0.377340008	-3.193488198	0.02879383	0.533786734	-4.390286292	Not Sig
EPB41L1	0.177282135	1.969684445	-3.189490692	0.028912113	0.535581871	-4.394981192	Not Sig
FAM174A	0.188907991	3.327886161	-3.18798117	0.028956924	0.535597255	-4.396754681	Not Sig
PLB1	-0.221858039	0.478990819	3.187795352	0.028962445	0.535597255	-4.396973016	Not Sig
NIPAL4	0.523762136	0.297890549	-3.187296019	0.028977289	0.535597255	-4.397559756	Not Sig
POC1B	-0.543859095	2.722344202	3.185587042	0.029028159	0.536050642	-4.399568164	Not Sig
ALDH8A1	-0.046331782	0.059311866	3.184864235	0.029049706	0.536050642	-4.400417746	Not Sig
FBRSL1	0.222840158	1.979617245	-3.1842326	0.02906855	0.536050642	-4.40116023	Not Sig
DEPTOR	-0.138444708	0.213361943	3.18359162	0.029087687	0.536050642	-4.401913757	Not Sig
NATD1	0.524713845	1.486082013	-3.182230527	0.029128371	0.536244656	-4.403514046	Not Sig
PCDHAC1	-0.015341604	0.007670802	3.181803012	0.029141164	0.536244656	-4.404016749	Not Sig
ARHGAP21	0.216773524	2.066272445	-3.180771341	0.029172061	0.536348637	-4.405229974	Not Sig
CCR1	-0.491049665	7.462174544	3.179880817	0.029198761	0.536348637	-4.406277339	Not Sig
BRD2	0.316592882	4.7412935	-3.178806981	0.029230996	0.536348637	-4.407540459	Not Sig
KDF1	-0.061648674	0.038684947	3.178489525	0.029240533	0.536348637	-4.407913907	Not Sig
PSMC3IP	-0.239066052	2.527147858	3.177636074	0.029266191	0.536348637	-4.408917958	Not Sig
SIGLEC17P	-0.533122882	3.286398902	3.175522697	0.029329838	0.536348637	-4.41140473	Not Sig
DDHD1	0.38624235	1.361727323	-3.175210759	0.029339246	0.536348637	-4.411771837	Not Sig
SLFN11	-0.460519822	3.047424264	3.175032535	0.029344623	0.536348637	-4.411981589	Not Sig
DCUN1D2	-0.113225124	0.826354572	3.174824059	0.029350913	0.536348637	-4.41222695	Not Sig
TMEM132E	-0.014961702	0.007480851	3.174469933	0.029361603	0.536348637	-4.412643745	Not Sig
NHSL2	0.110759648	0.187277398	-3.172293016	0.029427413	0.536906301	-4.41520632	Not Sig
CDK5RAP3	0.288093405	3.064726997	-3.172037991	0.029435134	0.536906301	-4.415506571	Not Sig
TIMM23B	-0.287992226	0.994385945	3.170522643	0.029481058	0.537351466	-4.417290847	Not Sig
EFR3A	-0.356036561	4.012038756	3.16831642	0.029548069	0.538180031	-4.41988922	Not Sig
CHRM2	-0.042897601	0.033188373	3.166629651	0.02959942	0.538677927	-4.421876295	Not Sig
MRPL9	-0.158619516	4.360057195	3.166002159	0.029618549	0.538677927	-4.42261561	Not Sig
MS4A1	-0.07667878	0.120643072	3.165020415	0.029648507	0.538830323	-4.423772427	Not Sig
TJP2	0.726918904	1.311891664	-3.160721274	0.029780105	0.539571278	-4.428839907	Up
TRIM5	-0.51002368	2.240707812	3.160390087	0.029790271	0.539571278	-4.429230398	Not Sig
B4GALNT1	-0.054142116	0.056076564	3.159304937	0.029823608	0.539571278	-4.430509972	Not Sig
BCORL1	0.179014227	1.139557432	-3.159113684	0.029829487	0.539571278	-4.43073551	Not Sig
CENPK	-0.117581088	0.291416174	3.158834118	0.029838085	0.539571278	-4.431065201	Not Sig
LZTR1	-0.22598697	3.345805219	3.157688379	0.029873349	0.539571278	-4.43241649	Not Sig
CDC27	-0.284141066	2.834154887	3.157518397	0.029878585	0.539571278	-4.432616984	Not Sig
PSMA2	-0.264900773	5.863733373	3.157063673	0.029892597	0.539571278	-4.433153353	Not Sig
SPMIP5	0.048417855	0.033953517	-3.155081742	0.029953756	0.539571278	-4.435491491	Not Sig
RNF135	0.200975797	3.92027225	-3.154874036	0.029960174	0.539571278	-4.435736562	Not Sig
DCP1B	0.204073054	1.777946181	-3.153121521	0.030014388	0.539571278	-4.437804591	Not Sig
SNRNP70	-0.189047298	6.347368913	3.152961406	0.030019347	0.539571278	-4.437993554	Not Sig
CPNE3	0.129077987	3.039059544	-3.152620801	0.030029899	0.539571278	-4.438395541	Not Sig
SMAD4	0.124968768	2.002456591	-3.152042094	0.030047837	0.539571278	-4.439078579	Not Sig
SLC16A6	1.704046819	3.91527121	-3.150472255	0.030096558	0.539571278	-4.44093168	Up
RPP40	-0.207266405	0.439597986	3.150240402	0.030103762	0.539571278	-4.4412054	Not Sig
PER3	0.276740355	1.643122384	-3.150052056	0.030109615	0.539571278	-4.441427762	Not Sig
ZNF788P	0.255791133	0.978303043	-3.149658413	0.030121852	0.539571278	-4.441892517	Not Sig
UNC13D	0.241098066	4.440323629	-3.148680792	0.030152269	0.539571278	-4.443046842	Not Sig
BOLA2	-0.345284891	4.133940715	3.144360668	0.030287106	0.539571278	-4.448149519	Not Sig
CAMTA2	-0.218756303	3.621285989	3.143684961	0.030308259	0.539571278	-4.448947874	Not Sig
EIF1	0.323955773	7.906990273	-3.14366508	0.030308881	0.539571278	-4.448971364	Not Sig
C19orf47	-0.08234546	1.348797193	3.143535665	0.030312935	0.539571278	-4.449124278	Not Sig
PMS2P3	-0.273655287	1.10069556	3.143128928	0.030325678	0.539571278	-4.449604883	Not Sig
TSPAN17	-0.513612499	5.273586805	3.143114405	0.030326133	0.539571278	-4.449622043	Not Sig
APBB1IP	-0.655486074	4.877511863	3.142958717	0.030331012	0.539571278	-4.449806013	Down
DOCK10	-1.279119507	2.65332187	3.141877494	0.030364924	0.539571278	-4.451083746	Down
RNF220	0.274349546	3.532405069	-3.141722589	0.030369786	0.539571278	-4.451266818	Not Sig
PTPN13	-0.370330559	0.376943716	3.1407609	0.030399991	0.539571278	-4.452403459	Not Sig
EEF1B2	-0.257949403	7.534263107	3.140266704	0.030415526	0.539571278	-4.452987613	Not Sig
UNK	0.209108176	2.341075127	-3.139895688	0.030427195	0.539571278	-4.453426188	Not Sig
KIFC1	-0.257590477	0.432727946	3.139346705	0.030444471	0.539571278	-4.454075174	Not Sig
GEM	-0.645180765	2.545151768	3.13869344	0.030465043	0.539571278	-4.454847495	Down
SNORD10	1.134280488	1.924443169	-3.138265492	0.030478528	0.539571278	-4.455353471	Up
TREML3P	0.951698861	0.870460507	-3.138075634	0.030484513	0.539571278	-4.455577954	Up
PDE7A	0.534178598	1.712648606	-3.137867876	0.030491064	0.539571278	-4.455823608	Not Sig
GZMB	-0.846516228	0.809597155	3.13747541	0.030503443	0.539571278	-4.456287678	Down
USP25	-0.211781747	2.811022457	3.137143053	0.030513931	0.539571278	-4.45668069	Not Sig
KLHL11	0.27158358	0.73758151	-3.135553523	0.030564147	0.539571278	-4.458560536	Not Sig
CNR1	-0.050088186	0.04432886	3.135422777	0.030568282	0.539571278	-4.458715179	Not Sig
CBX5	-0.118371757	1.612713402	3.135134896	0.030577388	0.539571278	-4.459055685	Not Sig
C3orf38	-0.145813031	3.220495147	3.133953856	0.03061478	0.539571278	-4.460452747	Not Sig
APEX1	-0.440454603	6.498837702	3.133418482	0.030631747	0.539571278	-4.461086114	Not Sig
ZNF35	-0.243689619	1.743094654	3.133157388	0.030640025	0.539571278	-4.461395012	Not Sig
HCG18	-0.193195906	1.472658502	3.131906346	0.030679728	0.539776136	-4.462875251	Not Sig
LDB3	0.014630842	0.013526743	-3.131429067	0.030694891	0.539776136	-4.463440031	Not Sig
ARSK	-0.30689807	1.302049777	3.130299399	0.030730813	0.540027537	-4.464776938	Not Sig
SNORD60	0.745306969	0.372653485	-3.129224256	0.030765046	0.540248927	-4.466049491	Up
RNF24	0.324254071	1.956865047	-3.125860575	0.030872433	0.541263383	-4.470031884	Not Sig
PSMA5	-0.360617357	4.839976869	3.125468152	0.030884989	0.541263383	-4.470496598	Not Sig
FAM210B	0.511778204	3.720497803	-3.125227209	0.030892701	0.541263383	-4.470781937	Not Sig
SNX7	-0.090771136	0.106289691	3.124702064	0.030909518	0.541263383	-4.471403875	Not Sig
TTC38	-0.145581757	2.391500473	3.120579269	0.031041912	0.542846968	-4.476287984	Not Sig
TONSL-AS1	0.086242196	0.462757877	-3.12053214	0.031043429	0.542846968	-4.476343831	Not Sig
AFF3	0.025862067	0.018061305	-3.119457085	0.031078061	0.542897567	-4.477617821	Not Sig
ARHGAP5-AS1	-0.209904882	0.516801875	3.118322307	0.031114665	0.542897567	-4.478962772	Not Sig
CYP4X1	-0.136581672	0.225677261	3.117931911	0.03112727	0.542897567	-4.479425518	Not Sig
CTNNAL1	-0.589262712	2.76250495	3.116369139	0.031177784	0.542897567	-4.481278129	Down
SERPINB9-AS1	-0.574397443	1.209637791	3.116240026	0.031181962	0.542897567	-4.481431203	Not Sig
GEMIN7	-0.186139958	2.373346511	3.116112061	0.031186103	0.542897567	-4.48158292	Not Sig
DLGAP1-AS1	0.213287408	2.683225781	-3.115728773	0.031198511	0.542897567	-4.482037363	Not Sig
PRPS2	-0.130511709	3.800894412	3.114617441	0.031234518	0.543145647	-4.483355131	Not Sig
IRF5	0.417904189	4.764081075	-3.113009899	0.031286687	0.543674231	-4.485261602	Not Sig
HINT1	-0.259132387	5.685243744	3.112031734	0.031318481	0.543848249	-4.486421846	Not Sig
ZNF66	-0.107595353	0.108881614	3.109798032	0.031391222	0.543987776	-4.489071862	Not Sig
PRKD3-DT	-0.08890728	0.04445364	3.109759151	0.03139249	0.543987776	-4.489117997	Not Sig
LCMT1-AS1	-0.576329427	0.702244538	3.10917896	0.031411417	0.543987776	-4.489806445	Not Sig
MAEA	0.311706023	3.523389726	-3.109110395	0.031413655	0.543987776	-4.489887808	Not Sig
CCDC169	-0.038776316	0.026943533	3.106642113	0.031494328	0.544703253	-4.492817221	Not Sig
TXNL1	-0.269075713	3.073981155	3.105987816	0.031515753	0.544703253	-4.493593905	Not Sig
PRR13	0.178944971	7.191367953	-3.104809844	0.031554368	0.544703253	-4.494992375	Not Sig
ALDH6A1	0.297926927	1.460761534	-3.103671983	0.03159172	0.544703253	-4.49634342	Not Sig
SH3GLB1	-0.334028638	4.61406704	3.102694066	0.031623862	0.544703253	-4.497504705	Not Sig
ABAT	0.471241442	1.01433523	-3.102638812	0.03162568	0.544703253	-4.497570323	Not Sig
SCRN1	-0.222868579	1.813242455	3.102550259	0.031628592	0.544703253	-4.497675489	Not Sig
PARD6G-AS1	-0.054388752	0.051471205	3.101933507	0.031648887	0.544703253	-4.498407971	Not Sig
PKD2L2	-0.256346116	1.070750556	3.101123238	0.031675571	0.544703253	-4.499370369	Not Sig
MDP1	0.274999164	2.732821994	-3.100928413	0.031681991	0.544703253	-4.499601787	Not Sig
USP14	-0.24080845	3.858640835	3.098697109	0.031755626	0.544703253	-4.502252577	Not Sig
ST6GALNAC2	1.083840979	1.671883628	-3.097878716	0.031782683	0.544703253	-4.503225011	Up
TMCC1	0.252066181	1.677576195	-3.097437563	0.031797279	0.544703253	-4.503749239	Not Sig
TK2	0.379273622	2.264180611	-3.097315743	0.031801311	0.544703253	-4.503894005	Not Sig
TRAC	-1.674009466	1.897675228	3.097076258	0.031809239	0.544703253	-4.504178605	Down
TIMM23	-0.296292915	5.271602362	3.096681698	0.031822306	0.544703253	-4.504647511	Not Sig
SDHAF3	-0.548037732	2.898227319	3.09657623	0.0318258	0.544703253	-4.504772855	Not Sig
PCDHAC2	-0.021563606	0.010781803	3.093710431	0.031920904	0.545880593	-4.508179378	Not Sig
CLVS1	-0.399943285	1.426188924	3.092348962	0.0319662	0.545880593	-4.509798149	Not Sig
TAF1B	-0.245491997	1.965071673	3.092302818	0.031967737	0.545880593	-4.509853019	Not Sig
ACADM	-0.242507833	4.274993123	3.09082961	0.032016836	0.545880593	-4.51160496	Not Sig
TAOK1	-0.275224829	2.8006899	3.089905773	0.03204767	0.545880593	-4.51270375	Not Sig
SAMD5	0.014514378	0.007257189	-3.089899982	0.032047864	0.545880593	-4.512710638	Not Sig
ASAH1	0.459023246	8.469778763	-3.089622393	0.032057135	0.545880593	-4.513040821	Not Sig
FAM89B	0.17501281	4.830906429	-3.088134473	0.032106885	0.545880593	-4.514810839	Not Sig
ZNF230-DT	0.187083475	0.443191832	-3.088133563	0.032106916	0.545880593	-4.514811923	Not Sig
ZNF777	0.20934487	2.480345994	-3.087945958	0.032113195	0.545880593	-4.515035119	Not Sig
ANKS6	0.146209454	0.44330308	-3.08622191	0.032170964	0.545945036	-4.517086483	Not Sig
ACP5	1.195832161	10.39554709	-3.08611161	0.032174664	0.545945036	-4.517217739	Up
MOV10	-0.651002323	4.128120568	3.085875815	0.032182575	0.545945036	-4.517498337	Down
WASH7P	0.133507715	2.700895284	-3.084204777	0.032238706	0.546289401	-4.519487125	Not Sig
IDI2-AS1	-0.443155504	2.664178768	3.083466862	0.032263528	0.546289401	-4.520365483	Not Sig
BMPR2	-0.091650897	1.894500873	3.083318963	0.032268506	0.546289401	-4.520541541	Not Sig
PSMB5	-0.521431847	5.759881424	3.079450027	0.032399035	0.547538493	-4.525148209	Not Sig
EIF2A	-0.315994864	3.887937374	3.078762884	0.032422281	0.547538493	-4.525966605	Not Sig
MRPL50	-0.203059981	2.760096748	3.078530799	0.032430137	0.547538493	-4.526243036	Not Sig
LNPEP	-0.147848278	1.723409752	3.078201848	0.032441276	0.547538493	-4.526634856	Not Sig
MYADM-AS1	-0.243025293	0.266043684	3.077814839	0.032454385	0.547538493	-4.52709585	Not Sig
CCDC42	-0.063062234	0.031531117	3.076302176	0.032505685	0.547538493	-4.528897897	Not Sig
SNRNP27	-0.278360036	4.14790861	3.075265192	0.032540906	0.547538493	-4.530133455	Not Sig
PCDHGA4	-0.240057262	0.269725272	3.075008035	0.032549647	0.547538493	-4.530439881	Not Sig
UGGT2	-0.285139154	1.420654607	3.074253697	0.032575304	0.547538493	-4.531338794	Not Sig
RDH8	-0.209282981	0.115929308	3.073759001	0.032592142	0.547538493	-4.531928349	Not Sig
XKR8	-0.200015571	2.382312458	3.073540493	0.032599583	0.547538493	-4.532188767	Not Sig
IL12A	-0.060041771	0.030020885	3.072299251	0.032641887	0.547538493	-4.533668211	Not Sig
NOP14-AS1	-0.198293089	1.605093925	3.070645892	0.032698336	0.547538493	-4.535639207	Not Sig
POLR2C	-0.183353419	4.96591167	3.070634024	0.032698741	0.547538493	-4.535653357	Not Sig
BRD7	0.194482582	3.527378471	-3.069000321	0.032754629	0.547538493	-4.537601312	Not Sig
PRNCR1	-0.020877099	0.053918534	3.067989738	0.032789256	0.547538493	-4.538806478	Not Sig
GTF3A	-0.083094153	6.342269349	3.067746503	0.032797596	0.547538493	-4.539096569	Not Sig
LIMA1	-0.99057378	3.349142994	3.066397726	0.03284389	0.547538493	-4.540705325	Down
MGC16275	0.332122845	0.946111656	-3.065785062	0.032864943	0.547538493	-4.541436169	Not Sig
EPB41L2	-0.991828716	2.815569377	3.06545311	0.032876356	0.547538493	-4.541832175	Down
PIKFYVE	-0.319873876	2.132423902	3.06515334	0.032886667	0.547538493	-4.542189803	Not Sig
MYO1B	-0.758508736	1.208944389	3.064940987	0.032893973	0.547538493	-4.542443149	Down
WDR62	-0.232267297	0.318046709	3.06265306	0.03297281	0.547538493	-4.54517316	Not Sig
CACNA1I	-0.011394192	0.005697096	3.061166685	0.033024143	0.547538493	-4.546947143	Not Sig
CDS2	0.309909871	3.363179519	-3.060780195	0.033037506	0.547538493	-4.54740847	Not Sig
EFCAB14-AS1	-0.398836854	2.55437412	3.060489896	0.033047548	0.547538493	-4.547754994	Not Sig
AKTIP	0.197062511	2.327647972	-3.060216685	0.033057001	0.547538493	-4.548081131	Not Sig
SLC6A9	-0.289328868	0.480986733	3.059790548	0.033071752	0.547538493	-4.548589841	Not Sig
PDHB	-0.35433204	5.231327706	3.059310803	0.033088367	0.547538493	-4.549162578	Not Sig
SNHG32	-0.417878885	5.902472053	3.058478286	0.033117224	0.547538493	-4.550156546	Not Sig
BRF1	0.196389743	1.948173087	-3.058347103	0.033121773	0.547538493	-4.550313178	Not Sig
PCDHA3	-0.015880866	0.011014588	3.058313333	0.033122945	0.547538493	-4.550353501	Not Sig
TMEM277P	0.260313065	0.130156532	-3.057993236	0.03313405	0.547538493	-4.550735708	Not Sig
ZSCAN9	-0.225289195	0.65186931	3.05784589	0.033139163	0.547538493	-4.550911649	Not Sig
SYNDIG1	0.010461025	0.006806716	-3.057434491	0.033153444	0.547538493	-4.551402906	Not Sig
SH3BP5L	-0.163140601	3.196800142	3.057348787	0.03315642	0.547538493	-4.551505249	Not Sig
PLEKHG2	-0.152648013	1.746838439	3.057165146	0.033162798	0.547538493	-4.551724547	Not Sig
MEGF9	0.47895465	3.934422001	-3.055982204	0.033203915	0.547538493	-4.553137293	Not Sig
MLLT11	-0.921725783	1.390283409	3.055930502	0.033205714	0.547538493	-4.553199043	Down
CXCR2	0.777835361	0.590195009	-3.055538089	0.033219367	0.547538493	-4.553667735	Up
PTGES3L	-0.152241746	0.209113639	3.054575058	0.033252902	0.547729691	-4.55481806	Not Sig
RPL32P3	-0.26542237	0.812026004	3.05385511	0.033277997	0.54778172	-4.555678111	Not Sig
RORA-AS1	-0.098586488	0.193008729	3.052402294	0.033328705	0.548203852	-4.557413878	Not Sig
PIGO	-0.260909558	2.374792913	3.051863028	0.033347549	0.548203852	-4.558058249	Not Sig
EMC2	0.17764824	2.851867915	-3.05067032	0.033389272	0.548528619	-4.559483568	Not Sig
GRIP2	0.450770515	3.702474091	-3.048973167	0.033448743	0.54914436	-4.561512064	Not Sig
LRFN3	0.05927204	0.174690968	-3.047532751	0.033499314	0.549320716	-4.563234023	Not Sig
PI4K2B	-0.409208156	2.565459304	3.046456804	0.033537146	0.549320716	-4.564520469	Not Sig
RPL14	-0.296839365	5.503337675	3.046354371	0.03354075	0.549320716	-4.564642951	Not Sig
DNAJC2	-0.278835182	3.107857441	3.046163183	0.033547479	0.549320716	-4.564871562	Not Sig
FBXL7	-0.023287494	0.016751853	3.043796376	0.033630902	0.549652413	-4.567702095	Not Sig
ACTN1	-0.5624347	6.044837604	3.043192229	0.033652234	0.549652413	-4.568424741	Not Sig
GDI2	-0.195245083	5.693265481	3.042721641	0.033668862	0.549652413	-4.568987668	Not Sig
RAB31	0.405880091	5.518992448	-3.042057233	0.033692353	0.549652413	-4.569782498	Not Sig
DPYD-AS1	-0.629399005	2.670155896	3.041321128	0.033718402	0.549652413	-4.570663174	Down
EVA1A	0.026546004	0.020271795	-3.039206193	0.033793372	0.549652413	-4.573193914	Not Sig
USP6	-0.018833616	0.035581632	3.038500311	0.033818437	0.549652413	-4.574038718	Not Sig
C5orf58	0.55153999	1.871970593	-3.037470601	0.033855038	0.549652413	-4.575271208	Not Sig
ZNF106	-0.399659415	3.635205511	3.037316504	0.03386052	0.549652413	-4.575455665	Not Sig
TCTN1	0.639447357	2.893753895	-3.036968855	0.033872889	0.549652413	-4.575871817	Up
FIG4	0.164474553	3.601616923	-3.036186155	0.033900758	0.549652413	-4.576808812	Not Sig
FRG1HP	-0.556411881	2.494203554	3.035644188	0.033920071	0.549652413	-4.577457669	Not Sig
AKR7L	0.025117649	0.019178308	-3.033936576	0.033981003	0.549652413	-4.579502339	Not Sig
HOXC8	-0.041394816	0.068971159	3.033919663	0.033981607	0.549652413	-4.579522593	Not Sig
GPR137B	0.367042893	2.514333959	-3.03383894	0.033984491	0.549652413	-4.57961926	Not Sig
DNAJC5B	0.56426978	2.099146555	-3.033579756	0.033993751	0.549652413	-4.579929643	Not Sig
MAN1A2	-0.155867203	2.009595883	3.032982074	0.034015117	0.549652413	-4.580645428	Not Sig
HRNR	-0.008913768	0.006209925	3.032961844	0.03401584	0.549652413	-4.580669657	Not Sig
NEK8	0.323990626	1.078661877	-3.032757554	0.034023147	0.549652413	-4.580914326	Not Sig
NAP1L5	-0.193009047	0.788568382	3.032079466	0.034047412	0.549652413	-4.581726488	Not Sig
TMED4	-0.132200802	4.087899959	3.031926402	0.034052892	0.549652413	-4.581909827	Not Sig
SKI	0.394022239	1.406255743	-3.031689756	0.034061367	0.549652413	-4.582193284	Not Sig
AKR7A2	0.225934518	3.924510997	-3.031337021	0.034074003	0.549652413	-4.582615808	Not Sig
NLRP1	0.267622999	0.900536787	-3.030093573	0.034118591	0.54986536	-4.584105418	Not Sig
CCNE2	-0.066953889	0.183534657	3.029231364	0.034149548	0.54986536	-4.585138445	Not Sig
TOP3B	-0.2045755	1.781121689	3.028927244	0.034160475	0.54986536	-4.585502842	Not Sig
PDE12	-0.258672006	2.12507678	3.028515232	0.034175285	0.54986536	-4.585996536	Not Sig
GINM1	0.308222464	4.491819428	-3.024310112	0.03432686	0.551733787	-4.591036708	Not Sig
PTAFR	0.724006113	5.702180811	-3.024068238	0.034335602	0.551733787	-4.591326689	Up
ELK1	-0.215735855	4.180536557	3.022690677	0.034385438	0.552179279	-4.5929784	Not Sig
RAB7A	0.088323141	8.095977615	-3.021887221	0.034414544	0.552266447	-4.593941878	Not Sig
CAPRIN1	-0.286971322	4.454134834	3.021266938	0.034437033	0.552266447	-4.594685763	Not Sig
ZSCAN32	0.088344799	1.467833776	-3.019867383	0.034487838	0.552266447	-4.596364405	Not Sig
FXR1	0.110351215	2.741166571	-3.018009911	0.034555398	0.552266447	-4.598592705	Not Sig
NR1D2	0.359978981	2.194286654	-3.017906065	0.034559179	0.552266447	-4.598717298	Not Sig
ELOVL5	-0.527361871	5.544088902	3.017847355	0.034561317	0.552266447	-4.598787737	Not Sig
RUNDC3A	0.105270895	0.087370237	-3.016066378	0.034626251	0.552266447	-4.600924773	Not Sig
MAP4K4	0.852333667	4.075507179	-3.015767518	0.034637161	0.552266447	-4.601283425	Up
CEACAM3	1.383182538	1.281461261	-3.015150262	0.034659706	0.552266447	-4.602024216	Up
ABHD8	-0.107159752	4.393587401	3.014986168	0.034665703	0.552266447	-4.60222116	Not Sig
CDC20	-0.514818625	0.951602979	3.013475367	0.034720967	0.552266447	-4.604034588	Not Sig
TANC1	0.049295924	0.048268632	-3.013420153	0.034722989	0.552266447	-4.604100868	Not Sig
HAPLN1	-0.086749598	0.22513119	3.012688724	0.034749782	0.552266447	-4.604978931	Not Sig
PET100	0.234102045	5.162690144	-3.011181501	0.034805069	0.552266447	-4.606788554	Not Sig
BCAT1	-0.560945806	3.045365708	3.009917122	0.034851526	0.552266447	-4.608306858	Not Sig
HOXB4	0.157853547	0.17716264	-3.009421674	0.03486975	0.552266447	-4.608901869	Not Sig
MLH1	-0.155678231	3.634180183	3.008796388	0.034892765	0.552266447	-4.609652858	Not Sig
EEPD1	0.437591493	3.543607164	-3.008363948	0.034908692	0.552266447	-4.610172266	Not Sig
TRIM39	0.284499912	1.852954497	-3.008351061	0.034909167	0.552266447	-4.610187745	Not Sig
ARHGEF6	-0.210938213	2.602364093	3.007813328	0.034928984	0.552266447	-4.610833658	Not Sig
FBXO8	0.200364671	2.661523889	-3.007640347	0.034935361	0.552266447	-4.611041449	Not Sig
EPAS1	0.413989338	4.928358456	-3.007366434	0.034945463	0.552266447	-4.611370489	Not Sig
LRBA	-0.242690545	1.498281616	3.006696964	0.034970166	0.552266447	-4.612174741	Not Sig
SCARNA12	0.53394739	0.85462517	-3.006407891	0.034980839	0.552266447	-4.612522032	Not Sig
PPDPF	0.627241867	7.442284901	-3.005908812	0.034999274	0.552266447	-4.613121651	Up
ELK3	-0.663046811	2.333287213	3.005754015	0.035004994	0.552266447	-4.61330764	Down
RERE	-0.117957242	1.917927352	3.005474164	0.035015338	0.552266447	-4.613643888	Not Sig
HDDC3	0.222564048	3.219575123	-3.004787233	0.035040744	0.552266447	-4.614469301	Not Sig
ALOX12P2	0.019859227	0.015157315	-3.004673824	0.035044941	0.552266447	-4.614605579	Not Sig
RDH11	-0.352673522	5.690241561	3.004419436	0.035054356	0.552266447	-4.614911272	Not Sig
FABP5	-1.158927309	9.672154649	3.003607931	0.03508441	0.55239142	-4.615886501	Down
ATOSB	-0.306215141	4.326622564	3.000573127	0.035197064	0.552708727	-4.619534408	Not Sig
ADCY3	0.709375546	3.779189134	-3.000051577	0.035216467	0.552708727	-4.620161454	Up
NDUFA12	-0.130587828	5.945693443	3.000050436	0.035216509	0.552708727	-4.620162827	Not Sig
NINJ1	0.770946806	7.548507083	-2.999920192	0.035221356	0.552708727	-4.620319422	Up
RASL10B	-0.041358312	0.048838646	2.998879301	0.035260121	0.552708727	-4.621570993	Not Sig
RCAN2	0.065890209	0.043933078	-2.998097401	0.035289273	0.552708727	-4.622511252	Not Sig
COL9A2	0.80274265	1.645076902	-2.997989667	0.035293292	0.552708727	-4.622640812	Up
PLAU	0.623569145	3.87981341	-2.997174529	0.035323716	0.552708727	-4.623621145	Up
SLC25A42	0.157324634	0.551133028	-2.996981456	0.035330927	0.552708727	-4.62385336	Not Sig
BCAP29	-0.202135234	1.73081045	2.996861901	0.035335393	0.552708727	-4.623997155	Not Sig
ALKBH2	-0.611355439	2.235805793	2.996523491	0.035348037	0.552708727	-4.62440419	Down
ANO6	-0.326533617	4.328804789	2.995404277	0.035389893	0.553016906	-4.625750478	Not Sig
MAP2K5	0.142991379	1.184287395	-2.993180912	0.03547321	0.553204907	-4.628425455	Not Sig
NMT2	0.548338883	2.195890838	-2.992610469	0.035494622	0.553204907	-4.62911188	Not Sig
TRIM16L	0.776975875	1.848365726	-2.992034527	0.035516256	0.553204907	-4.629804967	Up
NPR2	-0.034456431	0.045143613	2.991121432	0.035550586	0.553204907	-4.630903879	Not Sig
NEFH	-0.461352976	1.556098329	2.991006394	0.035554913	0.553204907	-4.631042337	Not Sig
STEEP1	0.16167272	3.243331012	-2.990270519	0.035582611	0.553204907	-4.631928061	Not Sig
METTL2B	-0.246471373	3.180181745	2.990112049	0.035588579	0.553204907	-4.632118812	Not Sig
RNPEPL1	0.346310563	4.479709026	-2.990061863	0.03559047	0.553204907	-4.632179221	Not Sig
SOX3	0.032901928	0.027593139	-2.989774137	0.035601309	0.553204907	-4.632525566	Not Sig
CD22	1.120736912	3.463971016	-2.987823978	0.035674876	0.554003314	-4.634873348	Up
CEP44	0.131378698	0.513341285	-2.987124523	0.035701304	0.554069156	-4.635715547	Not Sig
TRAJ23	-2.350686452	3.353867369	2.984729352	0.035791974	0.555001773	-4.638600039	Down
TNFRSF14	0.820239484	3.957314554	-2.984363441	0.035805849	0.555001773	-4.639040774	Up
IGLC7	-1.435059562	1.688998824	2.983544884	0.03583691	0.555138634	-4.640026784	Down
CYP21A1P	0.028160103	0.023607817	-2.981994873	0.035895811	0.555177543	-4.64189414	Not Sig
AOAH	-0.659902499	2.954026355	2.981966777	0.03589688	0.555177543	-4.641927991	Down
CD83	0.159753967	6.75377542	-2.981723881	0.03590612	0.555177543	-4.642220648	Not Sig
TMTC2	-0.149834973	0.433982074	2.980477617	0.035953575	0.555567279	-4.643722359	Not Sig
GIGYF1	0.34765452	2.078867813	-2.979811462	0.03597897	0.555574403	-4.644525145	Not Sig
PSMD13	-0.323606268	6.446029027	2.978153864	0.03604225	0.555574403	-4.64652299	Not Sig
DBI	-0.400803355	6.946561583	2.977840647	0.036054221	0.555574403	-4.646900543	Not Sig
ABHD12	0.644903257	5.517280841	-2.977674697	0.036060566	0.555574403	-4.647100585	Up
BCL6	-0.215699618	3.447704027	2.97735078	0.036072954	0.555574403	-4.647491057	Not Sig
RSRP1	0.216964502	1.049551299	-2.976445452	0.036107603	0.555574403	-4.648582481	Not Sig
LARP4B	0.093392146	2.818058672	-2.976158789	0.036118582	0.555574403	-4.648928094	Not Sig
PDXDC1	0.253715011	4.545709811	-2.975333364	0.036150217	0.555574403	-4.649923323	Not Sig
SSX2IP	-0.268896244	1.060376004	2.975227543	0.036154275	0.555574403	-4.65005092	Not Sig
STARD10	0.791657556	3.327625977	-2.973489473	0.036221001	0.556011285	-4.652146877	Up
SMARCC2	0.204310107	4.181457561	-2.973327187	0.036227238	0.556011285	-4.652342601	Not Sig
CD27	0.299749088	1.574627204	-2.972648381	0.036253341	0.556042852	-4.65316131	Not Sig
KCNQ5	-0.035934225	0.034845672	2.971494304	0.03629777	0.556042852	-4.654553391	Not Sig
ASPH	-0.952411188	3.826384655	2.971419645	0.036300646	0.556042852	-4.654643453	Down
CHMP7	-0.152215435	3.515994348	2.970452188	0.036337942	0.556042852	-4.655810581	Not Sig
ELOA-AS1	0.281395278	1.90488713	-2.969684681	0.036367561	0.556042852	-4.656736584	Not Sig
ADGRE4P	-0.227751144	0.796129171	2.969053735	0.036391931	0.556042852	-4.657497887	Not Sig
PIP4K2A	-0.409008342	4.463550264	2.968324499	0.03642012	0.556042852	-4.658377854	Not Sig
INTS6L	-0.171789108	0.357744379	2.968214771	0.036424364	0.556042852	-4.658510269	Not Sig
SNTA1	0.653619887	1.099475384	-2.967552328	0.036449996	0.556042852	-4.659309713	Up
VPS37B	0.174230458	3.276687052	-2.967501335	0.03645197	0.556042852	-4.659371256	Not Sig
FDFT1	-0.528003931	4.796701665	2.965033383	0.036547652	0.556694038	-4.662350161	Not Sig
CHCHD10	0.771164681	6.203651691	-2.964419938	0.03657148	0.556694038	-4.663090742	Up
ZNG1C	-0.178518706	2.813783166	2.964360799	0.036573778	0.556694038	-4.66316214	Not Sig
PRPF6	0.203631934	5.148698959	-2.963473152	0.036608291	0.556694038	-4.664233852	Not Sig
PRCD	0.65915139	0.575091701	-2.963158585	0.03662053	0.556694038	-4.664613674	Up
PGAM4	-0.351154284	1.532712773	2.96280698	0.036634216	0.556694038	-4.665038235	Not Sig
ZNF135	0.054822584	0.10757152	-2.962383325	0.036650715	0.556694038	-4.665549816	Not Sig
NEU1	0.204564325	5.361609384	-2.961587249	0.03668174	0.556826578	-4.666511182	Not Sig
PPP3CB-AS1	0.261497198	1.37064319	-2.960442805	0.036726394	0.556946481	-4.6678934	Not Sig
MON2	-0.131704035	1.323607268	2.960241728	0.036734246	0.556946481	-4.668136272	Not Sig
UROS	-0.232631335	2.792387076	2.95936205	0.03676862	0.556995912	-4.669198863	Not Sig
HOMER2	-0.428604773	0.515630871	2.959016887	0.036782118	0.556995912	-4.669615825	Not Sig
RBMX	-0.311195297	4.649713997	2.958368727	0.036807479	0.55704216	-4.670398858	Not Sig
PPHLN1	-0.091367487	2.275998081	2.957511396	0.036841056	0.557143658	-4.671434677	Not Sig
GPAT4	0.227292051	4.119917707	-2.957058463	0.036858809	0.557143658	-4.671981946	Not Sig
CCSER2	-0.2423385	1.995486608	2.956457134	0.036882394	0.557162889	-4.672708564	Not Sig
PSMA4	-0.26002306	4.924654288	2.955763415	0.036909623	0.557237127	-4.673546883	Not Sig
BCKDHA	0.264777435	5.544897982	-2.954211152	0.036970636	0.557820996	-4.675422945	Not Sig
HAGH	-0.225198162	3.942779645	2.952913717	0.037021721	0.557924332	-4.676991277	Not Sig
ECPAS	-0.236864884	3.637511515	2.952445336	0.037040182	0.557924332	-4.677557511	Not Sig
MRPL12	-0.471924629	5.767049109	2.952335498	0.037044513	0.557924332	-4.6776903	Not Sig
LSM1	-0.221152317	4.525435848	2.950294085	0.037125112	0.558801181	-4.680158581	Not Sig
PCSK4	0.099841205	0.101979737	-2.948232027	0.037206729	0.558827198	-4.682652408	Not Sig
SEH1L	-0.309200589	3.466979666	2.947993629	0.037216178	0.558827198	-4.682940761	Not Sig
ENTPD1	-0.287574369	1.557363132	2.947964924	0.037217316	0.558827198	-4.682975481	Not Sig
LDHA	-0.774334467	7.144319925	2.945771467	0.037304387	0.558827198	-4.685628943	Down
MAP3K5-AS2	-1.128327697	4.533120921	2.945710785	0.037306799	0.558827198	-4.68570236	Down
HSBP1	-0.252107203	3.256861938	2.945671384	0.037308365	0.558827198	-4.68575003	Not Sig
AKAP11	-0.160814737	2.188767096	2.945647765	0.037309304	0.558827198	-4.685778607	Not Sig
ZFR	-0.428581569	4.116860767	2.945134778	0.037329705	0.558827198	-4.68639928	Not Sig
NAV1	-0.326437113	1.380699226	2.94490114	0.037339	0.558827198	-4.686681975	Not Sig
CSF3R	0.440368746	4.893919374	-2.944608905	0.03735063	0.558827198	-4.687035582	Not Sig
STX11	0.359200697	2.534836266	-2.9425981	0.03743077	0.558967434	-4.689468989	Not Sig
AHRR	0.707287948	3.950110282	-2.942422025	0.037437796	0.558967434	-4.689682096	Up
HMOX1	0.511731254	8.448984026	-2.942329806	0.037441477	0.558967434	-4.68979371	Not Sig
C8orf44	-0.148633061	0.479501272	2.942113912	0.037450096	0.558967434	-4.69005502	Not Sig
TMEM123	0.396979834	6.844382874	-2.941567317	0.037471927	0.558967434	-4.690716622	Not Sig
ZNF182	0.182385997	0.935913433	-2.939892787	0.037538898	0.559632133	-4.692743741	Not Sig
FIGNL1	-0.132344902	0.735946191	2.938397276	0.037598825	0.560191089	-4.694554473	Not Sig
PHF3	0.112071719	1.514106241	-2.93643093	0.037677786	0.560340704	-4.696935746	Not Sig
TNRC6C	0.065715453	0.329308155	-2.935560322	0.037712807	0.560340704	-4.697990234	Not Sig
OPA3	-0.063009714	2.13309579	2.935255654	0.037725071	0.560340704	-4.698359275	Not Sig
COL7A1	-0.064127411	0.108627408	2.935001842	0.037735291	0.560340704	-4.698666725	Not Sig
SLC27A1	0.52507963	4.347810448	-2.934826271	0.037742363	0.560340704	-4.698879404	Not Sig
ZFPM1	0.091817683	0.495888632	-2.933844281	0.037781944	0.560340704	-4.700069022	Not Sig
ZNF335	-0.232821801	1.791977505	2.933788023	0.037784214	0.560340704	-4.700137179	Not Sig
ZNF271P	-0.117002999	2.191942317	2.933672268	0.037788883	0.560340704	-4.700277418	Not Sig
HEATR5A-DT	0.150454048	0.106932628	-2.933128537	0.037810824	0.560340704	-4.700936183	Not Sig
SYNJ2	-0.905385577	1.535811234	2.931142584	0.037891087	0.561197117	-4.703342635	Down
NLK	0.223850419	1.609764358	-2.930176053	0.03793022	0.561256387	-4.704514011	Not Sig
RPS24	-0.377165978	6.517553622	2.928479478	0.037999024	0.561256387	-4.706570463	Not Sig
SNHG6	-0.588913502	5.06609252	2.928254006	0.038008178	0.561256387	-4.706843793	Down
GARIN5A	-0.253300372	3.963479514	2.926845301	0.038065431	0.561256387	-4.708551653	Not Sig
CYGB	1.883158635	2.443161543	-2.92660154	0.038075348	0.561256387	-4.708847208	Up
ADCK2	-0.322441629	3.998021085	2.926320256	0.038086796	0.561256387	-4.709188267	Not Sig
CPTP	-0.143213298	3.137251043	2.926110148	0.038095349	0.561256387	-4.709443033	Not Sig
SLC10A3	0.23297413	2.985801083	-2.926100598	0.038095738	0.561256387	-4.709454613	Not Sig
RETSAT	0.315234418	3.994995475	-2.926060359	0.038097376	0.561256387	-4.709503405	Not Sig
SNX13	-0.15245934	1.790102167	2.925002731	0.038140466	0.561559899	-4.710785924	Not Sig
PDLIM2	-0.262115862	2.046841478	2.923191843	0.038214376	0.56196518	-4.712982228	Not Sig
RRS1-DT	0.013665072	0.010424384	-2.922679559	0.038235314	0.56196518	-4.713603623	Not Sig
SYBU	-0.01350588	0.014143627	2.922674847	0.038235507	0.56196518	-4.71360934	Not Sig
MRPL35	-0.254314927	3.071679051	2.92172946	0.038274181	0.562131483	-4.71475618	Not Sig
FAM199X	-0.167074287	2.337126715	2.920161785	0.038338411	0.562131483	-4.716658179	Not Sig
PRMT1	-0.50241034	5.818728098	2.920102099	0.038340859	0.562131483	-4.716730601	Not Sig
GNPNAT1	-0.233232707	2.451544739	2.918960814	0.0383877	0.562131483	-4.718115496	Not Sig
TXNRD1	0.688653849	8.111946581	-2.917909124	0.038430922	0.562131483	-4.719391829	Up
SLC22A18	0.427136383	3.60701135	-2.917828814	0.038434225	0.562131483	-4.7194893	Not Sig
CMAHP	-0.443049713	0.543533644	2.917127137	0.038463095	0.562131483	-4.720340947	Not Sig
BLZF1	-0.218122843	1.965377158	2.916830982	0.038475288	0.562131483	-4.72070042	Not Sig
ALCAM	-1.311553731	5.748007442	2.915681898	0.038522638	0.562131483	-4.72209529	Down
SLC27A5	-0.30105855	0.58258275	2.915593292	0.038526292	0.562131483	-4.722202856	Not Sig
UBE2R2	0.25091499	5.040301745	-2.914577192	0.038568223	0.562131483	-4.723436459	Not Sig
PRMT6	-0.237610279	2.626640888	2.914495868	0.038571581	0.562131483	-4.723535197	Not Sig
ATP1A1-AS1	-0.424221408	6.366030467	2.913585875	0.038609181	0.562131483	-4.724640108	Not Sig
CHMP4C	0.209454191	0.208537582	-2.913582482	0.038609321	0.562131483	-4.724644228	Not Sig
MICALL2	-0.52429753	1.799978851	2.913535339	0.03861127	0.562131483	-4.724701472	Not Sig
RSPH9	0.124087583	1.877099218	-2.912890299	0.038637949	0.562131483	-4.725484751	Not Sig
C3	0.84760486	5.300322435	-2.911997872	0.038674895	0.562131483	-4.726568526	Up
ACSL4	-0.609816114	5.959386285	2.911670978	0.038688438	0.562131483	-4.726965538	Down
MDH1	-0.355937297	6.486484773	2.911319632	0.038703001	0.562131483	-4.727392262	Not Sig
TIMELESS	-0.340767428	2.254364908	2.910992406	0.038716569	0.562131483	-4.727789707	Not Sig
APPAT	0.037825655	0.106797517	-2.910920274	0.038719561	0.562131483	-4.72787732	Not Sig
ACBD3	0.286282597	4.023009645	-2.910160127	0.038751104	0.562183784	-4.728800647	Not Sig
CATSPERG	0.203796383	0.527260528	-2.909748661	0.03876819	0.562183784	-4.729300476	Not Sig
NFU1	-0.142728585	3.345876372	2.909097313	0.038795255	0.562249751	-4.730091748	Not Sig
MTHFS	0.39290472	3.002352374	-2.908532847	0.038818728	0.562263605	-4.730777521	Not Sig
PLTP	-0.201127484	5.545259135	2.907890983	0.038845439	0.562324317	-4.731557375	Not Sig
NDOR1	0.116641608	2.232723278	-2.907030722	0.038881271	0.562463736	-4.732602668	Not Sig
CD55	0.325830314	3.447636513	-2.906578572	0.038900119	0.562463736	-4.733152109	Not Sig
DUSP12	-0.349394793	3.237591423	2.905565238	0.038942399	0.562749212	-4.734383588	Not Sig
TM4SF19-AS1	-0.959520144	6.408415186	2.903371032	0.039034128	0.563748536	-4.737050624	Down
POLR2I	-0.387387503	4.851460666	2.901358537	0.039118478	0.564640186	-4.739497361	Not Sig
ZNF12	0.196537014	1.237815545	-2.900485438	0.039155137	0.564842828	-4.740559023	Not Sig
MED9	0.159060841	2.477093695	-2.899722079	0.039187221	0.564979268	-4.741487326	Not Sig
IQSEC3-AS2	0.972151535	0.964705371	-2.899027415	0.039216443	0.565071398	-4.742332159	Up
FOXK1	0.158382586	1.553188557	-2.89818602	0.039251871	0.565071398	-4.74335553	Not Sig
TOR2A	0.180259702	3.833757412	-2.897957534	0.039261498	0.565071398	-4.743633449	Not Sig
CLEC1B	0.087866979	0.054562203	-2.897172442	0.039294598	0.565222009	-4.74458845	Not Sig
NCAPH	-0.400039884	0.635047962	2.895753738	0.039354492	0.565757634	-4.746314397	Not Sig
OSER1-DT	0.423681823	0.91432775	-2.892122588	0.039508263	0.566866747	-4.75073316	Not Sig
CERS2	-0.279703498	6.196896601	2.891164671	0.039548944	0.566866747	-4.751899149	Not Sig
ASXL1	-0.098789234	2.069163356	2.891060962	0.039553351	0.566866747	-4.752025392	Not Sig
YIPF3	0.170092482	5.769161643	-2.890954703	0.039557867	0.566866747	-4.75215474	Not Sig
CPE	-0.667005674	1.506867861	2.890257228	0.039587524	0.566866747	-4.753003812	Down
GPR174	-0.037489103	0.018744552	2.888388408	0.039667114	0.566866747	-4.755279143	Not Sig
LMNB1	-0.619775624	2.024575222	2.888105864	0.039679163	0.566866747	-4.755623187	Down
TPK1	-0.179646928	0.753406416	2.888094516	0.039679647	0.566866747	-4.755637004	Not Sig
GVQW3	-0.025639284	0.032563143	2.887696895	0.03969661	0.566866747	-4.756121192	Not Sig
POLR3GL	0.334601336	4.560205076	-2.887424446	0.039708239	0.566866747	-4.75645297	Not Sig
SNAPIN	-0.198845764	5.211941703	2.88726489	0.03971505	0.566866747	-4.756647275	Not Sig
MIF	-0.471965698	6.591813916	2.885978917	0.039769999	0.566866747	-4.758213439	Not Sig
ZMAT2	0.191117469	6.486013233	-2.885118606	0.039806808	0.566866747	-4.75926132	Not Sig
UBE2K	-0.186927203	4.407473668	2.884949514	0.039814047	0.566866747	-4.759467291	Not Sig
RECQL4	-0.119828505	0.619776807	2.884438159	0.039835949	0.566866747	-4.760090192	Not Sig
DIP2A	-0.234498284	1.700195532	2.883759264	0.039865048	0.566866747	-4.760917235	Not Sig
GCC2-AS1	0.415687212	1.686888059	-2.883677155	0.039868569	0.566866747	-4.761017266	Not Sig
DEPP1	-0.378657472	0.423229264	2.883614151	0.039871271	0.566866747	-4.761094023	Not Sig
ZNF667-AS1	0.192954259	1.233830944	-2.882834709	0.039904715	0.566866747	-4.762043644	Not Sig
RB1CC1	0.38697146	2.180573235	-2.882778688	0.03990712	0.566866747	-4.762111899	Not Sig
SMYD5	-0.373290146	2.820485578	2.880615248	0.040000123	0.566866747	-4.764748136	Not Sig
TMEM43	-0.484256484	4.825549823	2.880486692	0.040005657	0.566866747	-4.764904806	Not Sig
MRM3	-0.192932872	3.48925155	2.880477919	0.040006034	0.566866747	-4.764915497	Not Sig
EVI5L	0.343106635	2.280709858	-2.880423382	0.040008382	0.566866747	-4.764981962	Not Sig
GLRX3	-0.393540434	4.214141289	2.87978906	0.040035704	0.566866747	-4.765755042	Not Sig
PYGL	-0.152271798	4.949139982	2.879767401	0.040036637	0.566866747	-4.76578144	Not Sig
ACAD11	-0.15037084	0.552526314	2.879080828	0.040066235	0.566866747	-4.766618263	Not Sig
DAPK1-IT1	0.225787868	0.167015534	-2.878868093	0.04007541	0.566866747	-4.766877566	Not Sig
ALG8	-0.396737563	3.870329039	2.877887624	0.040117731	0.566866747	-4.768072738	Not Sig
VCP	-0.427820104	6.864430679	2.87772617	0.040124705	0.566866747	-4.76826956	Not Sig
SYCE3	0.129888405	0.085683683	-2.877479241	0.040135373	0.566866747	-4.768570586	Not Sig
PLA2G7	0.434639524	6.613841214	-2.87620724	0.040190381	0.56699841	-4.77012139	Not Sig
SNORD33	0.974759123	1.644558334	-2.876112782	0.04019447	0.56699841	-4.77023656	Up
NFKBIE	0.321772556	4.802374609	-2.87568907	0.040212814	0.56699841	-4.770753195	Not Sig
CHN2	0.225178419	0.821136212	-2.874731161	0.040254322	0.567263365	-4.77192127	Not Sig
UCHL5	-0.478606206	2.426139857	2.873378614	0.040313014	0.567607768	-4.773570774	Not Sig
PODXL2	0.138902959	0.76969525	-2.87295767	0.0403313	0.567607768	-4.774084187	Not Sig
TMEM202-AS1	0.273902796	0.702693796	-2.872353578	0.040357559	0.567607768	-4.774821021	Not Sig
SLC43A3	-0.663921718	6.576216254	2.871157339	0.040409615	0.567607768	-4.776280262	Down
IL17C	0.255310076	0.127655038	-2.870603319	0.040433749	0.567607768	-4.776956153	Not Sig
MRPS16	-0.190980336	5.06823317	2.870465007	0.040439777	0.567607768	-4.777124896	Not Sig
PSMA6	-0.359653838	6.357356899	2.869996673	0.040460195	0.567607768	-4.777696291	Not Sig
PTK2	-0.25651647	1.262584381	2.869987228	0.040460607	0.567607768	-4.777707814	Not Sig
ABHD17C	0.242183057	0.306590148	-2.869419895	0.040485358	0.567636087	-4.778400034	Not Sig
ATP5MF-PTCD1	-0.230750076	3.437584383	2.865573899	0.040653599	0.569205843	-4.783093766	Not Sig
GLDN	-0.158456408	0.145160347	2.865530751	0.040655491	0.569205843	-4.783146435	Not Sig
CYP2D7	0.09591523	0.102358335	-2.865297939	0.040665701	0.569205843	-4.783430628	Not Sig
MIF-AS1	-0.457242103	4.668086818	2.864026403	0.040721518	0.569215539	-4.784982912	Not Sig
IER5	0.416170545	5.26779464	-2.863797792	0.040731562	0.569215539	-4.785262021	Not Sig
MMADHC	-0.246852306	5.2461098	2.863724597	0.040734779	0.569215539	-4.785351386	Not Sig
ITGA9	-0.025817722	0.088090005	2.86107787	0.040851286	0.570086805	-4.788583283	Not Sig
TTC5	-0.189601115	1.759237626	2.860624078	0.0408713	0.570086805	-4.789137498	Not Sig
ARHGAP15	-0.473563308	1.402405634	2.857859061	0.040993488	0.570086805	-4.792514985	Not Sig
TMEM183A	-0.171479714	4.38033155	2.857818982	0.040995262	0.570086805	-4.792563949	Not Sig
DHX34	-0.260376134	2.524634895	2.857758367	0.040997945	0.570086805	-4.792638003	Not Sig
NPIPB2	0.191184835	0.244535844	-2.857746097	0.040998488	0.570086805	-4.792652992	Not Sig
PRR5L	-0.404858383	0.456753026	2.857691345	0.041000912	0.570086805	-4.792719884	Not Sig
IPW	0.047477298	0.080557957	-2.857477156	0.041010397	0.570086805	-4.792981564	Not Sig
SNRNP25	-0.312691807	4.475512043	2.857037426	0.041029876	0.570086805	-4.793518811	Not Sig
SERINC4	0.232540295	1.32851858	-2.856846098	0.041038355	0.570086805	-4.793752578	Not Sig
ADAMTS8	-0.228720562	0.127237893	2.856622669	0.041048259	0.570086805	-4.794025571	Not Sig
ZNF302	0.241686149	1.572553183	-2.855578558	0.041094578	0.570412838	-4.795301391	Not Sig
RAB38	0.626527928	1.099605524	-2.853754309	0.041175647	0.570659462	-4.797530819	Up
ECT2	-0.312772561	1.087518225	2.853434224	0.041189891	0.570659462	-4.797922042	Not Sig
APOC1P1	0.552605459	1.572874542	-2.852823652	0.041217076	0.570659462	-4.798668349	Not Sig
TIGAR	-0.24108444	3.236246909	2.85254785	0.041229362	0.570659462	-4.79900548	Not Sig
PIDD1	0.227128859	1.063552823	-2.850926163	0.04130169	0.570659462	-4.800987977	Not Sig
VESTAR	0.2104537	0.573791766	-2.850737993	0.041310092	0.570659462	-4.801218035	Not Sig
TBC1D3E	-0.258261792	0.723456194	2.850435506	0.041323602	0.570659462	-4.801587868	Not Sig
CCDC162P	-0.626053334	0.620442322	2.850365111	0.041326747	0.570659462	-4.801673938	Down
IGF1R	0.18231172	1.398720733	-2.849182077	0.041379639	0.570659462	-4.803120488	Not Sig
FAM204A	-0.093258555	1.421791614	2.848864981	0.041393829	0.570659462	-4.803508248	Not Sig
TRNR	1.81858376	6.300409301	-2.848597927	0.041405784	0.570659462	-4.803834824	Up
FLRT2-AS1	-0.130540222	0.225627066	2.848443759	0.041412687	0.570659462	-4.804023358	Not Sig
ATP5MF	-0.326367221	6.604014422	2.847249366	0.041466213	0.570659462	-4.805484099	Not Sig
SEMA3F-AS1	0.263274659	1.423538755	-2.846910455	0.041481415	0.570659462	-4.805898619	Not Sig
HIP1R	-0.055674836	0.091642341	2.84688508	0.041482554	0.570659462	-4.805929657	Not Sig
STX12	-0.155204558	4.560276753	2.846713001	0.041490276	0.570659462	-4.806140132	Not Sig
PIK3R6	-0.686560123	1.457215318	2.846208236	0.041512935	0.570659462	-4.80675755	Down
ATR	-0.462527529	1.491005909	2.845656861	0.041537703	0.570659462	-4.807432019	Not Sig
MRPL17	-0.595166314	4.028055816	2.842978162	0.041658271	0.570659462	-4.810709294	Down
AGPAT2	0.223449248	6.183300033	-2.842825512	0.041665153	0.570659462	-4.810896083	Not Sig
GUCA1A	0.025910786	0.01966499	-2.842721565	0.041669841	0.570659462	-4.811023279	Not Sig
VIM	-0.507531568	10.38969386	2.841781754	0.04171225	0.570659462	-4.812173351	Not Sig
CTSO	0.507174737	3.365180271	-2.841501259	0.041724916	0.570659462	-4.812516622	Not Sig
NT5E	-0.263494857	0.277590979	2.840977278	0.04174859	0.570659462	-4.8131579	Not Sig
CDK10	-0.34778234	2.15660094	2.839848193	0.041799655	0.570659462	-4.814539862	Not Sig
NKAP	0.226397324	2.079800741	-2.839047553	0.041835909	0.570659462	-4.815519918	Not Sig
HMGN2	0.433404775	7.267838732	-2.838591617	0.04185657	0.570659462	-4.816078062	Not Sig
IPO9-AS1	-0.347516362	2.442563539	2.838158955	0.041876187	0.570659462	-4.81660774	Not Sig
ENTPD7	-0.348059751	1.268426952	2.837839885	0.04189066	0.570659462	-4.81699837	Not Sig
GAPDH-DT	0.228709101	1.056240903	-2.837522978	0.041905041	0.570659462	-4.817386365	Not Sig
FOXO1	0.135289105	0.996757675	-2.837234216	0.04191815	0.570659462	-4.817739915	Not Sig
SELENOI	-0.485438858	2.09476705	2.837198171	0.041919787	0.570659462	-4.817784047	Not Sig
MGP	-0.095926019	0.063571772	2.837056177	0.041926235	0.570659462	-4.817957903	Not Sig
GTF2B	0.223439803	3.654311115	-2.836781349	0.041938718	0.570659462	-4.818294408	Not Sig
GPR3	-0.498357832	0.416227858	2.836706728	0.041942108	0.570659462	-4.818385777	Not Sig
XRN2	-0.205928931	4.146605083	2.833989327	0.042065777	0.570659462	-4.821713565	Not Sig
RIMKLA	-0.016757467	0.008378734	2.833974527	0.042066452	0.570659462	-4.821731692	Not Sig
SCOC-AS1	-0.178576075	0.241054462	2.833506641	0.042087787	0.570659462	-4.822304774	Not Sig
ORAI3	0.445552032	4.032797801	-2.832978947	0.042111865	0.570659462	-4.822951143	Not Sig
ANAPC7	-0.346595973	2.969031952	2.832751376	0.042122254	0.570659462	-4.823229905	Not Sig
RNF19A	-0.289636736	2.48312245	2.832159466	0.042149288	0.570659462	-4.823954992	Not Sig
NADK	0.519760787	4.704730457	-2.83192543	0.042159982	0.570659462	-4.824241697	Not Sig
RPRD1B	0.117027153	2.194625413	-2.831550196	0.042177135	0.570659462	-4.824701391	Not Sig
ERP29	0.347294373	6.887013126	-2.831536822	0.042177747	0.570659462	-4.824717776	Not Sig
TNFRSF10B-AS1	0.032187872	0.024880932	-2.830663397	0.042217705	0.570659462	-4.825787871	Not Sig
RRAGB	-0.149292316	0.834585729	2.830249023	0.042236678	0.570659462	-4.826295584	Not Sig
IL24	1.036228347	1.985469903	-2.829753172	0.042259393	0.570659462	-4.826903157	Up
C1orf105	-0.062646575	0.578875863	2.82973775	0.0422601	0.570659462	-4.826922054	Not Sig
ZNF616	0.173743771	1.553615904	-2.829697908	0.042261926	0.570659462	-4.826970875	Not Sig
CTSB	-0.199506868	11.18938056	2.829212351	0.042284185	0.570659462	-4.827565868	Not Sig
DGKA	-0.229109406	2.057242399	2.828148503	0.042333	0.570659462	-4.828869596	Not Sig
WTIP	-0.019051268	0.04215514	2.827771494	0.042350315	0.570659462	-4.829331649	Not Sig
USP1	-0.143616819	2.675481335	2.82757672	0.042359263	0.570659462	-4.829570366	Not Sig
ZBTB4	0.187095782	3.606369512	-2.827332719	0.042370476	0.570659462	-4.829869423	Not Sig
GATAD1	0.212128661	2.382732692	-2.826817593	0.04239416	0.570659462	-4.830500808	Not Sig
ATG14	0.254706167	1.505652055	-2.825863953	0.042438045	0.570659462	-4.831669764	Not Sig
IL3RA	0.92970531	1.201344383	-2.82567365	0.042446809	0.570659462	-4.831903049	Up
FOXO6	0.029455112	0.022763182	-2.825344275	0.042461982	0.570659462	-4.832306826	Not Sig
INPP5F	-0.259421835	2.544277494	2.82491295	0.04248186	0.570659462	-4.832835606	Not Sig
E2F8	-0.019593923	0.014036573	2.824876984	0.042483518	0.570659462	-4.832879699	Not Sig
TMEM208	0.103184075	5.778606982	-2.822862057	0.042576526	0.571203519	-4.835350204	Not Sig
CCT2	-0.502537363	5.776284613	2.822156365	0.042609154	0.571203519	-4.836215577	Not Sig
SELENBP1	-0.076159773	0.08213564	2.822118607	0.042610901	0.571203519	-4.836261881	Not Sig
THOC1	-0.182265644	1.839593539	2.821849415	0.042623356	0.571203519	-4.836592002	Not Sig
TFB1M	-0.104082344	0.600060655	2.821442883	0.042642172	0.571203519	-4.837090567	Not Sig
SPDYE2B	-0.167298055	0.505169618	2.819666372	0.042724511	0.571203519	-4.839269506	Not Sig
AQP11	0.059673342	0.058332737	-2.819425122	0.042735706	0.571203519	-4.839565437	Not Sig
SEC14L2	-0.339736966	0.571436456	2.819090622	0.042751234	0.571203519	-4.839975765	Not Sig
UGCG	1.01899944	3.310604628	-2.818711828	0.042768827	0.571203519	-4.840440447	Up
LCAT	0.275367537	0.3238348	-2.81859941	0.042774049	0.571203519	-4.840578358	Not Sig
ARMCX1	0.287011659	1.906288658	-2.818565109	0.042775643	0.571203519	-4.840620438	Not Sig
CHROMR	-0.287845837	1.443352338	2.815651707	0.04291125	0.57266033	-4.844195089	Not Sig
FUT11	-0.214019494	2.617058341	2.815236739	0.042930605	0.57266033	-4.84470433	Not Sig
TBC1D9B	-0.345779771	5.867019024	2.813812728	0.042997099	0.57322277	-4.846452015	Not Sig
IL36RN	-0.420106851	1.131374185	2.812392814	0.043063518	0.57322277	-4.84819493	Not Sig
HSD11B1	-0.952612676	5.447880811	2.811101378	0.043124029	0.57322277	-4.849780365	Down
PPM1D	0.355394379	1.906764045	-2.810419564	0.043156014	0.57322277	-4.850617481	Not Sig
B4GALT1-AS1	-0.529940245	2.455062978	2.809580157	0.04319543	0.57322277	-4.851648168	Not Sig
LTBP2	-0.220047803	0.662908348	2.809443762	0.043201838	0.57322277	-4.851815651	Not Sig
LTN1	-0.212878585	1.509458863	2.809202005	0.0432132	0.57322277	-4.85211252	Not Sig
PRH1-TAS2R14	-0.158140083	1.410587697	2.808661506	0.043238614	0.57322277	-4.852776258	Not Sig
SNORD102	-0.668601393	2.112034928	2.808348028	0.043253361	0.57322277	-4.85316123	Down
PPFIBP2	0.438049895	1.346287619	-2.808182001	0.043261173	0.57322277	-4.853365127	Not Sig
THAP4	-0.18395301	3.745301941	2.807579616	0.043289534	0.57322277	-4.854104943	Not Sig
LEF1	-0.064937574	0.058189892	2.806919601	0.043320631	0.57322277	-4.854915589	Not Sig
CCN2	-0.166941252	0.287284023	2.806368738	0.043346605	0.57322277	-4.855592215	Not Sig
KBTBD6	-0.120583672	0.374239822	2.806201605	0.043354489	0.57322277	-4.855797511	Not Sig
TM4SF19	-0.981482823	7.715165918	2.806095985	0.043359473	0.57322277	-4.855927251	Down
AFAP1L1	-0.832255637	1.852843698	2.805691154	0.043378579	0.57322277	-4.856424544	Down
FKBP1A	-0.308694104	7.491491066	2.805544057	0.043385524	0.57322277	-4.856605243	Not Sig
RPL36AL	-0.23790815	7.889520225	2.805032101	0.043409704	0.57322277	-4.857234167	Not Sig
PDE6B	0.262971963	0.835249858	-2.804303995	0.043444119	0.57322277	-4.858128682	Not Sig
MTRF1L	-0.264437177	2.498547806	2.803533043	0.043480594	0.57322277	-4.859075911	Not Sig
MTCH2	-0.141986474	4.317813479	2.803066267	0.043502694	0.57322277	-4.85964945	Not Sig
SGMS2	-0.339248062	2.002604783	2.802954097	0.043508007	0.57322277	-4.85978728	Not Sig
ADAMDEC1	1.083568089	6.049637524	-2.802794837	0.043515552	0.57322277	-4.859982975	Up
MEF2C-AS2	-1.029245753	1.249158446	2.801899133	0.043558011	0.57322277	-4.861083657	Down
TGFB2-OT1	-0.034599795	0.028681654	2.801704103	0.043567262	0.57322277	-4.861323333	Not Sig
PCYOX1	-0.182527707	3.073716576	2.801654538	0.043569613	0.57322277	-4.861384244	Not Sig
LAPTM4B	-0.2985606	1.10521155	2.800646134	0.043617486	0.573431583	-4.86262357	Not Sig
HMGCL	0.349202584	5.041026953	-2.800353005	0.043631413	0.573431583	-4.862983849	Not Sig
SKA1	0.053032001	0.187745692	-2.799587255	0.043667818	0.573608151	-4.863925067	Not Sig
HOMER1	-0.492884082	1.364552843	2.799102037	0.043690905	0.573609667	-4.86452151	Not Sig
DAD1	-0.153909238	7.858428346	2.798494795	0.043719817	0.573687621	-4.865267989	Not Sig
WEE1	0.165011857	0.230734629	-2.797328733	0.043775396	0.574115234	-4.866701553	Not Sig
MDM2	0.779645147	3.656406367	-2.796407457	0.043819364	0.574196753	-4.867834296	Up
OTUD5	0.155616416	3.597798579	-2.796234996	0.0438276	0.574196753	-4.868046356	Not Sig
ARL5A	-0.172777289	3.027927032	2.795134536	0.043880197	0.57457639	-4.869399577	Not Sig
CCHCR1	0.287438237	1.778336446	-2.794666333	0.043902597	0.57457639	-4.869975366	Not Sig
PWAR5	-0.083662239	0.054532251	2.793746357	0.043946648	0.574586874	-4.87110682	Not Sig
ARPIN-AP3S2	0.172685696	2.474141496	-2.793688539	0.043949418	0.574586874	-4.871177932	Not Sig
ZNF610	0.140639185	0.223151868	-2.79234147	0.044014015	0.575025316	-4.872834859	Not Sig
PSMD11	-0.48810284	4.847740869	2.791600624	0.044049588	0.575025316	-4.873746213	Not Sig
SMARCD3	1.115179002	2.435467442	-2.791549627	0.044052038	0.575025316	-4.87380895	Up
GSDME	0.732082406	5.267927998	-2.791057762	0.044075674	0.575033261	-4.874414061	Up
GABARAPL2	0.201019207	5.960203222	-2.789112724	0.044169285	0.575845918	-4.876807218	Not Sig
PIEZO1	-0.658531085	3.83514866	2.788294085	0.044208752	0.575845918	-4.877814605	Down
CNIH3-AS1	-0.120915528	0.177355236	2.787865041	0.044229452	0.575845918	-4.878342605	Not Sig
MYC	-1.054551862	2.466218955	2.787849426	0.044230206	0.575845918	-4.878361822	Down
IDI2	0.204678919	0.551332428	-2.78688193	0.044276927	0.575970372	-4.87955255	Not Sig
NINL	0.179798264	0.322789075	-2.78669632	0.044285896	0.575970372	-4.879781	Not Sig
TPT1-AS1	0.314156744	1.792685139	-2.785690113	0.044334557	0.576303082	-4.881019518	Not Sig
PRDM6-AS1	-0.024391389	0.020202944	2.783629007	0.044434423	0.577054152	-4.883556885	Not Sig
EIPR1	-0.333023606	3.490226425	2.782920547	0.044468808	0.577054152	-4.884429172	Not Sig
CXCL8	1.957899541	7.939391865	-2.782840522	0.044472694	0.577054152	-4.884527706	Up
KPNB1	-0.27266972	5.411726676	2.78212043	0.044507679	0.577054152	-4.885414385	Not Sig
ZIM2	-0.033926877	0.022576302	2.782116274	0.044507881	0.577054152	-4.885419503	Not Sig
TINCR	0.089145568	0.089276406	-2.780515936	0.044585743	0.577192444	-4.887390299	Not Sig
LRP1	-0.381118933	6.32336909	2.780315075	0.044595527	0.577192444	-4.88763768	Not Sig
PCBD1	0.316113134	5.520891069	-2.779534034	0.044633593	0.577192444	-4.888599658	Not Sig
TENT2	-0.188125443	3.066870898	2.778610392	0.044678657	0.577192444	-4.889737369	Not Sig
KLHL24	0.400170485	1.590939153	-2.777735937	0.044721369	0.577192444	-4.890814591	Not Sig
CNIH1	-0.289430968	4.389981325	2.777325915	0.044741412	0.577192444	-4.891319722	Not Sig
HIVEP3	-0.875766696	1.775258259	2.777166871	0.044749189	0.577192444	-4.891515663	Down
GCHFR	0.670619141	5.234754951	-2.777164019	0.044749328	0.577192444	-4.891519177	Up
GPX7	0.208456213	0.37389765	-2.77711593	0.04475168	0.577192444	-4.891578423	Not Sig
CAPG	0.688736153	8.603408534	-2.776597385	0.044777049	0.577192444	-4.892217292	Up
DNMT1	-0.622468841	4.562737373	2.776532312	0.044780234	0.577192444	-4.892297467	Down
MTMR9LP	-0.108320312	0.072538248	2.776077858	0.044802483	0.577192444	-4.892857405	Not Sig
ACSF3	0.124453853	1.541448829	-2.775366334	0.044837342	0.577192444	-4.893734133	Not Sig
MTA1-DT	0.335023494	0.328065576	-2.774891754	0.04486061	0.577192444	-4.894318937	Not Sig
GJA3	0.237450595	0.202710672	-2.774796834	0.044865265	0.577192444	-4.894435906	Not Sig
SLC28A3	-0.89858994	1.067353828	2.774218216	0.044893656	0.577235029	-4.895148957	Down
RCN2	0.177875568	1.896558088	-2.773737931	0.044917237	0.577235029	-4.89574086	Not Sig
GUCA1B	0.118488001	0.235098064	-2.773145868	0.044946326	0.577235029	-4.896470559	Not Sig
GLT1D1	0.744636755	2.743397869	-2.772846541	0.04496104	0.577235029	-4.896839485	Up
SYCE1L	0.381062684	1.87083229	-2.771205527	0.045041807	0.577974797	-4.898862268	Not Sig
USP30-AS1	0.357431618	1.322552241	-2.76777989	0.045210939	0.579847127	-4.903085923	Not Sig
NBPF4	0.038563365	0.037989787	-2.766798083	0.045259546	0.57988002	-4.904296714	Not Sig
LRRC8C-DT	0.144675422	0.120643279	-2.766789969	0.045259948	0.57988002	-4.904306721	Not Sig
TMX2-CTNND1	-0.247077705	3.33009429	2.766081129	0.045295078	0.580032511	-4.905180957	Not Sig
RPA3	-0.295470332	2.638980155	2.764697864	0.045363722	0.580613789	-4.90688716	Not Sig
VPS54	0.173656315	1.990123249	-2.763596225	0.045418475	0.58101677	-4.908246157	Not Sig
AEN	0.531272063	2.662555948	-2.761158435	0.045539902	0.581796302	-4.911253979	Not Sig
CORO2B	-0.043378105	0.032772107	2.760959383	0.045549834	0.581796302	-4.911499608	Not Sig
EEF1E1	-0.306129803	2.542688857	2.760606409	0.04556745	0.581796302	-4.911935188	Not Sig
MFSD6L	0.063063733	0.031531867	-2.760461272	0.045574696	0.581796302	-4.912114296	Not Sig
TSKU	1.575376752	2.053036421	-2.759475167	0.045623962	0.581796302	-4.913331275	Up
TDP1	-0.321053295	1.775304383	2.759426246	0.045626407	0.581796302	-4.913391652	Not Sig
KLHDC1	-0.119181981	0.171971772	2.759104345	0.045642504	0.581796302	-4.913788947	Not Sig
NDUFB3	-0.18482925	4.789946152	2.75573315	0.045811462	0.582045666	-4.917950483	Not Sig
HPS1-AS1	0.445705365	0.666868176	-2.755649624	0.045815657	0.582045666	-4.918053609	Not Sig
FITM1	0.138087616	0.322494431	-2.755624715	0.045816908	0.582045666	-4.918084363	Not Sig
HM13-AS1	0.260198124	0.84660983	-2.754615802	0.045867618	0.582045666	-4.919330089	Not Sig
TNFSF4	-0.026058486	0.038179937	2.754609125	0.045867954	0.582045666	-4.919338334	Not Sig
LAMB1	-0.117780132	0.660046912	2.754522326	0.045872319	0.582045666	-4.919445512	Not Sig
YWHAE	-0.130585422	7.383090746	2.754379899	0.045879484	0.582045666	-4.919621381	Not Sig
TPBG	0.155091559	0.381250175	-2.754358246	0.045880573	0.582045666	-4.919648118	Not Sig
NRGN	-0.878234308	4.065069638	2.754312102	0.045882895	0.582045666	-4.919705098	Down
KBTBD6-DT	0.117292559	0.170998188	-2.754068455	0.045895155	0.582045666	-4.920005961	Not Sig
FAAH2	-0.02612038	0.025710986	2.753564429	0.045920529	0.582071846	-4.920628373	Not Sig
GJA9	-0.04526239	0.101203692	2.751352517	0.046032072	0.583189685	-4.923360185	Not Sig
AHI1-DT	0.041500786	0.037844466	-2.749712525	0.046114972	0.583603288	-4.925386035	Not Sig
TIMP2	0.322146217	7.098431675	-2.748995807	0.046151254	0.583603288	-4.926271484	Not Sig
MTCP1	-0.230478297	1.717501592	2.748908936	0.046155654	0.583603288	-4.926378811	Not Sig
HAUS1	-0.474435504	3.240926053	2.748858616	0.046158203	0.583603288	-4.926440981	Not Sig
PIP4P1	0.333411914	4.6695076	-2.747454819	0.046229374	0.584207334	-4.928175469	Not Sig
ZNF322	0.138931854	1.101815075	-2.745762479	0.046315338	0.58461517	-4.93026679	Not Sig
GREM2	-0.02060695	0.013695762	2.744649272	0.046371984	0.58461517	-4.931642633	Not Sig
DHDH	0.521502608	0.958166008	-2.744629543	0.046372988	0.58461517	-4.931667017	Not Sig
ATG7	-0.229819187	3.595103337	2.744434603	0.046382916	0.58461517	-4.931907965	Not Sig
POLD4	0.341256181	6.1046914	-2.744292564	0.046390152	0.58461517	-4.93208353	Not Sig
GHRL	-0.144364047	0.114062499	2.743656462	0.046422569	0.58461517	-4.932869801	Not Sig
FAM185BP	-0.08604004	0.118304399	2.743598413	0.046425529	0.58461517	-4.932941556	Not Sig
THUMPD1	0.257435633	2.527739173	-2.742467722	0.04648322	0.584994153	-4.934339305	Not Sig
DOCK7	-0.196180992	1.82959458	2.742016358	0.046506272	0.584994153	-4.93489732	Not Sig
HEXA	0.511611791	5.581767408	-2.741519399	0.046531668	0.584994153	-4.935511731	Not Sig
AP4B1-AS1	-0.260870039	1.281168849	2.741173925	0.046549332	0.584994153	-4.935938874	Not Sig
NIP7	-0.423036735	3.872511981	2.740200448	0.046599147	0.585325605	-4.937142553	Not Sig
SRRT	-0.494287692	4.722527907	2.739694714	0.04662505	0.585356527	-4.937767925	Not Sig
NKG7	0.711841944	1.138320645	-2.738720694	0.046674985	0.585688965	-4.938972448	Up
ARMC10	0.200189621	2.9227716	-2.737476314	0.046738867	0.585967683	-4.94051148	Not Sig
NRM	-0.180715128	3.016274857	2.736911754	0.046767883	0.585967683	-4.941209782	Not Sig
IL10RB-DT	0.359908705	4.369269529	-2.736444534	0.046791911	0.585967683	-4.941787713	Not Sig
C7orf50	0.421857053	3.774671615	-2.736338298	0.046797376	0.585967683	-4.941919126	Not Sig
LCP2	0.561185005	3.996133765	-2.736005038	0.046814526	0.585967683	-4.942331374	Not Sig
ATP5MK	-0.329447128	5.712991339	2.735507889	0.046840123	0.58599434	-4.942946381	Not Sig
SUN1	-0.135117258	1.774256655	2.734120216	0.046911653	0.586595343	-4.944663184	Not Sig
ATF7IP	0.114592491	1.47977478	-2.733304562	0.046953756	0.586777277	-4.945672404	Not Sig
YPEL3	0.835018727	3.823704516	-2.732928153	0.0469732	0.586777277	-4.946138167	Up
[truncated: 22,972 more rows]
