# Supplementary material for: Identification of MTURN as a trained immunity-related biomarker for heart failure via integrative transcriptomic machine learning analysis and experimental validation
Source: Front Immunol. 2026 Feb 18;17:1739660. doi: 10.3389/fimmu.2026.1739660 (PMC12957145; doi:10.3389/fimmu.2026.1739660)
Supplement: Supplementary file 4 [file DataSheet4.xlsx]

## Sheet: black
	GSM3984464	GSM3984465	GSM3984466	GSM3984467	GSM3984468	GSM3984469	GSM3984470	GSM3984471	GSM3984472	GSM3984473	GSM3984474	GSM3984475	GSM3984476	GSM3984477	GSM3984478	GSM3984479	GSM3984480	GSM3984481	GSM3984482	GSM3984483	GSM3984484	GSM3984485	GSM3984486	GSM3984487	GSM3984488	GSM3984489	GSM3984490	GSM3984491	GSM3984492	GSM3984493
AAMDC	5.29763	5.66503	5.16329	5.58167	5.41312	5.81869	5.05721	5.67299	5.95704	6.00368	5.20015	5.82857	5.7755	5.29949	5.69227	5.55487	5.84968	5.36687	5.10077	5.21546	5.27319	6.34393	6.69534	6.18171	5.97564	6.1304	6.27205	6.43155	6.297	6.51269
ABAT	2.82922	2.56515	2.84443	2.80143	3.14469	2.30188	3.3521	1.94446	2.9493	1.82558	3.62461	1.28556	3.90998	3.06213	1.56078	2.56983	1.88408	3.15328	3.07057	1.90848	2.33993	2.06976	1.61343	1.89655	2.24116	1.265	1.49351	1.70967	0.873232	0.898489
ACE2	4.49917	3.72892	5.19213	3.96097	4.89899	3.49874	4.29836	4.4341	3.81134	3.21015	3.86166	5.13641	4.25406	4.58186	3.03722	4.36545	4.55905	2.81727	3.55716	2.93554	4.31256	2.30137	2.29745	1.77819	2.42675	2.01509	1.71375	1.142	2.25803	1.80833
ADAM11	0.321842	0.394562	0	0.780563	0	0.888778	0.196227	0.438868	0.484129	0.712728	0	0.900345	0	0	1.49499	0	0	0	0.570463	1.06484	0	2.0586	1.56242	1.82801	1.83644	2.46548	2.13143	2.4119	2.2983	2.21622
ADAMTS7	0.735896	0.85315	1.12872	0.616011	0.395113	0.842655	0.407326	1.19895	1.02726	1.23955	0.840559	1.07232	0.744748	0.816008	1.18492	0.808505	0.671615	0.309032	1.19308	1.10378	0.910182	1.32674	1.04205	1.65716	1.46094	0.954155	1.18665	1.04874	1.15958	1.9775
ALDH1L1	3.00006	3.22312	2.46008	3.32269	2.83435	2.25434	2.76206	2.0301	2.67307	1.89356	2.99507	1.94413	2.76317	2.27206	1.88019	2.27322	2.4163	2.37296	2.98597	2.26724	2.37924	2.19738	2.0429	2.10559	2.60736	2.27922	2.35605	2.26992	2.21839	2.51191
ALDOC	5.34309	6.07457	6.29583	5.45309	5.47439	5.64787	5.74652	6.06601	6.05927	5.89734	5.57483	5.82475	5.70384	5.96762	5.61989	5.69723	5.76189	6.19467	5.83778	5.83281	6.21049	6.59016	6.49939	6.10788	6.34459	5.70664	6.2229	5.57575	6.0869	6.16758
ANK1	3.70287	5.05653	4.3285	4.67915	4.27576	5.00087	4.13342	4.00031	4.83024	4.38476	4.21396	4.74208	4.34276	3.96464	4.54658	4.69274	4.11173	4.0151	4.53988	4.52818	3.85979	4.64786	4.64114	4.80437	4.58341	5.10079	5.02172	5.09159	5.07472	4.62396
ANKRD33B	2.0574	1.78118	1.70686	1.84677	1.83766	1.64435	1.61505	1.89272	1.45012	2.17905	2.32608	1.40329	2.00281	1.0323	1.578	1.67716	1.29635	2.12957	2.18647	1.32039	1.5885	0.732155	1.55406	1.34341	1.08207	0.307491	0.161014	0.796192	1.13338	1.07578
ANXA3	4.4209	3.88303	3.51177	4.2689	4.08042	4.77691	3.78757	4.00466	4.35867	4.46454	3.92894	3.59395	3.61831	3.34237	3.76857	4.14904	3.04492	3.02529	3.20526	3.74599	2.9723	4.2683	4.67232	4.27093	4.21654	4.72309	4.11047	4.10997	4.79724	4.32065
APLN	3.14681	3.55413	3.8416	3.44084	3.57857	4.36622	3.45347	3.69323	3.91507	3.04958	3.37854	3.63765	3.36353	3.62319	3.71936	4.18693	3.74663	3.22617	3.64473	3.74404	3.54592	4.19762	4.35411	4.31536	4.17875	4.14494	4.04244	3.75837	4.52317	4.1163
AQP3	1.32556	1.27255	1.752	2.79446	1.81257	1.59626	1.75965	2.32872	2.11179	1.73269	1.37305	2.08935	1.9998	1.8823	0.541563	1.47157	1.90619	1.37258	2.05926	2.29826	1.62824	2.35661	2.11811	2.35603	2.26592	2.07607	2.87666	1.78042	2.98491	2.97965
AQP4	0	0	0	0.400478	0	0.144553	0	0	0	0.139534	0	0.417077	0	0	0	0	0	0	0	0.448192	0	1.7303	0.706504	0.434447	0.480457	0.68976	2.12496	1.05835	0.634674	3.06073
ARHGAP24	2.76989	3.03692	3.21747	2.73045	2.91443	2.32268	2.90159	2.65464	2.48679	3.0246	3.27839	2.80567	3.2673	2.57239	2.2262	2.73597	3.08114	2.82054	2.64681	2.67517	1.90918	1.49287	2.10372	2.03341	2.5426	1.59633	1.50766	1.93372	1.68558	1.85887
ASB2	4.15171	5.22013	4.53907	3.91569	4.35047	4.54426	4.03524	4.45479	4.57777	4.92379	4.84709	4.38903	3.98852	4.41071	4.79891	4.86437	4.63539	4.54061	4.37052	4.93672	4.82124	5.11901	4.52575	4.71104	5.13076	5.47274	4.86348	3.81503	4.61004	4.94629
ASB4	0.697187	0	0.528018	0.54782	0	0.170544	0.59797	0.494593	0.404555	0.938192	0	0.428954	0.204257	0	0.138126	0.0483785	0.903564	0.72333	0	0.69812	0	0.444296	0	0.860075	0.631792	0.889859	0.987988	1.04871	0.158645	1.06716
ATP13A3	4.30902	3.6343	4.46857	4.53712	4.11801	2.83309	3.3997	4.40155	3.53391	3.55825	3.91664	3.96099	3.40887	4.05228	3.21641	4.62116	4.20007	4.34351	3.79099	3.29453	4.72321	3.67736	3.48706	3.62279	2.92441	2.75064	2.6826	2.45268	3.02017	3.19867
ATP23	0.823346	1.34159	0.396199	0.663738	1.30336	1.43435	1.26541	1.09175	1.20391	1.17616	0.339931	0.816478	1.45752	0.704201	0.752648	1.1357	0.275596	0.380243	1.0073	1.28881	0.457212	1.54353	1.20266	1.28906	1.39532	1.71738	1.43421	0.94859	1.19729	0.631439
ATRX	3.6805	3.44475	3.72178	3.33053	3.72573	3.66778	3.70851	3.78842	3.3038	4.09965	3.56507	3.3672	3.53572	3.75506	3.42204	3.99679	3.752	3.86991	2.84627	3.28848	2.99109	3.1781	3.46991	3.33499	3.05576	3.02849	3.38265	2.91575	3.51903	3.53707
B4GALNT3	2.76257	2.2731	2.78365	2.40065	2.48929	1.83368	2.40292	2.78924	1.72955	1.99747	3.08117	0.921914	1.45162	2.43649	1.17866	1.78453	3.08657	2.45746	2.62908	1.3963	2.92008	1.99659	2.01725	2.40643	1.70909	2.32161	2.01416	1.60038	1.84494	1.42205
BCO2	3.98759	4.13386	3.73993	4.06769	3.84764	3.83824	3.21074	4.17709	4.03425	3.62719	3.087	4.19489	4.27247	4.07956	4.20694	3.03202	3.9727	3.67605	3.53917	3.84896	4.26621	4.05553	4.41457	3.82471	4.11024	4.10564	3.9495	3.65148	3.99223	3.9187
BLM	0.420109	0.402925	0.563516	1.36553	0.0491163	0.59615	0.636858	0.261364	0.350481	0.0975946	0.0824097	0.504121	0.763947	1.35081	0.575077	0.6687	0	0	0.442561	0.80628	0.599466	1.08749	1.45211	0.947276	1.00367	1.98735	2.01668	1.73574	1.19202	1.59823
BMP7	0	0	0	0	0	0.356004	0	0	0.334262	1.61016	0	0.506842	0	0.385353	0	0	0.334304	0.380476	0	0.453321	0	1.7669	1.62815	1.59186	1.09883	0.775029	1.88506	0.973221	1.51397	1.58785
C1QL1	0.409318	0.505101	0.57701	0.13778	0.465444	0.383235	0.284226	0.644553	0.140915	0.5578	0.260546	0.713574	0.225897	0.250986	0.334456	0.377554	0.62447	0.620954	0.628951	0.724704	0.49235	0.792941	1.27677	0.649234	0.824089	0.822538	0.992875	1.18644	1.09316	1.76302
C1orf21	3.40264	3.5571	3.31251	3.31519	3.33559	2.92697	3.14463	3.12529	3.07725	3.29714	3.4047	3.25475	3.52008	3.46922	2.78536	3.57284	3.11015	3.28227	3.23582	3.27031	2.9055	2.52372	3.06843	2.90603	2.98619	2.85617	2.29898	2.60737	2.85899	2.3276
C5orf46	1.44131	0.916124	2.32583	1.4407	2.00247	1.49149	1.99115	1.92694	1.0007	0.962021	1.91459	2.68786	2.13681	2.49718	0	1.6058	2.42306	1.29204	1.16215	1.15331	2.04019	0.91774	0.292777	0	0.625932	0.517501	0	0.925636	0.427746	0.753808
CA14	0	0.504448	0.234614	0	0.310302	0.602763	0	0.529129	0.680372	0.47539	0.504509	0.526471	0.321831	1.05348	0.860183	0.888733	0	0.0171694	0.510193	0.787485	0.61937	2.89164	2.15861	2.46618	2.85404	2.84183	3.14693	2.22676	2.25528	3.01892
CBS	0.597652	1.18344	0.830418	1.10279	1.0834	0.517825	1.53272	0.698015	1.08338	0.514445	0.763916	0	0.866254	0.560813	0.390568	0.588125	0.530125	0.984334	0.815853	0.887683	1.16679	0.382808	0.779088	0.561582	1.04154	0.330286	0.378239	0.534754	0.435528	0.443057
CCDC28B	2.16431	2.2538	2.27498	1.76744	1.76393	2.73237	1.97438	2.08968	2.2636	2.09021	2.19041	2.48953	2.05246	2.03119	2.94101	2.37387	2.86582	1.74552	2.29627	2.60458	2.65941	2.71394	2.76518	3.03016	2.9253	3.52097	3.1692	3.63458	3.31514	2.84284
CEL	0	0	0	0	0	0.239437	0	0.263305	0	0	0	0.334736	0	0.159566	0	0	0	0	0	0	0	0.718199	0.735442	0.914627	0	0.949884	0.810177	0.886909	0.847129	1.25855
CENPV	1.2149	1.65944	0.886868	1.43995	1.54196	1.56863	0.984637	1.24453	1.98782	1.16854	1.38633	1.57772	1.78916	1.02119	1.81367	1.46138	1.5105	1.34436	1.05136	1.49154	1.18699	1.82219	2.06908	2.10149	2.01369	1.97779	1.72046	1.87814	1.95016	2.25773
CFAP61	2.76386	2.34343	3.42139	2.70034	2.66367	2.03092	2.83695	2.14463	2.72509	2.4561	3.37789	2.5491	2.35809	3.52823	2.59408	3.77096	2.98112	3.18785	2.94698	2.89651	3.40434	2.02395	2.26388	1.89585	1.77983	1.43268	2.21601	2.33671	1.8121	2.12149
CHAC2	0.505524	0.849541	0.643789	0.649128	0.303763	0.877639	0.348724	0.902279	0.970407	0.493743	0.602268	1.11509	0.7379	0.621437	0.749857	0.432291	0.52104	0.5853	0.693822	0.621749	0.940578	1.29712	1.23333	1.09393	1.07116	1.36398	1.06459	1.23856	1.3008	1.52307
CHDH	0	0.433589	0.203875	0	0.23419	0.312767	0	0.435679	0.167007	0.340898	0	0.279478	0	0.200332	0.41687	0.167937	0	0	0.409621	0.664714	0.404795	1.44271	1.50401	1.34423	1.02022	1.20158	1.54841	0.803086	1.44184	1.87704
CHL1	0	0.438307	0	0.311348	0	0	0	0.366036	0	0	0.486355	0	0	0	0	0	0	0.749728	0	1.04381	0	1.22783	0.823555	0.939275	0	0.844098	0.917419	0.983249	0.647306	1.31308
CHPT1	4.75972	5.09155	4.85553	4.87315	4.87875	4.68012	4.88565	5.2365	4.91698	5.11607	4.65603	4.68768	4.69081	4.98083	4.44325	4.52408	4.61029	4.87265	5.02328	4.903	4.99379	5.43526	5.74395	5.22754	5.18305	5.36807	5.24014	5.16788	5.72962	5.74498
CHST9	0.457015	0	0	0.851084	0.0910905	0	0	0.505624	0	0.0617748	0	0.643611	0.406651	0.0705391	0.30409	0	0	0.0701173	0.187265	0.123897	0.117345	1.61651	1.03929	0.668512	0.317027	1.40374	0.445422	0.97023	0.874043	1.77675
CITED4	2.31726	2.94495	2.31225	1.81853	2.05913	2.44958	2.61983	2.64262	2.54908	2.66746	1.85205	2.67367	2.48328	2.08994	2.48852	2.05734	2.36513	1.93257	2.62709	3.03563	2.43724	2.6216	3.07873	2.67876	2.84474	3.24903	2.90803	2.69534	2.92761	2.79276
CKM	9.78812	10.1566	9.65948	9.59745	9.60627	10.0999	10.1156	9.74536	10.2309	9.88649	9.62617	9.9553	10.1557	10.0061	10.1951	10.0927	9.66088	9.53814	10.1616	9.98479	9.81681	10.6454	10.1717	10.3377	10.4231	10.842	10.5989	10.4659	10.5629	10.8516
CMC1	3.98177	3.92309	3.76942	3.92839	3.87355	4.43426	4.07581	4.07319	4.19051	4.11226	3.18528	4.24553	4.1697	3.89806	4.18613	4.35601	3.9986	2.94903	3.26987	4.04036	3.11852	4.19137	4.47301	4.24315	4.41454	4.58053	4.22086	3.93652	4.78485	4.50224
COL28A1	0.0972926	0	0	0.464486	0.369561	0	0	0.561979	0	0	0.124374	0.0900662	0	0.104999	0.210669	0	0	0.0844984	0	0.717479	0	0.994649	0.793494	1.73318	0.806059	0.858805	0.500403	0.582594	0.532843	0.605401
COLQ	2.333	1.8203	2.58916	3.12734	2.67318	1.60702	2.89602	1.98512	1.06555	1.43502	2.10879	2.66292	2.52666	2.12151	1.63057	2.23299	2.96828	2.79393	2.79644	1.57623	3.21757	1.35948	0	1.10265	1.08839	0.482694	0.4736	0	0.56261	0.506257
CORIN	2.44293	2.11959	1.34589	2.77866	2.16104	2.81609	0	3.1734	1.82345	3.26038	0.222364	3.70377	2.97034	2.86089	4.13618	2.42663	1.08418	1.67091	2.94188	3.52255	1.75138	4.97168	4.24734	4.60689	3.77692	3.9191	4.80526	3.7498	3.45802	4.50436
COX7B	8.11911	8.34801	9.0272	8.27949	8.83063	9.53644	9.3382	8.97448	9.53527	8.04231	8.05469	9.14751	9.26027	8.29066	8.98363	9.63731	9.19004	8.63875	8.49828	8.73389	8.56553	9.33084	9.63044	9.29203	9.51199	9.83918	8.71061	9.41441	9.71548	9.48922
CPNE5	1.70971	1.43318	0.888592	0	0.532595	0.638804	0.428824	3.66274	0	1.95166	0.115087	1.24758	1.25557	1.44875	2.13563	0.0691715	0.848767	1.69047	1.43425	1.73719	2.10788	2.98187	2.96542	3.17346	4.09764	3.3014	2.11654	2.47176	2.72367	2.51182
CREB3L1	2.58245	2.40966	2.22144	2.27575	2.40307	2.6247	2.3025	3.11921	2.48813	2.3145	2.36946	2.68167	2.65142	2.99568	2.34778	2.88316	2.76173	2.39457	2.86937	2.75896	2.40205	2.78738	3.06861	2.69029	2.9313	2.60931	2.64698	2.43557	3.24589	3.62703
CREM	3.15	2.75746	2.53122	2.5502	2.83638	2.39132	2.61529	3.17125	3.14527	2.56042	2.69983	2.83132	2.60851	2.44479	2.41931	3.16988	2.65247	2.8828	2.74118	2.67643	3.13323	3.13721	3.27246	4.60558	3.89487	3.21419	2.65507	3.76956	3.03988	3.73307
CXCL14	1.38491	0.829102	1.17315	1.12472	0.849218	0.601224	0.434692	0.74335	0.865093	2.41788	0.170275	0.72695	0.98073	0.202977	0.520888	0.409301	0.878326	0.492618	1.15256	2.15131	0.300251	1.38638	0.991254	1.18161	1.13105	2.17461	1.60541	1.91932	1.17664	0.964297
DBNDD2	5.89936	6.31237	5.71703	6.51774	6.31315	6.62106	6.09987	6.18546	6.75745	5.8498	6.27292	6.59737	6.66723	6.52686	6.69266	6.5462	6.55957	6.01445	6.13288	6.51077	6.88377	6.94155	6.74636	5.98721	6.95312	7.00296	6.94383	6.50578	6.89157	7.25806
DHCR7	1.99861	2.54722	1.78509	1.65291	2.16307	1.73592	1.94297	1.82853	2.05401	2.15458	1.67073	2.22514	2.12837	1.8303	0.966783	1.59457	2.13457	1.02325	2.54037	1.88201	2.44925	2.33262	2.10906	1.78251	1.94	2.5801	2.2258	2.4804	2.33203	2.60624
DHRS3	4.6621	3.84323	4.35778	4.43847	3.79376	4.11143	4.01962	4.43594	3.9859	4.29747	4.28043	3.89812	4.64124	4.53108	3.74618	4.10211	4.6208	3.98876	3.79756	4.43374	3.8226	3.33245	3.80882	3.34872	3.80223	3.35844	3.28304	3.78097	3.81109	3.40203
DHRS7C	0.694893	2.38094	0	1.64309	0.375301	3.74372	0	1.07861	2.27871	3.61232	0.779355	4.15634	0.733141	0.569073	3.76172	2.00763	0	0	0.638864	3.14994	0	3.72416	2.82642	2.40642	3.7204	4.84862	4.58685	5.12776	4.16208	5.72971
DMC1	0.793521	0	0.858244	0.871028	1.11319	0.899144	0.785243	0.456539	0.668344	0.637079	0.681934	0.775255	0.749714	1.05169	0.146637	0.797143	0.12858	0.558021	0.556019	0.123175	0.392672	0.304797	1.00719	0.532359	0.515814	0.173165	0.139408	0.111164	0.404294	0.265258
DOK5	2.13642	2.86952	2.84622	2.33789	2.4847	2.34393	2.74722	2.67541	3.02605	2.28781	2.75765	1.50765	1.12463	2.9281	2.56092	3.07424	2.81505	2.70484	2.00152	2.54081	2.82702	1.66109	1.92467	1.56325	2.13531	1.25182	1.13963	1.1259	1.83069	1.53658
DYNLL2	7.33413	7.14491	6.48213	6.53014	6.5983	6.78495	6.58189	7.00246	7.53715	6.77457	6.89173	6.64109	7.01438	6.81348	6.69024	6.9015	6.73687	6.79448	7.37973	7.11241	6.86195	6.88858	6.28074	6.68664	7.44389	7.31896	7.04161	7.20571	7.50475	7.10556
ECI1	5.36531	4.85625	4.41995	4.98745	4.98226	5.48548	5.30767	5.37824	5.54236	5.16281	4.50876	5.47439	5.6952	5.32281	5.09487	5.32311	4.78192	4.70863	5.28914	4.49247	5.05778	5.53846	5.47307	5.46742	5.7197	5.77872	5.5683	5.44291	5.85601	5.64802
EIF3C	1.73794	3.26111	4.05218	4.59858	2.97668	4.30344	4.45587	4.20955	4.02743	4.37418	4.25794	0.926882	3.17874	3.70003	2.2099	3.00095	4.42522	4.34699	4.15565	4.14144	2.76906	1.42517	2.91711	3.48078	3.1036	3.05823	3.31736	2.93765	2.06813	3.89832
ENDOG	3.42865	3.43277	3.38654	3.56636	3.52753	3.88488	3.21487	3.55723	3.40981	3.66427	3.13778	3.8066	3.724	3.34054	4.03016	3.58283	3.70912	3.20282	3.66996	3.53999	3.95745	4.22454	4.01389	3.80003	4.20033	4.14665	4.30639	4.12907	4.03323	4.39416
EPHA7	1.14252	1.97562	1.92066	1.47786	2.09152	1.27612	1.84094	1.81989	1.40318	1.23709	2.0499	1.21656	1.05322	2.23028	0.999218	2.04926	1.55647	1.77423	1.49046	0.370425	1.1298	1.20587	2.05183	1.46794	1.46027	0.929824	0.26208	1.07262	0.992803	0.705057
ETNPPL	0.669597	0.950701	0.362103	0.537618	0.845674	1.42032	0	0.333647	0.773509	0	0.44033	0.653503	0.877604	0.944817	0.959497	0.389413	0.597776	0.434933	0.812434	1.12949	0.604663	2.87927	1.89965	2.35537	2.17124	2.96801	2.84225	2.57224	2.12258	2.75301
ETV1	4.00232	3.97249	4.11697	3.82173	4.26252	3.15767	3.91096	3.42023	3.71396	3.49078	4.15215	3.93812	3.83239	3.63529	3.23972	3.94492	3.31962	4.11165	3.88204	3.33437	3.27771	3.10248	3.08641	3.35467	2.98705	2.73735	2.75564	2.85704	2.74837	2.98077
FAM111A	1.48794	1.56119	1.33104	1.70482	1.67548	2.17539	1.37004	1.69139	1.33342	1.34435	1.61981	1.25838	1.45241	1.99747	1.55967	0.984212	1.44228	1.50353	1.71945	1.29928	2.10117	0.487693	0.93755	1.28824	1.61893	1.09246	1.24212	1.10382	1.08258	1.15208
FAM219B	3.62142	3.69618	3.71921	3.23326	3.32213	3.394	3.13791	3.86493	3.46257	3.28975	3.37779	3.74274	3.69223	3.66901	4.20419	3.57798	3.46449	3.58629	3.76184	3.77734	3.79717	4.34024	4.01629	4.26338	4.18635	3.92526	4.22181	3.8664	4.08924	4.49335
FAM81A	0.268828	0.31115	0.296433	0.256709	0.310836	0.486773	0	0.466571	0.439884	0.515399	0.201458	0.551893	0.262641	0	1.00949	0.212411	0	0.205742	0.509358	0.389318	0	1.23143	1.44197	0.848974	0.670539	0.829716	1.30503	0.598298	1.23226	1.33232
FBXO32	4.60442	5.26984	4.92889	4.60445	4.70099	4.43584	4.48988	4.57865	3.66232	4.5302	5.07625	4.12685	4.08144	5.08241	4.52875	4.36537	4.46807	4.73778	4.75021	4.45361	4.07859	3.51888	4.20197	3.9618	4.17761	4.5824	4.2943	4.41613	4.04794	3.49414
FEZ1	3.38758	4.23677	3.84646	3.13202	3.76585	4.09265	3.8948	3.0049	3.90021	3.77612	3.66855	4.15442	2.94604	3.33325	2.43712	3.82781	4.24524	3.69873	3.96358	4.14516	2.93582	3.68506	4.66921	3.82323	4.02321	4.83759	4.54059	4.57585	4.76299	4.89262
FGF1	4.16395	4.16061	4.50029	3.62087	4.83183	3.95259	4.45547	4.19434	4.31168	4.53879	4.481	4.17463	4.44907	3.76941	4.04364	4.53075	4.5494	4.56253	3.88892	4.22385	4.29702	3.53707	3.6792	3.60861	3.19617	3.58469	3.47013	3.22303	3.39797	3.29585
FUBP3	3.50231	3.60839	3.46726	3.16293	2.56553	3.2107	3.15515	2.90784	2.53557	3.48125	3.32958	2.36622	2.12957	3.15218	3.31659	3.4899	2.51184	2.8201	3.24003	2.46693	3.26511	3.21523	3.30867	2.55839	3.24351	2.40297	2.56852	2.28352	3.1783	2.09875
FUT1	0	0.726269	0	0	0.444138	0.719115	0	0	0.66828	0.484803	0	1.09848	0	0	0.355945	0.732376	0.609362	0	0	0	0	0.97238	0	0.932459	1.06533	1.05287	0.515246	0.692507	1.16374	0.760346
G0S2	4.6438	5.63796	4.86245	3.78288	4.96874	4.92535	5.20407	5.03488	4.91959	5.29983	3.63457	5.56192	3.9778	4.82675	3.679	4.27717	5.71607	4.8931	5.32977	5.67606	4.11642	6.28806	6.79726	5.02091	5.72217	7.00263	6.22013	5.24232	6.22816	5.9293
GAB3	2.25697	2.65993	2.54093	2.30059	2.46096	1.95188	2.57237	1.94619	2.63165	1.95317	2.47556	2.58563	2.13004	2.22172	2.62084	2.12707	2.71284	2.79325	2.45667	2.5523	2.19001	2.11734	1.45391	2.2836	1.46103	2.0913	1.90028	1.80449	1.73524	1.73418
GABRA4	2.21048	2.02171	1.98567	1.79211	2.04624	1.48591	1.92789	1.54118	2.04172	1.94834	2.34814	1.39735	2.18097	1.42926	0.962915	1.88834	1.50695	2.36427	2.10898	1.07626	1.07733	1.36935	1.52962	1.21505	1.3805	0.747244	0.849587	0.837234	1.54169	1.49436
GARNL3	1.82852	2.10566	1.99073	1.93844	2.12531	1.5495	2.00354	1.69497	1.85329	2.06684	2.16082	1.11533	1.39238	2.27775	1.85607	2.68258	1.87215	2.63583	1.92692	2.12938	1.92377	1.44413	1.42905	1.62769	1.92616	1.07399	1.39955	1.30608	1.41798	1.46654
GHRL	0	0.143903	0	0	0	0	0.244295	0	0	0	0	0	0	0	0	0	0	0	0	0	0	0	0.125346	0	0	3.76468	0	0	0	0
GPD1	1.37232	2.55438	1.38574	1.83902	0.780221	1.22805	0.539265	1.19816	1.41458	1.35279	0.553017	1.58286	0.359146	1.2385	1.51676	1.07056	2.30923	0.439388	1.50792	2.935	0.811452	2.419	1.78488	1.9981	1.70489	2.45204	2.7042	2.29326	1.77965	3.01203
GPNMB	6.70697	7.38725	6.50662	6.56765	6.24673	6.26776	5.72104	6.21823	6.58727	6.47422	6.73407	6.82001	6.22691	6.13381	7.26013	6.43146	7.29964	6.02817	6.65717	7.44983	6.48453	6.75482	6.1498	6.92585	7.0685	7.62336	7.00827	7.23015	6.59878	6.39656
GPT	2.63942	2.64511	2.70345	2.68349	2.50011	2.35246	2.14755	2.89469	2.74015	2.27428	2.22203	2.48357	2.95781	2.69276	2.34429	2.45925	2.47715	2.00032	3.16136	2.85765	2.94307	3.46102	2.53979	3.32967	2.26182	3.3679	3.19458	3.40183	2.85037	3.46525
GRM1	1.22999	1.57295	1.60666	1.07589	1.7403	1.43271	1.29449	1.757	1.4195	0.924593	2.43419	0.976364	1.18749	1.87891	0.871614	2.22514	1.48812	2.37746	2.13931	1.53939	1.2538	1.30444	1.41813	1.70624	1.49101	0.444599	1.11099	0.787974	0.940408	0.748288
HAPLN1	1.46679	0.57492	1.32704	0.973987	1.96964	1.0785	1.24983	2.0394	0.637905	1.24354	1.16523	0.962296	1.28915	1.09391	0	2.34119	1.36101	2.04359	1.28413	0.802508	2.49991	0.691352	0.423249	0.303344	0.676169	0	0	0	0.307439	0.135851
HBA1	5.38797	4.85757	4.80557	4.11587	3.47539	6.75035	5.85562	5.42776	5.56758	5.1373	5.42465	6.93664	3.43411	7.15562	6.16659	5.64852	6.39684	5.6515	5.97668	5.37397	3.81936	0.414794	2.09395	0.495853	0.440161	1.77595	6.5575	4.71385	1.74117	0.604827
HBA2	5.38797	4.85757	4.80557	4.11587	3.47539	6.75035	5.85562	5.42776	5.56758	5.1373	5.42465	6.93664	3.43411	7.15562	6.16659	5.64852	6.39684	5.6515	5.97668	5.37397	3.81936	0.414794	2.09395	0.495853	0.440161	1.77595	6.5575	4.71385	1.74117	0.604827
HBB	5.4625	5.16744	4.66886	3.70625	3.00078	6.84438	5.0917	5.60324	6.08167	4.95283	5.73689	7.54414	2.83276	6.92319	6.17129	6.24968	5.71442	6.07977	5.59092	5.1962	3.30466	0.335901	2.13598	0.519158	0.409187	1.8957	6.73909	4.84133	1.637	1.14139
HMGB2	4.83437	4.50162	4.65275	5.06026	4.48784	4.70471	4.80355	4.58275	4.93161	4.55661	4.644	4.67338	4.91162	5.09795	4.63267	5.04799	4.82946	4.50199	4.42871	4.52138	3.92507	4.13283	4.53694	4.47397	4.78022	4.68978	4.00341	4.53951	4.33556	3.79507
HOGA1	2.69924	2.54101	2.57103	3.1488	2.43272	2.23891	3.00013	2.45743	2.20784	1.73351	2.77201	2.27593	3.04358	2.59176	1.1613	2.56712	2.53888	2.45511	2.75144	1.89659	2.30927	1.71022	1.68952	1.80697	2.12635	2.28206	2.09502	2.0019	2.03562	1.89155
HOOK1	0.446521	0	0	0.604619	0.259176	0.454244	0	0.59656	0.441302	0	0	0.54195	0	0.242755	0	0	0	0	0	0	0	0.954802	0.761678	0.691433	0.72328	1.08463	0.984577	0.682748	0.557929	0.660784
HPCAL4	0.0648691	0	0	0	0	0.202859	0	0	0	0.247036	0	0.119221	0.580035	0	0	0	0	0	0	0	0	0.417857	1.17394	0.770709	0.822808	1.36975	0.50896	0.629575	1.21761	0
HSPB3	4.63306	5.43777	7.15462	4.77631	4.74511	7.40898	4.96598	6.88855	4.65576	7.27055	6.72005	7.87802	7.03812	7.24135	5.25213	7.18422	6.8741	4.70031	6.7304	6.99054	6.53311	7.31515	7.82092	5.64503	7.44941	7.5244	7.5311	7.50546	7.29842	7.54301
IDH1	3.00823	3.56072	3.1456	2.7058	3.12499	2.98243	2.74922	3.13114	2.92599	2.67751	2.89374	2.97604	3.21063	3.21841	2.53107	3.24536	2.98544	3.44805	3.31749	3.52008	3.38594	3.46533	3.74207	3.31528	3.30353	3.68089	3.73422	3.26555	3.43111	3.93807
IL20RA	0.25368	0	0	0.573749	0	0	0	0	0	0.348963	0	0.377098	0.375348	0.350162	0.277854	0.336655	0	0.121355	0.744812	0.29522	0.465946	1.04576	1.11571	0.845554	0.353267	0.382238	0.462948	0.734491	0.694278	0
INSR	3.84525	3.57276	3.5177	4.17333	3.54254	3.06486	3.65769	3.70024	3.6854	3.7922	3.96768	3.49845	3.9396	3.5897	3.20202	3.65947	3.69327	3.81091	3.45989	3.45223	3.99107	3.3536	3.46191	3.40456	3.45459	3.14991	2.99685	3.04612	3.23665	2.74165
IRX6	3.3406	3.29403	3.62687	2.87614	2.9311	2.58939	3.26074	2.95167	3.20164	3.50898	3.55976	3.27262	3.00994	3.44708	1.77994	3.20823	3.45434	3.36033	3.1671	2.79753	3.98585	1.7211	1.42993	2.76964	2.43281	1.43546	1.32391	0.566891	1.32526	0.925571
ITGB8	0.465199	0.431594	0	0	0	0	0.615829	0	0	0.375916	0.573588	0	0	0	0	0	0	0.512476	0	0.785943	0	0.634932	0	0.505916	0	0.742348	0.504219	0	0	1.166
KCNA4	1.25609	1.59141	1.63977	1.28779	1.49827	0.842954	1.75954	1.25805	1.35477	1.00389	2.32124	1.33771	1.40896	1.52867	0.827225	1.54058	1.35538	1.9289	1.58711	0.943436	1.31823	0.850014	1.05773	0.877809	0.756081	0.365613	0.632908	0.681833	0.969846	0.725712
KIFAP3	4.51759	4.45191	4.61554	4.38322	4.59663	3.70196	4.03467	4.41213	4.04846	3.96563	4.51422	4.29324	4.40971	4.70509	2.96673	4.93004	4.2322	4.91785	4.38348	3.80651	4.50907	3.39425	4.07681	3.92283	3.58066	3.63546	3.59036	3.16016	3.72442	3.23739
KRT8	4.85489	4.9606	3.65282	4.79396	4.17925	4.36454	4.46106	4.56265	4.98828	4.78169	4.28669	4.57659	5.13297	3.98117	3.98857	4.08267	5.06419	4.14085	4.27671	4.19998	5.12859	4.65747	4.58654	4.66614	5.0482	4.82697	4.88667	4.67724	4.67667	4.54828
LENG8	3.71424	3.83063	4.74594	4.36435	4.16705	3.81243	4.12021	4.38757	3.8086	3.92121	3.78707	4.45449	3.55178	4.54681	4.0248	3.61376	4.63415	4.57013	4.29477	3.96983	4.56809	3.88895	2.70604	4.01667	4.24832	3.82085	3.58634	3.25758	2.8649	3.80855
LPCAT4	2.4761	2.71256	3.10767	1.66163	2.64638	2.44517	2.27564	3.00554	2.49447	2.4236	2.52163	2.6073	2.48814	2.69285	2.61661	2.76744	2.29353	2.92004	3.10491	3.1087	2.97775	3.34199	3.41496	3.02499	3.49051	2.81588	3.31006	2.44886	3.35073	4.24057
LPGAT1	1.96283	2.13947	1.44506	2.35419	2.31885	2.33032	2.08318	1.92548	1.59386	2.16627	2.31534	2.03962	1.43216	1.63494	2.37784	1.66334	2.16402	2.08022	1.78597	1.5898	1.68595	1.67355	0.999123	1.74969	1.8079	1.55018	1.49802	1.9769	1.60043	1.07691
LRRC1	1.37397	1.56832	1.73774	1.13881	1.4512	0.966214	1.35944	1.12351	0.976912	0.944566	1.69391	1.17808	1.37273	1.44948	1.24377	1.63361	1.24117	1.68145	0.926491	1.3371	1.05224	0.794484	0.7302	0.819609	1.0632	1.3315	0.683366	1.12881	0.564136	0.848785
LSAMP	0.173052	0.48995	0.175489	0.753563	0.487507	1.41541	0	0.392659	0.879917	0.532637	0.207409	0.444309	0.523982	0.197245	0.177794	0.198449	1.40442	0.704045	0.768334	1.3906	0.33818	1.70997	1.37256	1.81877	1.30308	2.96964	2.53364	2.81851	2.15885	1.54884
LSMEM2	2.98336	3.63337	3.53972	2.81097	3.47368	3.65569	3.40348	3.58302	3.55858	4.19852	3.36202	3.63095	3.12609	3.28199	4.20146	3.9648	2.92143	3.60811	3.65433	3.6114	3.5477	3.75795	3.87179	3.37464	3.78998	3.44293	3.66246	3.57019	3.88128	3.53335
MAP2	1.08336	1.28718	1.79438	1.49592	1.50826	0.853953	1.19657	1.12825	1.07566	1.15863	1.8083	1.3459	1.18681	1.56555	0.689319	1.34041	1.65044	1.28715	1.1761	1.23871	1.45442	0.60196	0.794679	0.878786	1.02738	0.878913	0.867288	0.545589	0.901773	0.58231
MAPKAPK3	5.8359	6.09578	5.9336	5.7264	5.45852	6.04827	5.47278	5.89787	6.07206	6.23552	6.1887	5.9093	6.0314	5.91269	6.30682	6.13427	5.64265	5.73166	6.23366	6.09461	5.80234	6.56334	6.56579	6.40508	6.89477	6.59611	6.5545	6.6352	6.62314	6.65534
MBNL3	0.674223	0.184044	0.338561	0	0.425326	0	0.328049	0.955634	0	0.54237	0.358213	0.475111	0	1.27328	0	0.105777	0	0.239751	0	1.08333	0	0.834323	0.619218	0.746563	1.07422	1.85757	0.784733	0.858649	0.774338	0
MMP11	0.9514	1.24099	0.899762	0.616446	0.385464	1.06745	0.332051	1.03904	0.282452	0.662065	0.94581	0.854643	0	0.707146	0.402303	0	0.939376	0.890317	0.759962	0.616249	0.814751	1.13215	0.890905	0.828871	1.31241	0.957646	0.826025	0.946731	0.600698	1.49746
MPP3	2.39621	2.2216	1.9166	1.70094	1.59914	1.65099	1.90173	2.61097	1.88553	1.56678	1.23375	1.93757	2.72339	3.04435	2.01928	1.11201	1.75233	1.75766	1.00481	2.09869	1.86474	3.00035	2.88918	3.85309	3.62315	2.57579	3.05409	2.40656	3.22743	2.74558
MRPL35	4.89844	4.73895	4.62531	4.687	4.6564	4.70113	4.26663	4.89156	4.61744	4.53813	3.06424	4.94478	4.66772	4.65574	4.80125	4.90177	4.22271	4.57193	4.598	4.5541	4.44563	4.94361	4.82302	4.7791	4.74023	4.40651	4.71038	4.7552	4.75003	4.84275
MRPL36	3.97281	4.12032	4.28661	3.92744	3.8763	4.28249	4.14438	4.0581	4.37402	4.09888	3.66179	4.56092	4.18	4.17184	3.72343	4.55583	4.1502	3.7712	3.60348	4.18272	3.94779	4.12789	4.48988	4.29745	4.46714	4.74741	4.38804	4.69826	4.69564	4.63635
MRPS18C	4.17763	4.21062	4.3184	4.43397	3.97305	4.9363	4.49373	4.12763	4.63944	4.12598	4.10109	4.43765	3.91257	4.13989	4.50362	4.88986	3.93307	4.28708	4.02699	4.39099	4.00311	4.01073	4.82099	4.16586	4.70904	4.63028	4.72665	4.48146	4.88794	4.70866
MT3	0.913746	1.40603	1.38795	1.30377	1.04589	2.23841	0.704676	1.01302	1.77815	0.718087	0.579223	1.83943	0.985692	1.229	1.59132	0.944107	1.46059	0.855491	0.784712	0.996523	0.48407	1.8476	1.52541	1.42527	1.83534	1.60427	1.77715	1.29611	1.55315	2.0622
MTERF3	3.22324	2.98859	2.92184	3.18271	3.01413	3.28844	2.86526	3.08274	3.50589	3.07573	2.97128	3.52295	3.50167	3.15583	3.28209	3.38695	3.11395	3.13371	3.06188	2.94722	3.0171	3.6175	3.83482	3.44488	3.33292	4.02109	3.78091	3.48305	3.78365	4.03189
MTIF3	5.43564	5.93883	5.39976	5.52993	5.50845	5.98516	5.58075	5.49404	5.7994	5.61751	5.41701	5.75914	5.58681	5.7132	5.48888	5.89294	5.63073	5.3484	5.06352	5.50279	5.22467	5.85312	6.36993	5.93775	6.07088	6.22385	6.03938	5.96786	6.23501	6.10174
MTURN	2.03067	3.81897	3.85214	3.4412	3.46938	2.99404	3.83125	3.5332	3.56987	3.91082	3.89403	4.00767	3.67906	4.06298	2.68737	3.84061	3.71759	3.90095	3.41161	3.59537	3.18517	2.26595	3.22188	2.52955	2.93955	2.81087	2.32526	2.85416	2.88421	2.58443
MYL3	10.4541	10.8887	10.6605	10.4196	10.4708	11.0236	10.7933	10.8536	10.8034	10.4503	10.5884	10.5289	11.1013	10.9672	10.9341	11.0112	10.679	10.3493	10.6528	10.6592	10.7935	11.5002	11.1522	11.3418	11.3173	11.5648	11.4405	11.2959	11.4605	11.3362
MZT2A	3.85064	4.19709	3.71109	3.91688	3.72664	4.47797	4.0377	4.45322	4.78254	4.01616	3.50755	4.29727	4.2702	3.87728	3.87291	3.62119	4.12337	3.60791	4.67007	4.26514	4.32976	4.63886	5.29449	4.80594	4.8723	4.81108	4.82976	5.02779	5.09282	5.08694
MZT2B	5.63251	6.02232	6.08859	5.51538	5.48611	6.13474	5.89444	5.88607	6.113	5.78173	5.2548	6.04249	6.35031	5.65592	5.30943	5.69609	5.84383	5.13172	6.14376	6.21634	6.12238	6.10746	6.45711	6.09047	6.26636	6.19224	6.29633	6.33328	6.54567	6.44038
NDUFAB1	7.4408	7.83024	7.63008	7.69772	7.48698	7.96076	7.49574	7.78567	7.93864	7.42875	7.50006	7.76155	7.96228	7.43026	7.69716	7.84463	7.57202	7.24856	7.52943	7.48554	7.36603	8.19671	8.15395	8.02532	8.2425	8.42505	8.25822	8.34108	8.44544	8.36415
NDUFB1	8.07796	8.36104	8.1776	8.29298	8.18668	8.99586	8.62889	8.23306	8.7632	8.01868	8.02381	8.12622	8.25926	8.10424	7.94805	8.50974	8.37091	7.56296	7.69183	7.98094	7.60128	8.46034	8.71029	8.18833	8.56192	8.97285	8.488	8.5123	8.62802	8.48329
NDUFB3	7.18886	7.60373	7.24968	7.31842	7.14119	7.73317	7.32067	7.17678	7.67225	7.13242	7.18725	7.41316	7.32706	7.35465	6.92989	7.70372	7.04934	6.91937	6.93382	7.10142	6.88256	7.53307	7.91382	7.40857	7.61765	8.09356	7.77362	7.75839	7.81647	7.78528
NDUFS5	8.28286	8.83911	8.53546	8.3582	8.63591	9.05029	8.66806	8.32267	9.08243	8.80911	8.32625	8.75933	9.05332	8.73773	9.01422	8.89334	9.12231	8.16001	8.23862	8.70353	7.95861	8.58994	9.00721	8.55903	9.18181	9.20637	8.64357	8.96585	9.1122	8.76607
NKX2-5	4.78574	5.04631	4.93221	4.40785	4.56076	4.6909	4.70557	5.04934	4.8645	4.97755	4.38218	4.89618	5.1101	4.64503	4.7338	4.73754	4.87713	4.54501	5.07117	5.02241	5.38107	5.14614	5.30464	5.37218	5.79704	5.42973	5.1194	4.79246	5.20145	5.5712
NPIPB9	1.73794	3.26111	4.05218	4.59858	2.97668	4.30344	4.45587	4.20955	4.02743	4.37418	4.25794	0.926882	3.17874	3.70003	2.2099	3.00095	4.42522	4.34699	4.15565	4.14144	2.76906	1.42517	2.91711	3.48078	3.1036	3.05823	3.31736	2.93765	2.06813	3.89832
NPPA	9.44717	9.18158	11.9754	10.401	12.2239	10.2802	11.6128	9.00345	5.80792	5.76345	5.37953	11.4775	9.82147	11.0766	3.53136	10.8765	11.2198	10.7016	11.9296	6.58905	7.50075	4.05145	2.50855	4.82257	4.33571	1.78821	1.59396	1.89831	3.05197	1.3979
NPPB	8.4077	7.5149	9.40237	8.758	9.95284	7.68475	10.0466	7.83775	5.84731	5.34323	7.92215	10.167	9.80465	8.00566	2.66161	8.93825	10.1844	7.9213	9.38569	6.4257	10.2628	2.35875	1.27418	1.1887	3.58293	1.17647	0.413211	0.795847	1.963	0.930116
NPPC	0.279736	0	0	0.243394	0	0.56578	0.134634	0	0.568284	0.13324	0.174739	0.161105	0	0	0.15861	0	0.493861	0.604093	0	0.372775	0	0.827447	0.21106	1.81183	1.16609	1.32023	0.910596	0.953227	0.624501	0.662418
NPR3	5.12981	4.36586	4.30982	5.04234	4.57278	3.6567	3.62349	4.44886	4.31617	3.51318	5.32165	3.21285	3.61069	3.70186	4.66422	4.84656	4.0635	3.60526	3.40135	3.07006	3.88985	2.97037	3.21069	3.41961	3.20299	3.03834	2.071	3.51219	3.28335	2.78488
NR4A1	3.36933	1.66684	2.4901	3.67525	2.4783	2.80211	3.32875	2.87207	3.58715	2.79468	2.94687	3.47058	3.22842	3.39848	3.4607	2.86578	2.78846	2.07388	2.47915	3.9337	2.90251	3.51785	3.60372	5.43894	4.98737	3.79345	3.66542	2.82477	4.1096	3.42975
NR4A3	0.759609	0	1.42548	0.85884	0.746033	0	0	0.882147	2.45643	0.629503	0.573344	0.587875	0.233012	1.43786	1.35758	1.2197	0	0.820618	0	1.47982	1.1382	1.97876	0.963217	3.49384	2.70663	1.77049	1.76733	1.47026	0.83134	1.48289
NSDHL	2.73142	2.72118	2.68057	2.31937	2.49278	2.7096	2.3602	2.66156	2.70119	2.83829	2.36877	3.33324	3.2187	2.7635	3.15959	2.8036	2.67094	2.39324	2.66219	2.88295	2.43223	3.0269	3.37112	2.90499	3.07704	3.28071	3.31901	3.13567	3.29781	3.73519
NSG1	0.462288	0.495889	0.728201	0.442871	0.42212	0.773544	0	0.705468	1.33734	0.428525	0.593411	0.666434	0	0.627874	0.810736	1.09685	0.296286	0.634473	0.588297	0.849218	0.686024	1.95425	2.15211	2.07579	1.92231	1.71749	1.35515	1.75652	2.50645	0.819818
OXSM	1.23897	1.38368	1.40164	1.34133	1.09708	1.48028	1.0817	1.25151	1.43485	1.23537	1.24951	1.54714	1.26987	1.2024	1.30181	1.49701	1.32069	1.38416	1.27252	2.66198	1.00143	1.51464	1.45367	1.55593	1.89896	1.81974	1.52681	3.11943	1.50132	1.42104
PACRG	2.7738	3.65462	2.83362	3.2811	3.32386	3.02079	3.66501	2.71287	2.53782	2.85907	3.01642	3.22457	3.98503	3.20152	4.34994	3.28233	3.11336	3.5947	3.00396	2.82729	2.62012	3.16067	2.35587	2.59763	2.90713	3.0004	2.62422	2.36181	2.63601	2.51431
PAFAH2	1.86638	1.52834	1.82468	1.53516	1.71162	1.99951	1.76108	1.65937	1.45641	1.40981	1.79308	1.89436	1.40193	1.52107	1.92173	1.97453	1.70462	1.51349	0.929692	1.45495	1.31285	1.51745	1.01878	1.53504	2.02602	1.44846	1.91641	1.18107	1.63966	0.610618
PARVB	4.32681	4.67106	3.6261	3.98118	4.10227	3.86086	3.43085	4.0498	4.1574	4.13875	2.56036	4.27004	4.28026	3.93363	3.84034	3.8587	4.7291	3.85478	4.4927	4.17669	5.17247	4.68548	5.04351	4.42781	4.20179	4.73217	4.6791	4.46452	5.20221	4.96189
PARVG	4.32681	4.67106	3.6261	3.98118	4.10227	3.86086	3.43085	4.0498	4.1574	4.13875	2.56036	4.27004	4.28026	3.93363	3.84034	3.8587	4.7291	3.85478	4.4927	4.17669	5.17247	4.68548	5.04351	4.42781	4.20179	4.73217	4.6791	4.46452	5.20221	4.96189
PCCA	3.61866	3.59322	2.61243	2.92885	2.85111	3.61174	3.27505	3.1234	2.78216	2.8403	2.85578	2.8371	3.65546	3.0218	2.47655	3.80244	3.1541	2.96056	2.70554	2.81087	3.4925	3.15321	3.85698	3.36203	2.97803	3.92234	2.49741	3.9945	3.72692	4.04671
PDK4	8.35216	6.39904	5.81397	7.66916	5.47235	4.8915	6.60945	6.69978	3.56078	5.42494	8.80367	7.46067	7.72542	8.88018	6.92995	7.96707	7.57717	7.11231	5.19687	2.70094	5.38778	3.93456	5.31773	8.56758	5.59322	4.96073	3.91043	7.18466	4.64153	4.56919
PERM1	3.71328	3.89542	3.5736	4.2152	3.21152	3.367	4.01523	3.61703	4.16316	3.48842	3.54407	3.41137	3.64014	3.34754	4.10972	3.64986	2.92483	2.63514	3.54233	4.0589	3.96545	4.56917	3.8223	4.60227	3.90849	4.74728	4.51083	4.40286	3.91297	4.3053
PGAM2	6.98932	7.46154	6.94164	6.83664	6.81602	7.69943	7.23516	7.40144	7.7711	7.42591	6.96923	7.36423	7.23649	7.21451	7.25594	7.04881	7.26573	6.57328	7.37012	7.1473	7.11174	7.92082	7.90182	7.59507	7.80851	7.99904	8.10669	7.76247	8.09744	8.36133
PHLDA1	3.35703	3.68502	4.69883	3.29279	4.33625	3.23688	4.10549	3.44868	2.50985	2.00369	3.12772	3.78083	3.01407	3.60672	2.99601	4.0461	4.08828	3.83465	4.08829	3.15723	3.31279	1.66938	2.69924	1.73233	1.28295	1.15488	1.01684	1.48039	1.97021	1.34414
PIGS	2.87323	2.64375	2.51796	2.56843	2.10414	2.08895	2.18951	2.66085	2.54787	2.50212	2.26474	2.61924	3.10182	1.7133	2.27378	2.42227	2.47066	1.92003	2.90263	2.55008	2.39822	2.74752	2.71792	2.69816	2.80866	2.73763	2.4983	2.38432	2.87579	3.26197
PLCE1	2.71139	2.65728	2.44912	2.64681	2.61072	1.81842	2.42996	2.43975	2.75696	2.75725	2.97923	1.94183	2.32211	2.45551	1.25584	2.41531	2.43664	2.95153	2.01282	2.04196	2.29507	1.09394	1.67419	1.72234	1.59447	1.50241	1.44159	1.28973	1.34032	1.22848
PPIL1	4.21791	4.1816	3.81432	3.90924	3.90033	4.15769	3.12308	4.68021	4.17724	4.61612	3.83233	4.36815	4.238	4.08865	3.95802	4.35258	3.55453	3.88933	3.99416	4.0745	4.32896	4.90183	4.96992	4.76556	4.89687	4.92227	5.02434	4.40009	4.6051	5.11132
PPP1R13L	3.27366	3.00843	2.85503	3.29366	2.92205	3.05746	3.29848	3.5569	2.90913	3.33278	2.43885	3.04164	3.34007	3.31121	2.94787	3.02071	2.75087	2.73392	3.40303	3.31773	3.80787	3.82769	3.36508	3.36538	3.8054	3.76619	3.77541	3.19352	3.81454	3.81279
PPP1R1A	3.51529	4.4384	3.65338	3.90953	3.30871	4.75152	3.8791	3.93903	4.49212	4.75024	3.51725	4.55001	3.77301	3.60246	4.28629	3.59331	3.86429	3.3575	3.93627	4.82004	3.9123	4.77074	4.85761	4.10039	4.65519	5.14514	4.98799	4.89449	5.0249	6.03399
PSMA3	4.1664	4.35823	5.45454	4.156	4.0723	5.72979	5.42205	4.2733	5.75311	5.33636	4.15144	5.90417	5.46368	5.53909	5.48789	5.83798	5.3308	4.10258	4.06273	5.44215	5.15309	5.51306	5.86318	5.66697	5.81279	5.94563	5.67601	5.57625	5.73466	5.62747
PTGDS	8.69596	9.16159	9.07183	9.16071	9.32192	9.51019	8.85929	9.41902	9.0537	8.81101	8.10818	9.10799	8.51291	9.48657	9.08971	8.64909	9.08717	8.22678	9.0944	9.4566	8.59544	9.91254	9.58771	10.1305	9.70296	10.586	10.2607	10.0999	10.1441	10.1111
PTS	3.98759	4.13386	3.73993	4.06769	3.84764	3.83824	3.21074	4.17709	4.03425	3.62719	3.087	4.19489	4.27247	4.07956	4.20694	3.03202	3.9727	3.67605	3.53917	3.84896	4.26621	4.05553	4.41457	3.82471	4.11024	4.10564	3.9495	3.65148	3.99223	3.9187
PYGM	3.56337	4.42761	3.5252	3.52418	3.45649	4.05258	3.33659	4.24457	4.45623	4.53032	4.03921	3.3739	3.57544	3.87851	3.73573	4.12874	3.42361	3.39369	3.64034	4.21804	3.63839	5.02649	4.17537	4.70813	4.80325	4.78397	5.23503	4.26102	4.39851	5.56337
RET	0	0	0	0	0	0	0	0	0	0	0	0	0	0	0.807892	0	0	0	0	0	0	0.99917	1.39349	1.16308	0.880852	0.944036	1.1842	0.9532	1.19584	0.739997
RHOBTB1	2.77829	2.8015	3.02875	2.46565	2.79378	2.3991	2.41794	2.69353	2.61672	2.6566	2.71612	3.28534	2.82444	3.11302	2.36083	2.76994	2.82297	3.16293	2.71983	2.58624	2.17893	1.74153	2.16917	2.25872	1.99262	1.76815	1.75659	1.98675	1.92664	1.66157
RHOF	1.23934	1.42095	1.09607	1.07753	1.33972	1.31956	0.886667	1.63873	1.62598	1.64259	1.26944	1.62678	1.74457	0.972341	0.598269	1.12045	0.964198	0.985523	1.20374	1.64061	1.44565	1.41438	1.22463	1.10744	1.47567	1.35013	1.59596	1.81466	1.70589	2.89986
RNF157	0	0.521821	0	0	0.229513	0.0417266	0	0.564818	0	0.729367	0.478929	0.0798976	0.134584	0	0	0	0	0	0.502653	0.44508	0	0.64402	1.31091	0.524887	0.457033	0.815685	1.05877	0.11091	1.03396	0.716915
SBK1	1.0883	1.46188	0.631768	1.12455	0.43033	1.56068	0.956003	1.52616	1.54373	1.60397	1.04297	1.14835	1.05406	0.664871	1.33434	0.737114	1.03484	0.875745	0.803311	0.881195	1.47495	1.5426	1.25426	1.30659	1.37826	1.31806	1.34307	0.699072	1.80998	0.941207
SBK2	0	0	0	0	0	0.418812	0	0	0	0.569756	0	0.641651	0	0.343437	0	0	0	0.473071	0.885403	0	0	0.796796	1.38714	0.708329	0	0.499624	0.994319	0.295537	1.30511	0.555694
SCGB1D2	0	0	0.103119	0.439871	0.263575	0.150894	0.519844	0	0.295962	0	0	0.192931	0	0.293788	0.162423	0	0.281683	0	0.455244	0.142453	0.167556	1.79756	1.86141	1.51623	1.35056	1.09847	1.79863	1.42124	1.82035	1.34921
SELENBP1	3.56575	4.18938	3.58436	3.69319	3.53136	4.09463	3.68352	4.09575	3.9854	4.06922	3.62478	3.70473	3.57151	3.94016	4.17041	3.67765	3.34907	3.89503	4.01344	4.47744	3.89266	4.7314	4.70472	4.47141	4.60047	4.60465	4.70223	4.62568	4.52957	4.51167
SEMA4D	0.422539	0.552442	0.375867	0.651137	0.542123	1.03985	0	1.43628	0.950359	0.432624	0.803211	1.08497	1.05441	1.2034	0	0.511141	0.9262	0.419907	0.552583	0.604158	1.08351	0.348545	1.21785	0.799184	1.35377	1.26542	0.814153	0.854029	1.04515	1.37352
SGPP2	0.969816	1.30012	0	0.504306	0.612565	0.970653	0	1.2793	1.19569	1.10199	0.344319	1.80076	1.61022	0.471241	1.01049	0.585773	0.500997	0	0.846403	1.52587	0	1.47531	1.30169	1.55331	1.45947	2.21139	2.02857	1.84836	1.89824	2.45871
SH3KBP1	3.1188	3.30118	2.90737	2.65277	2.53567	3.6426	2.77727	3.22195	3.06886	3.15987	3.12055	3.27833	2.32813	3.15133	3.75084	3.21307	2.5057	3.12111	3.18076	3.91399	2.72129	3.93115	3.74904	3.66413	3.68543	4.33481	4.13057	3.69864	3.68059	4.44346
SLC25A19	0.348847	0.660469	0.926121	1.19661	0.940036	1.17922	0.0971024	0.931134	1.02032	1.07247	0.992672	0.783369	1.10913	0.968642	0.854486	0.931869	1.43995	0.457145	0.964624	1.40893	1.43682	1.27786	1.58398	1.19007	1.20452	1.47842	1.09551	1.54222	1.54581	1.41331
SLC25A26	2.15917	2.67261	2.42082	1.49575	2.13293	2.028	1.85426	2.51504	2.6468	1.96562	1.63064	2.7539	1.93203	2.2123	2.83593	2.3403	2.6164	1.55641	1.85393	2.10268	2.02883	2.80692	3.41289	2.69182	2.42885	2.89574	3.2178	1.37281	3.01955	2.70938
SLC25A27	2.52408	2.5736	2.34584	1.92824	1.98564	1.65635	2.53937	1.85683	1.4008	1.60555	1.94324	1.45511	1.01424	1.97701	1.79128	2.01047	1.98461	1.03301	0.053894	1.27337	1.71942	1.58205	1.43069	2.25216	1.56368	1.7079	0.649876	1.78935	1.13958	0.623866
SLCO4A1	0.54511	0.62828	0.413213	1.52453	0.223098	0.372424	0	0.495691	0.783364	0.256732	0.464028	0.637286	1.4004	1.12462	0	0	0.427107	0	0.355269	0.673789	0.43421	0.928681	0.748507	1.44022	1.62839	0.818789	1.07985	0.849827	0.868844	1.5735
SMIM5	0.907369	1.83262	1.27739	0.645157	1.13926	0.596212	1.35126	2.15955	1.00951	1.37116	1.06353	1.60351	1.0541	1.42533	0.713474	1.37108	1.13624	1.03181	1.24419	1.48716	1.1583	1.51526	1.67177	1.95504	2.62463	1.84887	1.83946	2.13812	2.21249	0.955773
SMIM7	3.08292	3.61774	3.66751	3.56889	3.71274	3.17038	3.20041	3.91273	3.25645	3.18916	3.67467	2.8064	2.97763	3.71556	2.90964	4.03552	3.45839	3.44518	3.24533	3.31854	2.82884	2.67853	3.04568	2.93868	2.96815	3.13175	3.35543	2.84366	2.96179	2.7719
SMTNL2	1.31918	1.48403	1.68036	0.849055	0.820306	0.833042	1.14304	1.28882	0.754591	1.10567	0.603771	0.766108	1.06656	1.5007	0.65976	0.637634	0.85997	1.63036	1.20823	1.58539	1.15641	2.69596	2.96782	2.21992	2.49264	2.15773	2.60321	1.78716	2.57204	2.94369
SOCS2	3.85989	3.53536	3.46631	2.81761	3.51009	3.41576	3.03624	3.4772	3.72599	3.64563	3.47893	3.15721	3.80791	2.94284	2.77507	3.74818	3.18254	3.71085	3.48076	3.27501	2.90867	1.60091	2.419	1.99165	2.24156	1.3873	1.34963	1.95636	2.03969	2.07201
SPINK1	1.44131	0.916124	2.32583	1.4407	2.00247	1.49149	1.99115	1.92694	1.0007	0.962021	1.91459	2.68786	2.13681	2.49718	0	1.6058	2.42306	1.29204	1.16215	1.15331	2.04019	0.91774	0.292777	0	0.625932	0.517501	0	0.925636	0.427746	0.753808
SRRM4	1.1491	1.36884	1.61014	0.664944	1.41623	1.41659	1.30001	1.19802	1.38302	1.17672	1.75758	2.03038	1.45158	1.51655	1.29798	1.45221	1.57294	1.04745	1.86596	0.449079	1.36355	0.382298	0.972009	0.570371	1.45601	0.693914	0.865966	1.4926	0.908366	1.04263
STK35	0.645154	1.5591	0.969608	0	1.16434	1.12379	1.3427	1.66253	1.35135	1.47089	1.61583	1.72382	0	1.36599	1.48672	1.56515	0	1.46044	1.54723	1.83106	1.80508	1.85586	1.64351	1.14858	2.07661	1.68398	1.62493	1.58172	1.66997	1.59759
STRADB	3.78246	4.34434	3.50877	3.81626	3.59238	4.00212	3.62407	3.66996	4.1057	3.91809	3.53602	3.79526	3.60409	3.72461	3.59373	3.81571	3.35503	3.7995	3.7967	3.8833	2.93934	4.2632	4.44114	4.35857	3.85947	4.56958	4.5596	4.2686	4.55812	4.46798
SV2B	0.133663	0.569358	0.415312	0.318582	0.394594	0	0	0.377883	0.362765	0.380645	0	0	0	0.514538	0	0.359089	0.645014	0.317885	0.540804	0.528413	0.269123	0.448947	0.828187	0.861226	0.482869	1.1196	0.331724	1.13189	1.00448	0
SYS1	5.89936	6.31237	5.71703	6.51774	6.31315	6.62106	6.09987	6.18546	6.75745	5.8498	6.27292	6.59737	6.66723	6.52686	6.69266	6.5462	6.55957	6.01445	6.13288	6.51077	6.88377	6.94155	6.74636	5.98721	6.95312	7.00296	6.94383	6.50578	6.89157	7.25806
SYS1-DBNDD2	5.89936	6.31237	5.71703	6.51774	6.31315	6.62106	6.09987	6.18546	6.75745	5.8498	6.27292	6.59737	6.66723	6.52686	6.69266	6.5462	6.55957	6.01445	6.13288	6.51077	6.88377	6.94155	6.74636	5.98721	6.95312	7.00296	6.94383	6.50578	6.89157	7.25806
SYT7	1.17273	1.17033	1.1651	1.383	1.46451	1.41145	1.30276	1.63352	1.06339	1.81157	1.92579	1.58252	1.36473	0.901982	1.40799	1.65456	0.992028	0.61868	0.599756	1.80283	1.66873	1.8388	1.84947	1.6039	1.71794	1.70841	1.60618	1.8667	1.84876	2.20726
SYTL5	0	0.536109	0.824525	0	0.267037	0	0	0	0	0.195705	1.15009	0	0	0.35489	0	0.849067	0.948832	0.312649	0	0	0.388701	0	0	0	0	0	0	0	0	0
TBC1D8	3.4662	3.78424	3.55053	3.58849	3.22864	3.18366	3.32659	3.4395	3.31627	3.64276	3.8802	3.43719	3.67095	3.7056	3.26628	3.50552	3.67594	3.48424	3.58502	3.39412	3.53929	2.90353	2.9178	2.94077	3.37296	2.95175	2.94639	3.0526	2.91392	2.64468
TCEA3	3.80759	3.9213	4.23502	3.73093	3.98262	4.45171	4.5473	4.52614	4.55932	4.30527	4.07275	4.29308	3.98495	4.44904	4.74046	4.24767	4.20484	4.44012	4.26784	4.25926	4.38942	4.65147	4.74367	4.6713	5.10255	4.57684	4.23749	3.9079	4.63169	4.70308
TCF24	0.061107	0	0	0	0	0	0	0	0	0	0	0.438055	0.176564	0	0	0.0931058	0	0	0	0	0	0.648148	0.119942	0.296245	0.262747	0.656138	0.640985	0.632921	0.513447	1.30573
TIFA	1.04559	1.18922	0.708306	0.980709	1.03576	1.4477	0.976089	1.20677	1.06406	1.78193	1.12436	1.91726	1.84404	1.27842	1.38793	1.22854	0.820691	1.48335	1.51506	1.98113	0.983692	1.84093	2.15391	2.02295	1.49143	2.14672	2.49613	1.74396	2.46833	2.51472
TIMM8B	6.25262	6.47083	6.39913	6.28264	6.14747	6.9096	6.31855	6.30154	6.5859	6.13221	6.08585	6.58307	6.48679	5.99175	6.23056	6.91005	6.32081	5.681	6.13917	6.45044	5.73953	6.32838	6.71452	6.38068	6.67142	6.98533	6.53145	6.77596	6.70601	6.74324
TMEM178B	1.83771	1.82028	1.29154	1.78453	1.50687	1.32986	0	2.23239	1.31196	1.22347	0.976763	1.84146	1.50458	2.18683	2.72748	0.911969	0.891331	1.70919	1.83979	1.63225	1.35901	3.35593	2.90311	2.85263	2.6225	2.54203	3.08612	2.26937	2.40834	3.33605
TP53I3	2.30621	2.32767	1.79719	1.69783	2.28114	1.81541	1.6108	2.26071	2.07028	2.3204	1.98765	2.98969	2.11791	1.98376	2.06003	2.19593	2.58988	1.28633	2.40627	3.01763	2.81255	2.59175	2.14576	2.70139	2.79259	2.67216	2.723	3.19702	2.50271	2.73306
TPRKB	3.72858	3.76832	2.87185	3.45924	3.33482	3.86947	3.7222	3.9068	3.84879	3.52278	3.46442	3.48712	3.57792	3.42709	3.33954	3.90485	3.48671	2.95905	3.16469	3.58786	2.84978	3.8886	3.97936	3.80564	3.99849	4.14364	3.7816	4.00732	4.07152	4.10538
TSLP	0.109126	0.227987	1.13607	0.0642207	0.132487	0.698774	0.130566	0.0943199	0.133882	1.52524	0.158262	1.21676	0.787183	0.0978575	1.0473	0.947902	0.244059	1.01557	0.291839	1.10252	0.287314	1.54032	1.55812	0.10941	0.0660244	1.87006	1.53378	1.30809	1.44036	1.37383
TSPAN14	4.97518	4.30417	3.90191	4.75909	3.61861	4.86013	4.86146	4.28502	5.13227	4.10195	3.73357	5.03383	4.88735	3.9991	4.84209	4.80187	3.96558	4.91939	5.10068	5.097	4.90397	4.95945	5.31813	5.19699	5.20702	5.30927	5.09891	5.13399	4.45066	5.26875
TTBK2	1.48676	1.843	1.11879	1.37654	1.73692	1.34217	1.77625	1.70201	1.23653	1.69817	1.57633	1.64454	1.15816	1.74876	1.41066	1.34255	1.83102	1.406	1.79227	1.55196	1.1977	1.70892	1.11769	1.38004	0.963884	1.78699	1.41742	1.45223	0.34415	0.884907
TUBA3E	0.825905	0	0.430793	1.01004	0.576543	0.515831	0	0.576247	0	0	0.659008	0.856021	0	0	0	0.867666	0.502321	0	1.23492	0.941417	0.3159	0.682099	1.60665	1.37464	1.19787	1.33284	1.69388	1.03882	0.952419	1.71176
ULK3	2.30728	1.6005	2.38744	1.62185	1.81034	2.18341	1.44391	1.87117	2.36053	1.48236	2.31346	2.14207	2.15463	1.69417	2.60216	1.41588	2.55005	1.50715	2.31088	2.47819	1.83599	1.74861	2.36772	2.45961	2.3161	2.2452	2.20672	2.23771	1.8955	2.44342
UQCRB	7.20975	7.27438	7.21963	7.39426	7.15457	7.91603	7.55794	7.20447	7.87301	7.31944	7.27944	7.57674	7.5535	7.3614	7.39888	7.71458	7.06625	6.72086	6.87827	7.13397	6.5514	7.49946	8.10489	7.34246	7.71606	8.1101	7.71549	7.86081	8.03214	7.87658
XPR1	4.71617	4.59836	4.18588	4.91101	4.12553	3.34071	4.30942	3.97815	4.17638	4.14444	4.75445	3.93483	4.49575	4.35605	3.45565	4.34454	4.1471	4.69896	3.95573	3.84954	4.12112	3.22557	3.43496	3.17062	3.28219	3.72345	3.2389	3.68267	3.15394	3.20336
YBX3	7.33718	7.53861	7.21621	7.48167	7.34151	7.46866	8.0482	6.68705	7.66713	7.35049	7.57862	7.15103	8.0339	7.29858	6.57827	7.44098	7.38463	7.97874	7.60147	6.83115	7.36749	6.39183	6.92504	6.88071	7.39098	6.31758	5.46185	6.11632	6.99739	6.07912
ZNF208	1.713	2.59447	1.81054	2.10222	2.26633	1.87736	2.01832	1.87934	2.13654	1.48126	1.58609	0.852615	0.743032	2.56446	1.32231	0.965467	1.77434	1.73157	1.56012	1.6084	1.33893	1.4695	1.61462	2.41475	1.66649	1.41049	0.602867	0.993979	1.35099	0.770202

## Sheet: brown
	GSM3984464	GSM3984465	GSM3984466	GSM3984467	GSM3984468	GSM3984469	GSM3984470	GSM3984471	GSM3984472	GSM3984473	GSM3984474	GSM3984475	GSM3984476	GSM3984477	GSM3984478	GSM3984479	GSM3984480	GSM3984481	GSM3984482	GSM3984483	GSM3984484	GSM3984485	GSM3984486	GSM3984487	GSM3984488	GSM3984489	GSM3984490	GSM3984491	GSM3984492	GSM3984493
ABRACL	1.58626	1.42937	1.66505	1.30004	1.31109	2.23125	1.45166	1.9185	2.13461	1.90799	1.67425	1.92268	1.42299	1.4727	1.19232	2.25463	2.15286	2.06399	1.53049	2.46867	2.37319	1.89219	1.89802	2.1608	2.09343	1.84991	1.7556	1.9713	2.15937	1.98658
ACAP1	1.57697	0.557882	1.40249	1.2524	0.506488	0.706012	1.15766	1.34307	0.0418443	0.656514	0.213574	1.02579	0.508347	0.0757927	0.869387	0.100355	1.02805	1.20297	1.51396	2.42059	2.29677	0.21748	0.959206	0.0421554	0.0143439	0.0218606	0.501842	0.030281	0.0757626	0.6769
ACKR4	1.04746	1.09689	0.940066	0.983141	1.18992	1.51777	0.832576	1.14357	1.04037	1.34827	0.318657	1.67169	0.801973	2.04127	0.544743	1.34576	1.71754	1.69004	1.02827	2.03533	0.726969	0.890115	1.9415	2.50472	1.00672	2.26821	0.722379	0.566396	1.71277	3.36052
ACP5	0	1.08274	0.284115	0.272606	0.510992	0.260039	0	0.810842	0.197449	0.269141	0.214705	0.576371	0	0	0	0.396732	0.94872	1.35598	0.930858	2.61068	3.09	0.325856	0.647161	0	0.866603	0.638733	0.194332	0.524635	0.341036	0.483421
ACTB	7.4198	7.43129	7.46557	7.14679	7.33168	7.29567	6.99681	7.67253	7.12721	7.33144	6.46771	7.7376	6.94684	7.13366	7.04439	7.49148	7.55666	7.622	7.51206	8.4001	8.47795	7.19787	7.30409	7.46054	7.84146	7.2097	7.10297	6.97396	7.49862	7.55783
ADAMDEC1	0	0	0	0	0	0	0	0	0	0	0	0	0	0	0	0	0	0	0	0.760315	1.63998	0	0	0	0	0	0	0	0	0
ADGRE5	2.683	2.94647	2.2805	2.38425	2.69848	2.45144	1.9602	2.88919	2.34743	2.84811	2.40068	2.80144	2.37264	2.2363	2.12144	2.53203	2.33659	2.07544	1.26918	3.15906	3.0442	2.7259	2.74635	2.65765	2.59214	2.69205	2.58231	2.05807	2.66293	2.69002
ADGRL1	0.442414	1.08083	0	0.772414	0.491285	1.18074	0	0.785289	0	1.15719	0.550359	1.14786	0.576481	0.23036	1.06074	0.749557	0	1.0274	0.568374	1.38641	1.12634	0.964226	0.649099	0.602853	0.728931	0.870372	1.05959	0.546301	0.623495	0.687573
ADK	0.847316	1.15732	3.58223	0.875204	0.465012	1.03951	3.28673	3.30874	0.910367	0.613857	1.06815	1.26907	3.27976	1.18094	3.46519	1.26094	0.851806	3.30049	3.37156	3.21567	3.28307	0.89602	3.49125	0.943558	3.81831	1.02315	1.19645	1.19648	3.33711	1.47261
AIF1	2.06603	2.47997	1.89363	2.68363	2.50723	2.79253	1.27103	2.89879	1.95708	1.87945	1.46695	2.80913	1.64612	1.78887	1.60624	2.75172	3.22422	3.93726	2.36012	3.69056	3.82799	2.14828	3.04355	2.38775	2.9791	2.40235	1.39874	2.26894	3.12128	3.00384
AKNA	0.754671	0.606276	0.468254	0.669581	0.69937	0.622867	0.44991	1.0577	0.685495	0.661168	0	0	0.664354	0	0	0.663784	1.0293	0.992678	1.13816	1.92322	1.1187	0	0.761351	0.51999	0.601785	0.473125	0.387795	0.793819	0.684128	0.500706
ALDH1A3	0.775918	0.58546	0.693422	0.460847	1.31473	0.408534	0	0.881969	1.01505	0	0	0.88388	0	0.840109	0	0.938436	0	1.16715	0	1.74805	1.38458	0.483171	0.468605	0.716294	0	0.632342	0	0.548877	0.476523	0.436102
ALOX5	0.378603	0.427765	0.355994	0.385856	0.675219	0.306248	0	0.895929	0	0	0	0.439461	0	0	0	0.351762	0.59908	1.06045	0	1.22177	1.23169	0.44983	0.412628	0.210338	0	0	0.301995	0	0.421839	0.458017
ALOX5AP	1.08883	1.06468	1.06957	1.42044	1.07949	1.25675	0	1.46058	0.956544	1.10051	0.836646	1.55716	1.0087	0.811668	0.782697	1.69593	1.48276	1.95565	1.38181	2.7902	1.64284	1.36695	2.08042	1.65714	1.79731	1.43356	0.780198	1.30191	2.27726	2.1294
AMPD3	0.4127	0.435537	0	0	0	0	0	0.590584	0	0.447525	0	0	0	0.339323	0.524211	0.509109	0.590903	0.899938	0	0.917144	1.16591	0	0.400431	0.354925	0	0.214206	0	0	0	0.513276
AMY2B	3.14175	2.3899	3.4531	1.95366	3.21519	2.60924	2.28033	3.44248	3.31145	2.93458	3.05056	1.93051	3.25498	3.52999	3.05401	3.10571	3.00405	1.50914	3.22688	2.00623	3.01238	3.25249	2.69394	3.39834	3.25881	3.51031	3.21083	2.8793	2.96509	2.73121
ANKS3	0.750797	0.550916	0.375667	0.791484	1.22636	0.505433	0.978653	1.055	0.978912	0.996384	0.596769	0.70892	0.333391	0.960091	0.735186	0.529966	1.14974	0.670297	0.94033	1.34542	1.2445	0.404983	1.01543	0.219768	0.990897	1.09836	0.428031	0.569082	0.248004	0.266177
ANPEP	0.626991	0	0	0.466196	0.201574	0.276395	0	0	0	0	0	0	0	0	0	0	0.697188	1.13132	0.517815	1.03631	1.4775	0	0.458722	0.19813	0	0	0.937444	0.485858	0.947142	0
AOAH	0	0	0	0.295637	0.471426	0	0	0.328167	0	0	0	0	0	0	0	0.374707	0	1.08206	0	1.2165	0.602609	0	0.370605	0	0	0	0	0	0	0
AOX1	0.433804	0	0	0.60533	0	0	0	0	0	0	0	0	0	0	0	0	0	0.853813	0	1.29429	0	0	0	0.581777	0.848937	0	0	0.677577	0	0.611014
APBA3	0.969828	1.38284	1.50941	1.1732	1.16889	1.23654	0.526849	1.36265	1.25099	0.737984	0.990647	1.46937	1.41975	0.897827	0.923432	1.55694	1.66247	0.895939	1.41389	1.75704	1.76986	1.1318	1.35725	0.656841	1.40847	1.25125	0.96597	1.12893	1.53741	1.42039
APBB1IP	0	0	0	0.782669	0	0	0	0	0	0	0	0	0	0	0	0	0.803077	1.24417	0.0577081	1.54478	0	0	0	0	0.510185	0.125849	0.259739	0	0	0.792909
APOBEC3C	2.50069	2.75687	2.65237	2.35291	2.67973	2.50705	2.10637	3.78308	2.59471	2.46346	2.17875	2.82592	2.51462	2.63605	2.3663	2.62893	2.70182	3.37861	2.74772	3.05542	3.81613	3.50286	2.73567	3.61242	2.88523	2.89824	2.69535	2.66355	2.88474	2.65085
APOBEC3D	2.50069	2.75687	2.65237	2.35291	2.67973	2.50705	2.10637	3.78308	2.59471	2.46346	2.17875	2.82592	2.51462	2.63605	2.3663	2.62893	2.70182	3.37861	2.74772	3.05542	3.81613	3.50286	2.73567	3.61242	2.88523	2.89824	2.69535	2.66355	2.88474	2.65085
APOBEC3F	2.50069	2.75687	2.65237	2.35291	2.67973	2.50705	2.10637	3.78308	2.59471	2.46346	2.17875	2.82592	2.51462	2.63605	2.3663	2.62893	2.70182	3.37861	2.74772	3.05542	3.81613	3.50286	2.73567	3.61242	2.88523	2.89824	2.69535	2.66355	2.88474	2.65085
APOBEC3G	0.959539	1.66989	1.36929	1.27506	1.08354	1.38932	1.05797	1.62512	1.23276	1.15687	0.563129	1.00081	0.596701	1.23036	0.826837	1.32463	0.885618	1.63511	1.48098	2.25874	2.03653	0.694354	1.10197	0.912035	1.5332	0.694545	0.843463	0.73682	1.14921	0.737328
APOC1	0.778956	2.33159	1.72333	0.852633	1.79115	1.09253	1.3646	1.50356	1.16687	0.607243	0.622348	1.18836	0.54154	1.35653	0.618081	1.14993	1.76456	3.01427	1.07397	3.89223	4.24674	1.28002	1.15583	1.13935	1.65698	0.84211	0.541973	1.33744	1.26517	1.25
APOE	3.32622	4.80634	5.17715	3.74742	5.32851	3.8724	4.22497	4.19329	4.14792	4.4273	3.84188	3.99249	2.98914	4.17982	3.42661	4.97965	4.79376	4.77456	4.34979	6.14596	6.44728	4.1396	4.44114	3.67884	4.90364	3.90295	3.42541	4.69931	4.64309	4.22855
APOL6	1.52557	1.6341	1.13719	2.05944	1.75337	1.7587	1.37289	2.02234	1.43691	1.0595	1.25197	1.44962	1.13824	1.39096	0.807052	1.46999	1.35879	1.94065	2.17216	2.16252	1.85071	1.51147	1.62829	1.55117	1.4623	0.947969	1.10714	1.27526	1.50776	1.61603
ARHGAP15	1.20383	1.59641	0.974409	1.0947	1.5051	1.26017	0.90078	1.42697	0.893649	0.696547	0	0.757412	0.788076	0.807484	1.03992	1.05965	1.77698	1.47663	0.806731	1.9035	1.20044	0.885598	0.856939	0.849026	1.19413	0.868566	0.672891	1.32072	0.908691	0.891433
ARHGAP25	1.40732	1.40539	1.11717	1.11002	1.59269	1.62273	1.05748	1.71866	1.27262	1.55215	1.02402	1.49127	1.02649	0.979085	1.05278	1.43503	1.30819	1.64449	1.58677	2.20483	1.70019	0.95617	1.2662	1.0486	0.59538	1.37319	0.704552	1.17521	1.51333	1.3013
ARHGAP30	0.62138	0	0	0.854139	1.02394	0	0	1.11205	0.706988	0	0	0	0	0	0	0	0	1.57836	1.00693	2.44507	1.84444	0.560443	0.895652	0.724371	0	0	0	0	1.09282	0.913375
ARHGAP4	1.17659	1.19099	0.975894	1.01509	1.17533	0.902641	0.758864	1.48364	0.733156	0.884682	0.741415	1.21816	0.869804	0.816469	0.766579	1.36436	1.41214	1.51722	1.53694	2.05884	2.0574	0.920852	1.01835	0.782095	1.41702	0.485192	0.554202	0.955404	0.914494	1.05902
ARHGAP8	0.231622	0.702129	0.734628	0.528379	0.795226	0.608949	0	0.616742	0	0.692137	0.34095	1.15557	0.429045	0.357176	0.440892	0.51567	0.758091	0.82662	0.839185	1.46938	1.01872	0.526791	0.451026	0.92188	0	0.636486	0.422664	0.429216	0.618294	0.683732
ARHGAP9	0.477841	0.135178	0	0.207214	0.482038	0.536233	0.633297	0.547649	0.537761	0.402935	0.196876	0.482816	0	0.235194	0	0	0.830998	0.909089	0.489757	1.74924	1.57191	0	0.195223	0.449606	0.338954	0	0.111127	0.458907	0	0.581118
ARHGEF1	2.47387	2.49023	2.3225	2.23558	2.28384	2.1165	1.84795	2.71874	1.85115	2.53695	1.70839	2.39967	2.07351	1.94303	2.11371	2.07859	2.62897	2.63924	2.65817	3.38286	3.16215	1.73708	2.10356	2.0982	2.29964	1.90349	1.63645	1.87441	2.01402	1.97473
ARHGEF37	1.99336	0.94763	1.4293	1.63633	1.649	1.48956	1.30115	1.71338	1.51904	2.28106	1.1629	2.13012	1.60247	2.06645	0.810121	1.79437	1.43147	2.1374	1.32647	2.42879	2.07291	1.89489	2.13437	1.84335	1.36493	1.65615	1.7354	1.70449	1.94886	2.06952
ARL4C	0.680648	0.668184	0.472799	1.40847	0.744605	0.675495	0.549827	1.15809	0.710018	0.669705	0.24759	0.597979	0.407785	0.364175	1.0415	0.524332	0.635232	1.29696	0.963853	2.19716	1.83768	0.910667	1.1148	1.70899	1.06787	0.951239	0.856861	0.69425	1.08069	0.649959
ARMC5	0.970046	0.873374	1.01369	0.973405	1.00545	0.697442	0.480396	0.930918	0.664425	1.28563	0.93013	0.592	0.181575	0.323937	0.8061	0.793577	1.30615	0.0589426	0.839702	1.78935	1.51767	0.889389	0.854388	0.695608	0.507919	0.970779	0.638286	0.118073	0.74625	0.190688
ARPC1B	3.8506	3.51737	3.57017	3.55796	3.89175	3.77104	2.98859	4.0595	3.40377	3.36496	2.94632	4.13704	3.02481	3.06936	3.05834	3.61804	3.80822	4.07109	3.93337	4.68837	4.59584	3.16501	4.01544	3.54722	4.00155	3.41848	3.14746	3.36075	4.13838	3.4232
ARRB2	2.47301	2.81731	2.52347	2.58472	2.39754	2.66231	2.70871	3.0074	3.27674	2.71314	3.11514	2.7872	2.75244	2.56791	3.28415	3.14725	3.0614	3.03961	2.75075	3.69164	3.78704	2.43983	2.64953	2.51042	3.17429	2.93946	2.30736	2.80455	3.06731	2.61738
ASB10	1.81721	2.04776	2.29475	1.77156	1.79487	2.35359	1.8432	2.13281	2.26188	1.68544	2.1014	1.75892	1.52181	1.98558	2.3742	2.1408	2.16261	2.11827	2.16433	2.46503	2.20429	1.44021	1.71131	1.08489	1.48821	1.53304	1.50175	1.9652	2.50419	1.50804
ASNSD1	2.95678	3.81616	3.31202	3.59478	3.00115	3.46732	2.93468	3.40109	3.73256	3.05114	3.59718	3.83207	3.69756	3.54134	2.20616	3.57522	3.55493	3.82801	2.38575	3.43993	3.57362	3.75182	4.22192	3.4703	3.41989	3.33602	3.12885	3.50464	3.60207	3.12534
ATAD2B	0.829897	1.09262	0.920331	0.99806	0.976884	0.823732	0.693193	1.16825	0.629681	0	0.864353	0.919811	0.764386	0	0.857534	1.0756	0.352276	1.07575	0.708599	1.23174	0.694264	0.797688	0.858943	1.05889	0.566825	0	0.748394	0.816917	0.7126	0.497492
ATP2A3	1.67576	1.56327	1.30924	0.911903	1.17249	1.4172	0.984653	1.64516	1.0814	1.15267	0.945481	1.70564	0.997693	1.23041	0.694317	1.24597	1.37466	1.90155	1.32796	2.43334	2.15984	1.07817	0.94849	1.15182	1.3752	1.12421	0.536859	0.913866	1.08743	1.55802
BASP1	0.923245	0.849071	0.928622	0.950817	1.14725	0.798459	0.65393	1.51358	0.866508	0.753328	0.634625	1.35165	0.754504	0	0.679916	1.11592	1.30384	1.84339	1.08373	2.31552	1.96395	0.667492	0.776236	0.598203	1.12536	0.765644	0.384617	0.60916	0.806732	0.636868
BATF	0.144745	0.251265	0.241353	0.434064	0.34839	0.420728	0	0.649736	0.243784	0.151882	0	0.368314	0	0	0.16249	0	0.719685	0.370534	0.316532	1.11723	1.62778	0.0980489	0.334569	0	0	0.092133	0	0.188952	0	0.194061
BCL2A1	0.177094	0.429637	0	0.68318	0.349332	0.254437	0.32547	0.682331	0.393896	0.190626	0.218599	0.358894	0.157102	0.116564	0.233962	0.376412	0.405369	0.294951	0.208476	1.47689	1.9659	0.0333391	0	0.133229	0.034589	0	0.0791344	0	0.0392648	0.182976
BCL3	1.56301	1.42639	1.5361	1.30302	1.32708	1.1153	1.4231	1.41605	1.52844	1.47045	0.758707	1.5896	1.40212	1.81032	0.963283	0.81893	2.14436	1.62437	1.53634	2.25726	2.09707	1.51217	1.83197	1.77187	1.98954	1.48095	1.31471	1.52136	2.05373	1.66495
BIN2	0.612384	0.728955	0.527594	0.77406	0.68624	0.769091	0.537848	1.22042	0.519005	0.476845	0.28659	0.635133	0	0	0.544566	0.504099	0.71777	1.02046	0.824447	1.96924	1.73858	0	0	0.362701	0.430539	0	0	0.311282	0.533654	0.557358
BIRC3	0.996601	1.13258	0.733208	0.878725	0.615367	0.894077	0.446287	1.89804	0.542135	0.426359	0.521005	1.12608	0.691008	2.05904	0.586372	0.615426	1.27246	0.8867	0.93585	1.85069	1.70391	0.82177	1.04044	1.47639	1.16079	1.22732	1.11003	0.929149	0.84045	1.10543
BLNK	0.0063483	0.00320211	0.226097	0.00751702	0.0341594	0.349306	0.00583974	0.855987	0.00941454	0.0242445	0.00866903	0.0174317	0.0262647	0.00175325	0.0175428	0.509485	0.915576	0.820342	0.558829	1.46294	0.957399	0.28439	0.0552484	0.0284631	0.0775958	0.43513	0.0148023	0.00304808	0.721782	0.00403966
BSPRY	0.463121	0.984532	0	0.723609	0.376108	0	0	0	0	0.429802	0.321472	0	0	0.946281	0	0	0.205479	0.276642	0.394544	1.04977	0.653606	0	1.30927	0.248068	0.510543	0	0	0.49766	1.42712	0.0543498
BTBD19	0.440062	0.491776	0.226939	0.798601	0.765401	0.199741	0.204426	0.32703	0.082708	0.325527	0.5089	0.725074	0.0398613	0.185987	0.661003	0.725854	0.9169	0.634174	0.463379	1.09861	1.51187	0.346293	0	0.552009	0.174372	0.348632	0.16629	0.0594577	0	0.344755
C19orf33	2.22043	2.42265	1.11729	2.40535	1.52861	2.27208	1.97647	1.07437	1.27623	2.76346	2.09651	1.88333	2.60321	1.64273	1.10198	1.84194	1.92959	1.00983	1.68298	0.962972	1.91563	1.87615	2.00575	1.56676	2.41596	2.0895	2.00313	1.39405	2.59189	1.86676
C1QA	3.91786	4.44228	3.52948	5.21227	4.3912	4.59388	2.95065	4.81826	4.01939	3.82486	3.50257	4.78834	4.22832	3.44934	3.13671	4.37837	5.81702	6.18765	5.08168	6.32123	6.33418	4.85406	5.3944	4.44698	5.1856	4.80946	3.81399	4.67567	5.55724	5.28464
C1QB	2.83679	3.21612	2.065	4.23867	3.25799	3.51071	2.05524	3.3375	2.69602	2.4148	2.36041	3.25428	2.82533	2.3214	1.96082	2.99733	4.6909	5.13315	3.7973	5.00203	5.57889	3.70477	4.3022	2.8407	3.80191	3.53975	2.46106	3.37427	4.21321	4.2066
C1QC	3.91786	4.44228	3.52948	5.21227	4.3912	4.59388	2.95065	4.81826	4.01939	3.82486	3.50257	4.78834	4.22832	3.44934	3.13671	4.37837	5.81702	6.18765	5.08168	6.32123	6.33418	4.85406	5.3944	4.44698	5.1856	4.80946	3.81399	4.67567	5.55724	5.28464
C1R	4.8398	4.90294	4.45129	5.0504	4.90873	4.15659	3.79263	4.84272	3.42845	4.07269	3.13508	4.87285	4.53025	4.09656	3.80797	4.3093	5.12159	6.05159	5.26826	6.2855	5.61353	4.16696	4.64825	4.5238	4.97097	4.11852	3.92363	4.04193	4.58984	4.62774
C1RL	4.8398	4.90294	4.45129	5.0504	4.90873	4.15659	3.79263	4.84272	3.42845	4.07269	3.13508	4.87285	4.53025	4.09656	3.80797	4.3093	5.12159	6.05159	5.26826	6.2855	5.61353	4.16696	4.64825	4.5238	4.97097	4.11852	3.92363	4.04193	4.58984	4.62774
C1orf162	4.09112	4.58553	4.57958	4.66113	6.84529	6.23588	5.14824	4.47217	5.42877	4.85458	4.50595	2.17744	6.4862	2.55489	4.79471	2.69553	5.55294	4.0076	6.72455	6.87482	5.8581	3.72703	6.28138	4.81728	4.51155	4.56029	5.61774	6.25892	6.30714	4.05283
C2	0.422807	0.928204	0.513219	0.75722	0.713299	0	0	0.907551	0.378544	0.561567	0	0.397945	0	0	0	0	0.259017	1.77146	0.580613	2.23947	2.03609	0.3766	0.340437	0.481125	0.577236	0.212567	0	0.173832	0.389556	0.551568
C2CD2L	1.08322	1.35106	0.201811	0.526956	0.410034	1.10819	0.375447	0.499564	1.26544	1.1465	0.245909	0.464866	0.490491	0.435335	0.858419	1.29265	0.779694	1.19065	1.22503	1.61158	1.34669	1.08283	1.3061	0.664069	1.35005	1.34251	1.03431	1.09229	1.06868	0.780045
C2orf49	2.69309	2.01503	2.01944	1.96039	1.92309	1.84243	2.20236	2.04103	1.95163	2.38503	2.38918	2.20484	3.05323	2.66225	1.98703	2.82375	1.70441	1.30146	2.2305	1.88016	1.85736	1.91089	2.24623	2.27337	2.28241	1.44342	1.90692	2.07232	2.3497	2.20338
C3AR1	0.895635	0.990496	0.686562	1.22554	1.20826	1.16415	0.607167	1.38415	0.906029	0.853514	1.04302	1.17847	0.73957	0.580892	0.666056	1.27933	1.99771	2.20814	1.27204	2.20654	1.86591	0.97777	1.22509	0.935513	1.05894	1.11717	0.62674	0.703145	1.24689	1.22145
C7	5.9472	6.23639	4.96929	5.57973	6.08644	5.01578	4.49445	4.81632	4.69581	5.28197	4.73216	6.05179	4.93714	5.14895	5.1516	5.7145	5.75786	7.08486	6.27661	7.24136	4.78119	5.50727	6.54772	5.95297	5.72259	5.71435	4.52482	5.96689	5.84626	6.19271
CALHM2	1.94307	1.58757	2.07911	1.83373	2.00639	1.64612	1.17541	2.0415	1.44178	1.50214	1.12745	2.08499	1.81534	1.25149	0.538807	1.55631	1.87927	2.0314	2.31109	3.08154	2.27513	1.4917	2.02338	1.68876	2.05492	1.98745	1.31626	2.09242	1.99753	1.81893
CAPG	0.633688	1.21292	0.990293	1.04181	1.15018	0.869841	0.432063	1.64153	0.424647	0.365735	0	1.06536	0	0.791101	0.444934	0.957447	2.14731	1.60435	0.667474	3.65886	4.46627	0.555295	0.677048	0	0.886745	0.538908	0.24892	0.753242	0.79565	0.93825
CARD16	2.68974	2.54718	2.18918	2.87414	2.77083	3.02875	2.57256	3.03668	2.72573	2.40634	2.40897	2.9918	2.22638	2.29263	2.05519	3.09874	2.88	3.08178	2.52629	3.07223	2.46228	2.10393	2.83958	1.99919	2.52013	2.5312	2.25781	2.52216	2.84343	2.57847
CCDC14	1.19476	1.27314	0.625285	1.16198	1.13021	1.12724	1.29458	1.77451	1.42272	1.08093	1.02729	2.00008	1.42192	1.80617	1.06233	1.24226	1.39046	1.25235	1.33878	2.24585	1.12081	1.56112	1.11139	1.23781	1.72342	0.868989	1.6035	1.3333	1.19005	0.837247
CCDC142	5.13052	3.10524	5.00299	2.78949	4.95188	5.34447	2.67545	3.14882	5.37515	1.3134	4.85332	2.81816	5.30675	5.0147	2.01805	4.49237	3.45269	4.62243	1.89457	2.90418	1.64392	3.0055	2.55094	3.88543	4.8004	2.76039	4.75947	4.85279	2.90976	5.27123
CCDC146	1.38306	1.53079	1.12751	1.13088	0	1.2457	1.15562	0	1.20222	1.14846	1.98987	1.49183	1.12786	0	1.86361	1.76625	0.738777	0	0.168515	0.421666	0.708885	1.71442	0	1.29797	0	1.70957	0	1.28386	0	0.725454
CCDC63	0	0	0	0	0	0	0	0	0	0	0	0	0	0	0	0	0	0	0	0	2.62009	0	0	0	0	0	0	0.049897	0	0
CCDC88B	0	0	0.343717	0	0.412993	0.510168	0	0.764067	0	0	0	0	0	0	0	0	0.695134	0.513628	0	0.855147	1.18828	0	0	0	0	0	0	0	0	0
CCDC91	1.72302	1.65749	2.18254	1.82768	2.93687	1.45258	3.34836	1.58397	1.61304	1.62827	2.72335	1.99088	2.52796	1.75129	1.28286	3.01501	2.7093	2.83183	1.33195	1.72883	1.30222	2.94957	2.62097	2.66377	2.53737	2.45765	1.52897	3.19708	1.39308	1.26259
CCL11	1.13988	1.21393	1.02	1.47573	0.997508	0.987346	0.724905	1.98652	1.95892	1.39725	1.37954	1.39301	0.151298	1.05037	0.588262	1.62464	1.83563	1.13714	1.2709	1.15009	2.84166	2.3153	2.42725	1.82358	0.672157	0.626587	1.48803	1.53553	1.97141	1.97926
CCL13	0.0708605	0.316878	0	0.501614	0.176527	0	0	0.774626	0	0.0811133	0	0	0	0.232889	0	0	0.639169	0.83919	0.226591	1.62561	0.570588	0.236629	0.194759	0	0.651902	0.571294	0	0	0.226803	0.264302
CCL18	0.105864	0.837062	0.207923	0.412064	0.311717	0	0	1.00206	0	0	0	0.48695	0	0.212761	0	0	1.28044	0.538519	0.314373	5.56887	4.00011	0.571166	0.618667	0.247889	1.25077	0.73259	0	0	0.358121	0
CCL19	0.955424	0.520787	0.736907	0.478276	0.625704	0.236962	0	1.01694	0	0	0	0	0	0.284809	0	0	0.843498	2.48414	1.10439	2.96473	3.71079	0.499152	0	0	0.572435	0	0.330216	0.319503	0	0.260721
CCL2	1.97683	2.69375	2.9122	2.7527	3.01275	2.53164	2.23492	2.91773	2.27516	2.36937	1.14472	3.10034	1.02043	2.17133	2.22626	2.87294	3.26673	3.1514	2.7329	3.04916	4.21813	2.99632	3.63407	3.84784	2.98064	2.56116	2.38429	2.58054	3.17844	3.12621
CCL3	0.146746	0.313196	0	0.243134	0	0.276204	0.212798	0.129821	0	0.13531	0	0.0916416	0	0	0.200197	0	0.772648	0.274092	0.120696	1.32716	1.66073	0	0	0	0	0.0796232	0	0	0	0.11769
CCL4	0.62592	0.854518	0.377129	0.846448	0.949727	0.717245	0.314042	1.10121	0.595274	0.628538	0.159041	0.429889	0.257409	0	0.759814	0.197526	1.16631	0.729404	1.03067	2.57403	1.85965	0	0.297527	0.168136	0.196819	0	0	0	0.321873	0.303247
CCL5	2.00731	2.43508	1.88625	2.11066	2.44484	2.08131	1.76464	3.69204	1.98489	1.5225	0.926614	1.52911	1.30445	1.24706	2.04038	1.66576	2.72427	2.48176	3.31839	4.84039	4.32136	0.53504	1.92526	1.45947	0.764243	0.689444	1.1876	1.74956	1.85627	2.34486
CCR1	0.429541	0	0.241546	0.809679	0.684044	0.74786	0.169613	0.94474	0.546741	0.506021	0.286286	0.683625	0	0	0	0.621593	1.22157	1.49278	0	1.64587	1.78597	0.527313	0.85122	0.405699	0	0.418022	0.402633	0	0.500465	0.479027
CCR2	0	0	0	0.310724	0.398581	0	0	0.612413	0	0	0	0.0537064	0	0	0	0.302421	0.346738	1.13291	0.342746	1.51742	0	0	0.536458	0.303572	0	0	0.368429	0.402634	0.466597	0.351694
CD14	2.22739	1.86167	1.83014	2.42539	2.25143	1.8749	1.59341	2.42937	1.89706	1.89559	1.1963	2.44152	1.36627	1.55546	1.64131	2.13189	3.58179	3.74634	2.16028	3.48627	3.4845	2.34118	2.72675	2.1088	2.93172	2.16014	1.41404	2.51604	2.95403	2.53893
CD163	1.37923	1.43303	0.930366	2.57307	1.18407	1.37527	0	1.83566	0.971043	0.959751	1.5668	1.46641	2.49055	1.56953	0.936366	1.84095	2.2221	3.53414	1.45372	2.90776	2.80539	1.96958	2.05609	1.40566	2.07783	2.0111	0.949907	1.24035	2.02903	2.59209
CD2	0.549113	0.570301	0.361982	0.975466	0.70018	0.559914	0.357227	1.43238	0.416287	0.53571	0	0.53143	0.412798	0	0.757191	0.581482	0.808829	1.28744	0	2.81352	2.49266	0	0.579151	0.504728	0	0.266105	0.207835	0	0.549757	0.79603
CD209	0	0	0	0.667311	0	0.258735	0	0	0	0	0	0.546626	0	0	0	0	0	1.67171	0	0.986066	0	0.498693	0.806915	0	0.720702	0.538774	0	0	0.745807	0.674006
CD247	0.409114	0.615928	0	0.610526	0.735114	0.446217	0	0.711906	0	0.505375	0	0	0	0	0.163922	0	0.674471	0.557069	0	1.89042	0.931515	0	0	0	0	0	0.174215	0	0	0.350314
CD300A	0.388581	0.532229	0.410436	0.469727	0.334191	0.538942	0.0455604	0.639323	0	0	0.284025	0.632034	0	0	0	0.579924	0.80707	0.817873	0	1.3249	1.14	0.465911	0	0	0.354067	0	0	0	0.548434	0.500337
CD37	0.984607	1.10741	0.641747	0.932024	1.25879	0.954012	0.328586	1.56837	0.681345	1.00419	0.622602	0.773629	0.880682	0.610738	0.923471	0.991033	1.29344	2.21963	1.45078	2.99653	2.70325	0.632171	0.714975	0.682758	0.854085	0.730804	0.556378	0.666987	0.634687	0.992431
CD3D	0.770278	0.950339	0.622632	0.680233	1.34607	1.29955	0.631752	1.74255	0.728371	0.672627	0.353449	0.585157	0.326878	0	0.995619	0.727302	0.908056	1.44414	0.976541	3.04238	2.15893	0.282634	0.799247	0.204563	0.19637	0.343478	0.161697	0.386541	0.802878	0.820337
CD3E	0.774105	0.852413	0.544772	0.885194	1.06614	0.74751	0.432902	1.53632	0.798339	0.368744	0	0.541665	0.623471	0	0.81027	0.649592	0.903645	1.14066	1.42375	3.33098	2.41432	0	0.590077	0.316717	0	0	0.394003	0.422777	0.604459	0.871529
CD3G	0.14741	0	0	0.39746	0.385803	0.320019	0	0.431533	0	0	0	0.132224	0.140505	0	0.265013	0.179926	0.0856354	0.390131	0.13836	1.58687	0.790959	0	0	0.153681	0	0	0	0	0	0.418511
CD4	1.13005	0.682268	0.69328	0.989852	1.43282	1.16266	0.302819	1.66219	0.515812	1.12137	0.7241	1.06593	0	0	0.588131	0.96561	1.32259	2.40104	1.46961	2.75255	2.59995	1.30079	1.40661	1.1162	1.74069	1.45241	0.842717	1.15797	1.18935	0.909583
CD48	0.914157	1.04385	0.661948	1.29736	1.48141	1.29162	0.558363	1.9211	0.867542	0.898067	0.706878	1.0762	0.660773	0.253297	0.848293	1.0903	1.08143	1.8584	1.44775	3.26006	2.44132	0.500938	0.857776	0.481973	0.529177	0.630569	0.522064	0.683749	0.835568	0.894001
CD52	1.98416	2.13498	1.4586	2.02232	2.31652	2.13692	1.93491	2.62937	2.03494	2.26081	1.77138	4.66496	1.24049	1.09086	1.56894	2.11728	2.2413	2.40731	1.78402	5.11854	4.13399	2.04279	1.72178	2.02572	1.65894	1.64501	3.79714	1.18237	1.83773	1.98817
CD53	1.06851	1.58725	1.28934	2.02204	1.59163	1.94809	0.776342	1.9259	1.60898	1.17673	0.986549	1.72813	1.4049	1.02018	1.04652	1.88667	1.98466	2.76232	1.81369	3.61085	3.34951	1.35826	1.81779	1.13247	1.3017	1.38461	1.01633	1.21051	1.78651	2.06645
CD68	1.92736	2.52023	1.73662	2.35411	2.20787	2.26337	1.09749	2.34281	1.93965	1.65152	1.55218	2.46687	1.56238	1.79979	1.17878	2.18659	3.0951	4.01296	2.78215	4.64531	4.5766	2.28831	2.70795	1.90971	2.80644	2.36694	1.4644	2.00023	3.0128	2.70462
CD69	0.917253	0.538768	0	0.727799	0.373889	0.496421	0.202968	0.903459	0.59133	0.224482	0.6377	0.245462	0	0	0.638164	0.140826	0	0.676686	0.577393	2.29967	1.15267	0	0.410144	0	0	0.149071	0	0.228678	0.404948	0.321229
CD74	6.81225	7.36122	6.78178	7.12973	7.20106	7.50381	6.55443	7.82949	6.71389	6.90368	6.2199	7.1783	6.58319	7.01814	6.51031	6.99125	7.60913	7.71316	7.71514	8.40677	8.35485	6.57186	7.56047	6.80694	7.34523	6.78769	6.73582	7.37272	7.81281	6.91885
CD79A	0	0	0	0	0	0	0	1.24801	0	0	0	0	0	0	0	0	0.249103	0.301145	0.34342	3.41989	1.00661	0	0	0	0	0	0	0	0	0
CD79B	2.0955	1.72785	1.33438	1.6672	1.80643	2.06557	1.83935	1.89191	1.41406	1.42546	1.02187	2.24067	1.56902	1.34718	1.39417	1.59244	1.75639	1.45166	2.23233	2.4182	2.19752	1.23022	1.73138	1.90454	1.77279	1.4532	1.82272	1.54792	2.07622	1.88751
CD83	0.608809	0	0.727006	0.742744	0.982856	0	0.556895	0.980173	0.767365	0	0.418042	0.674562	0	0.632172	0.72883	0.785966	0	1.06301	0.86697	1.66655	1.38984	0.659138	0.962843	0.693467	0.899882	0.978373	0.638802	0.760292	0.906495	1.0467
CD86	0.284583	0.408106	0.299978	0.58364	0.5497	0.550252	0	0.718966	0.340258	0	0.359487	0.531669	0	0.279602	0.415389	0.716447	0.801997	1.24554	0	1.07443	1.06212	0.385083	0.728603	0.438767	0.446255	0	0	0	0.621136	0.537647
CD8A	0.374207	0.660288	0.33674	0.607097	0	0.396558	0.272742	0.971936	0.37315	0.330663	0.244942	0.154745	0	0	0.56254	0.536702	0.339386	0.557939	0.886836	2.60242	1.73523	0	0.233694	0.463892	0	0	0	0.366165	0.235544	0.701692
CD8B	0	0.245676	0	0	0.0735557	0	0	0	0	0	0	0	0	0	0	0.24124	0	0	0	1.76319	0.94953	0	0.348617	0.217413	0	0	0	0	0.268019	0
CEBPA	0.642234	1.26593	0.528834	0.874908	0.71663	0.580534	0.253107	0.570283	0.663696	0.464026	0.284833	0.942352	0.33033	0.394917	0.752589	0.449198	1.38406	0.822393	0.868288	2.1883	1.42243	0.477775	0.713481	0.413262	0.756171	0.632623	0.380613	0.567152	0.798299	0.898341
CFB	0.297802	1.03836	0.186039	1.11915	0.8784	0.485272	0	0.845422	0.424792	0.322658	0.0507482	0.593665	0.301231	0.509149	0	0.351138	0.731786	2.56459	0.748801	1.84403	1.38531	0	0	0.361516	0.511424	0.433655	0.224618	0	0.489608	0.422964
CHI3L1	0	0.317547	0	0	0	0	0	0	0	0	0	0	0	0	0	0	0.512746	1.14799	0	0.80177	4.72493	0	0	0	0	0	0	0	0	0
CHIT1	0	0	0	0	0	0	0	0	0	0	0	0	0	0	0	0	0	0	0	1.27702	3.7957	0	0	0	0	0	0	0	0	0
CHMP7	1.65538	1.90106	1.67799	1.81071	1.9622	1.82582	1.09473	3.20423	1.62392	1.37996	1.70559	0.985172	0.913228	1.18926	1.5629	1.51049	1.46069	1.24715	1.30224	3.45939	3.34694	1.86002	1.69483	1.75184	1.82309	1.05916	1.44344	1.2372	0.977713	0.767562
CIITA	0.439143	0.268875	0.266846	0.758759	0.720907	1.01398	0	1.41431	0.553061	0.668594	0.300057	0.943597	0.611926	0.983747	0.817026	0.661799	0.95136	1.27136	0.813162	0.560585	1.19776	0.345534	0.493902	0.67294	0.426039	0.605665	0.323171	0.669289	0.75605	0.434488
CKLF	1.68098	1.99363	1.53547	1.8733	2.36344	2.33677	1.86986	1.84785	1.84846	1.08273	1.6626	1.83592	1.22457	1.86383	1.46082	1.74791	1.48258	1.35164	1.52729	1.98548	2.55399	1.56228	1.31966	1.92896	1.71367	2.15759	0.820025	1.1833	1.40153	1.36666
CKLF-CMTM1	1.68098	1.99363	1.53547	1.8733	2.36344	2.33677	1.86986	1.84785	1.84846	1.08273	1.6626	1.83592	1.22457	1.86383	1.46082	1.74791	1.48258	1.35164	1.52729	1.98548	2.55399	1.56228	1.31966	1.92896	1.71367	2.15759	0.820025	1.1833	1.40153	1.36666
CLEC10A	0.608589	0.342804	0.694878	0.60482	1.08605	1.15251	0	1.36645	0.702314	0.680376	0.906942	1.34384	0.472424	0	0.762738	1.59231	1.23438	2.35308	0.747263	1.94535	1.43006	1.01535	1.59018	1.24169	0.730318	0.990398	0.870321	0.985374	1.65728	0.876943
CLEC12A	0	0.17516	0	1.01406	0.341029	0	0	0.218066	0	0	0.38352	0.808732	0	0.208818	0	0.448876	0.540599	1.31914	0	0.929583	0.913565	0	0	0	1.27012	0.559273	1.22531	0	0.05342	0.913951
CLEC2D	1.4049	1.76967	1.97622	1.12532	1.55852	1.64378	2.20133	2.33443	1.23937	1.50257	1.2182	1.84301	1.40692	0.205827	1.71598	1.7313	1.9927	2.23594	1.87798	2.48517	2.32973	1.18821	1.48584	1.06779	1.44787	1.32629	1.17199	1.1324	1.24061	1.19498
CLSTN3	1.42967	1.54764	1.25068	1.06871	1.2321	0.901892	0.917312	1.5262	0.879425	1.00719	0.878518	1.36301	0.863764	1.09651	0.981842	1.0174	1.58361	1.73834	1.42063	2.28621	1.96506	0.931158	1.16502	0.98472	0.967089	0.886577	0.585638	0.810446	1.14548	1.24615
CMA1	0.210762	0	0	0.715911	0	0.476805	0	0.716909	0	0	0.48978	0.705059	0	0.165244	0.156087	0	0.509384	1.204	0	1.40262	0	0	0.920315	0.422878	0.453813	0.782794	0.38593	0	0.913509	1.22912
CMTM1	1.68098	1.99363	1.53547	1.8733	2.36344	2.33677	1.86986	1.84785	1.84846	1.08273	1.6626	1.83592	1.22457	1.86383	1.46082	1.74791	1.48258	1.35164	1.52729	1.98548	2.55399	1.56228	1.31966	1.92896	1.71367	2.15759	0.820025	1.1833	1.40153	1.36666
CMTM3	2.37727	2.10948	2.17443	1.84456	2.34127	1.9751	1.80882	2.66914	2.17205	2.11521	1.73407	2.50212	1.87544	2.08088	2.02573	2.17009	2.64486	2.73424	2.28054	3.19584	2.53305	2.12749	2.0926	2.51772	2.45905	2.02329	1.30329	2.0676	2.53029	1.91549
COMMD10	3.05607	3.99712	2.95871	2.90865	2.87961	2.65654	2.6646	3.20504	3.66847	3.61127	3.10147	3.35744	2.93858	2.97824	3.39643	3.79	2.73509	2.06223	2.84227	2.30266	2.56611	3.08813	3.5265	2.73565	3.47655	3.53293	3.18641	3.90188	3.13116	3.06439
CORO1A	1.32133	1.6382	1.17785	1.40143	1.80084	1.80208	1.11759	2.07874	1.40997	1.55597	0.718876	1.59986	1.07542	0	1.39856	1.51514	2.28584	2.31411	1.94386	3.67803	3.22033	1.09378	1.39521	0.95675	1.0727	0.737185	0.99602	1.0931	1.50388	1.44914
CORO1B	2.63917	2.56224	2.31667	2.13079	2.73496	2.73161	2.47777	2.66508	2.46165	2.57703	2.11632	2.77492	1.81166	2.45111	2.102	2.61483	2.64837	2.89889	2.87909	3.32583	3.00921	2.20593	2.77977	2.32424	2.86176	2.08248	2.14252	2.4707	2.87528	2.34143
COTL1	2.3273	2.3002	1.95781	2.05152	2.4126	2.46673	1.30249	2.71745	1.79442	2.20663	1.51177	2.69101	1.7245	1.89562	1.77258	2.25638	2.25726	3.06709	2.39797	3.59015	3.67062	1.65915	2.14553	1.6986	2.11646	1.52755	1.64124	1.95058	2.29596	2.20587
CPM	1.39465	0.778994	0.319636	1.4549	0.677549	0.523363	0	0.986211	0.85706	0	0.577183	0.94719	1.48883	1.28243	0.439698	0.684893	0.641892	1.11348	0.815346	1.61925	1.37805	0.810465	0.626132	0.591463	0.880625	0.911327	0.772544	0.589018	0.850789	1.12638
CPNE1	3.73434	3.0887	2.96854	3.15502	3.13238	3.36715	3.41327	3.66746	3.42356	3.4411	2.63674	4.25019	2.55739	2.88747	3.97767	3.43425	3.77172	4.2252	3.13869	4.12413	2.95485	3.70021	3.81296	3.42756	4.10576	2.86915	3.02012	2.90065	3.90199	3.56126
CPXM1	0.485313	0.829167	0.344532	0	0	0.856167	0	0	0	0	0.41109	0.900958	0	0	0.73291	0.531315	0	0.69219	0.458891	2.37176	0	0	0.698594	0.668326	0	0.250789	0	0	0.561109	1.0067
CSF1	2.08243	2.28185	1.99176	2.38306	1.57355	2.13637	1.6165	1.8662	1.53001	1.82094	1.61751	2.28142	1.5419	2.20409	1.02879	1.80612	2.56418	2.28009	2.39884	2.42711	2.4846	1.98476	2.1412	1.98376	2.21775	1.98155	1.96566	1.83948	2.28256	2.31943
CSF1R	1.1025	1.42531	1.22823	0.972474	1.66352	1.79023	0.76871	1.65724	1.514	1.61603	1.43106	1.96875	0	1.26153	1.32784	2.06913	1.97327	3.09334	2.03654	2.89653	2.40467	2.14843	2.46796	1.41955	2.35047	2.07563	1.29989	1.94331	1.03511	2.38812
CSF2RB	0	0	0	0	0	0.61128	0	0.591521	0	0	0	0	0	0	0	0	0	0	0	1.56309	0	0.247254	0.503146	0	0.59728	0	0	0	0	0
CST7	0.595846	0.765064	0	0.981042	1.09438	0.977871	0.726454	1.44583	0.924823	0.608583	0.333655	0.739453	0.431052	0.258558	0.586067	0.599998	0.997086	0.74655	1.15241	3.05316	2.06225	0	0.537063	0.422675	0.244721	0.270926	0.36292	0.830349	0.636872	0.624562
CSTA	0.617723	0.846525	0.469866	0.361508	0.525525	0.574009	0.0928123	0.67262	0.354777	0.549671	0.164566	0.710216	0.35352	0.201638	0.23533	0.28092	0.931943	1.27064	0.421933	1.25662	1.4854	0.321607	0.236654	0.25206	0.374711	0.213365	0.159751	0.352483	0.273777	0.505316
CTSB	5.83221	6.15947	5.93538	5.71186	5.7721	5.09509	5.61133	5.96038	5.55811	5.52498	5.35779	5.85861	5.42212	5.88726	5.08627	5.56639	6.27799	6.18639	6.29246	6.29783	6.80426	5.7257	5.49044	5.67781	5.82862	5.39814	5.62096	5.40923	5.86371	5.65431
CTSC	2.01689	2.52725	1.99338	2.31144	2.26038	1.84487	1.20302	2.50016	1.45934	1.62291	1.47312	2.29618	1.5625	1.6133	1.43467	1.95123	2.7073	3.87491	2.09852	3.9034	3.31608	2.05776	2.65094	2.04526	2.17276	1.71422	1.04753	1.8619	2.73548	2.41444
CTSH	4.58694	3.7625	3.80504	4.12253	3.96407	4.19726	3.61766	4.59592	3.84728	3.70897	3.99035	4.61995	4.62024	3.70181	3.42949	4.08804	4.50191	4.25279	4.15344	4.48938	4.71771	4.07714	4.51676	4.1641	4.35391	4.56287	3.55797	3.95784	4.69355	3.65479
CTSS	1.62928	1.83139	1.05079	2.20636	1.84246	1.79931	0.989943	2.22411	1.28464	1.39588	1.36605	1.77482	1.23	0.551843	1.27221	1.5917	1.83781	2.97348	1.92865	3.60994	3.79708	1.40626	1.87255	1.61399	1.64597	1.5752	1.18195	1.4236	1.9375	1.84659
CTSW	0.243819	0.656749	0.407522	0.71541	0.314759	0.823447	0	1.14355	0	0	0	0	0	0	0.626069	0.620087	0.451622	0.553958	0	1.64245	1.0891	0	0.44117	0	0	0	0	0.566121	0.442704	0.720834
CXCL10	0.534324	1.04154	0.96712	1.11992	1.26074	1.18502	0	3.09246	0.467816	0.739654	0.398253	0.854032	0.461938	0.363695	0.79078	1.20478	1.38972	1.18465	1.41885	2.13506	3.49602	0.669989	0.63694	1.39607	0.737795	0.212148	0.608152	0.597939	0.718878	0.785942
CXCL11	0.254953	0.568096	0.23774	0.381329	0.483394	0.347822	0	1.5876	0.237496	0.399786	0.14774	0	0	0	0	0.474705	0.504345	0.477858	0.516107	0.824938	1.78282	0.0881497	0	0.347838	0.264975	0.153812	0.320006	0	0	0
CXCL12	5.26483	4.27759	5.04149	4.42813	4.19237	5.01485	3.70495	4.87088	4.5533	4.59502	4.77506	5.10423	4.04514	4.72113	4.53765	5.2646	4.56108	4.98331	5.28477	5.39036	5.03929	4.45768	4.8631	4.25669	4.43305	4.1587	4.57715	4.23735	5.25909	5.99976
CXCL16	1.16069	1.18855	1.10419	1.14151	1.2572	1.08036	0.535334	1.45391	0.86989	0.934279	0.850384	1.34714	0.68435	0.684627	0.911958	1.25014	1.34075	1.70109	1.09234	2.40279	2.27794	0.887728	1.21172	1.31892	1.15252	0.962286	0.486745	0.721874	1.12642	1.11611
CXCL9	1.09426	1.13407	0.988848	0.892561	1.4289	0.870964	0	3.83899	0.69869	1.00414	0.514038	1.04317	0.447225	0	0.687636	1.25685	0.861776	1.30557	2.20052	2.21069	4.69148	0.510546	0.579696	1.2664	0.236161	0.479042	0.609823	0.861	0.396439	0.931455
CXCR4	2.2258	2.16476	1.9237	2.1662	2.37291	1.73851	1.5678	3.22909	1.64926	1.56097	1.689	2.02063	1.73005	1.58935	2.03064	2.4268	2.56915	2.63908	2.24838	4.39231	3.40677	1.13528	1.78262	1.66983	1.05091	1.13172	0.872277	1.37529	1.67132	1.20933
CXCR6	0	0.0602605	0	0	0.183997	0	0	0.870508	0	0.062405	0	0	0	0	0.590133	0.0898737	0	0.339814	0.292678	1.6217	1.57255	0	0.59187	0.416922	0	0.504842	0.322323	0	0.289028	0.595282
CYBA	4.09658	4.11833	4.2816	4.1059	4.44597	4.53005	4.03781	4.74656	4.07287	4.30365	3.45296	4.71052	3.72166	3.87771	3.41938	4.16623	5.20963	4.41124	4.80767	6.01635	5.84797	3.91124	4.34957	4.00802	4.38672	3.84336	3.68506	4.21031	4.54542	4.31425
CYBB	1.08284	0	0.781835	1.43788	1.4949	1.35339	0	1.34568	0.642982	0.465829	0.834257	1.00109	0	0	0	1.01121	0	2.29701	1.3637	2.45427	2.31552	1.66474	1.83483	1.11502	1.49162	0.880812	0	0.923889	1.83441	1.97348
CYP27A1	2.1064	2.22284	1.92841	1.84455	2.18406	1.96565	1.5169	2.11928	1.84124	2.24857	1.67977	2.49656	2.24571	1.81363	1.79399	2.16366	2.0581	2.39256	2.2152	3.32434	3.19552	1.79804	1.94879	2.10534	2.23033	2.0478	1.70142	1.95557	2.14049	1.74721
CYP4B1	1.77509	1.20342	0.644253	2.53349	1.87864	0.798192	1.90473	0.643466	1.9067	1.37473	2.13734	1.50692	3.32827	2.5065	0	0.30725	0.618634	0.730595	1.44865	1.11227	0.182807	1.2843	1.90102	1.52031	2.88986	2.04094	2.4307	2.28156	1.72067	1.54869
CYP4V2	1.48321	2.88441	1.9969	1.86587	1.74801	1.73434	1.15484	1.85938	1.24502	1.23174	2.06349	2.18996	1.50177	1.50728	1.44457	2.14141	1.71483	2.01727	2.0752	1.99142	2.40935	2.50914	2.18287	1.85041	1.78564	1.94264	1.18483	2.22422	1.84988	1.54043
CYTH4	0.592794	0.875929	0	0.976203	0.873142	0.528789	0	1.22477	0.372337	0.409429	0.356232	0.863766	0	0.0860853	0.474104	0.325618	1.70577	1.55663	1.07777	1.325	1.91762	0.442654	0.64779	0	0.727779	0	0.451647	0	1.00197	0.448336
CYTIP	0.441474	0.623202	0.434038	0.860506	0.736434	0.712863	0.44141	1.26126	0.575984	0	0.432441	0.549161	0.245907	0	0.405306	0.642473	0.627908	0.904101	0.523755	1.84661	1.57863	0.250126	0	0.432046	0.174084	0.223866	0.273028	0.104154	0.341732	0.5179
DAB2	2.50043	2.42487	2.33112	2.61585	2.7695	2.79109	1.60215	2.68413	2.28904	2.39565	2.09684	2.7177	1.95046	1.76402	2.11702	2.72044	2.60388	3.30006	2.69057	3.53644	2.64617	2.52479	2.9889	2.36731	2.68367	2.55336	2.17912	2.30233	2.90002	2.93015
DACT1	1.03225	1.18906	1.08674	0.942214	1.50643	1.05214	0.812355	1.37309	0.889512	1.11941	0.66441	1.68889	0.559862	0	0.946619	1.47509	1.02737	1.59204	1.66523	2.06004	1.99175	0.759472	1.15984	0.83859	0.870631	0.592599	0.545423	0.80899	1.1781	0.788068
DDRGK1	3.63956	3.7422	3.58256	3.4792	2.34162	3.44689	3.34986	3.59822	3.49259	3.43852	3.32181	3.83141	2.91626	2.44034	3.48714	2.87728	3.75749	3.49537	3.60227	4.07224	4.0087	3.39872	3.56807	3.41091	3.64815	3.55886	3.33529	3.63195	3.66719	3.65074
DEF6	0	0.671924	0	0.661695	0.674808	0.593322	0.734266	1.04781	0.417722	0	0.198109	0.571663	0	0	0	0	0.876527	0.954354	0.795875	1.67081	1.59509	0.26091	0	0.323415	0.183467	0.157116	0	0.3597	0	0
DENND2A	1.16444	1.06278	1.57742	1.06607	1.20801	0.95013	1.52248	1.88825	0.751281	1.06075	0.859528	1.27796	1.18519	0.355565	0.601064	0.842872	1.55689	1.07041	1.25099	1.70241	1.48183	0.938712	1.02363	1.28698	0.980474	1.10102	0.916097	1.90973	1.31619	1.71829
DENND2D	0	0	0	0	0.192598	0	0	0.466854	0.175394	0	0	0.326567	0	0	0	0	0	0.44243	0.184326	1.29057	1.10081	0	0	0	0	0	0	0	0	0.134593
DERL3	0.239149	0	0.504441	0.257373	0.226025	0.647267	0.507437	0.593133	0.335074	0.288578	0.220994	0.467729	0.26002	0.685562	0.136821	0.275282	0.631098	0.397125	0.816969	1.45303	1.15967	0.42725	0.612555	0.188315	1.00258	0.294741	0.148438	0.474143	0.665022	0.543492
DGKA	0.875238	0.0140467	0.465357	0.188287	0.712869	0.672492	0.81264	1.33179	0.21605	0.558697	0.753802	0.577778	0.901446	0.16031	0.59537	0.723821	0.729793	0.493589	0.445391	1.79747	1.16865	0.88549	0.808539	1.1344	0.724314	0.188911	0.89169	0.162963	0.887164	0.692888
DHRS9	0	0	0	0	0.720335	0.243223	0	0	0.244264	0	0	0	0	0	0	0	2.25024	1.52743	0	1.33152	1.20834	0	0	0.591138	0	0	0	0	0.324435	0
DNAJC7	4.56421	4.57506	2.30638	4.53656	4.61812	4.43495	4.7492	1.862	4.80942	4.54123	4.39106	4.52128	4.66251	4.56016	4.54004	4.81635	4.54109	4.11104	4.25072	2.11989	4.27302	4.59581	4.77903	4.48579	4.67912	4.61484	4.61933	4.79611	1.11711	4.57256
DOCK2	0	0	0	0	0.255374	0	0	0	0	0	0	0	0	0	0	0	0	0.869541	0	1.55379	0	0	0.305136	0	0	0	0	0	0	0
DOCK8	0.416808	0.364463	0	0	0.308575	0.112758	0	0.766332	0	0	0	0	0	0	0	0	0	1.02147	0	1.66899	0	0.452049	0.38478	0	0.605307	0	0	0	0	0.347723
DOK2	0.516161	0	0.41067	0.905124	0.96412	0.793468	0.368657	1.23372	0.714483	0.438745	0.215694	0.751299	0.586135	0.551285	0.482493	0.359646	1.29488	1.38926	1.21312	1.92156	1.63564	0.826735	0.766934	0.696943	1.09104	0.64023	0.282049	0.697473	0.729364	1.02516
DPH1	3.6047	3.64719	2.18988	3.28554	3.2848	3.15574	3.1252	3.56236	3.56162	3.496	3.33952	3.67638	3.47922	2.45291	3.2112	3.62534	3.39668	3.39369	3.86179	3.74953	3.91935	2.85512	3.3523	3.37338	3.76925	3.41903	2.97285	3.03995	3.65808	3.22603
DTX1	0	0	0	0.424415	0	0	0	0	0.688426	0	0	0	0	0	0.347116	0	0	0	0.392741	1.45029	0	0	0	0.598257	0.379754	0.517584	0	0	0	0.695157
DUSP10	0.645765	0.834083	0.825188	0.996238	0.661438	0.640566	0.334423	0.505813	1.6939	0.813395	0.476	1.20211	0.493892	0.83531	1.38788	0.701274	0.677377	1.16744	0.475056	1.61169	1.26021	0.948124	0.559954	0.742195	1.0049	0.875977	0.63138	0.512608	0.496763	0.653928
DUSP7	2.12709	1.32804	2.1489	1.19834	1.80287	2.18406	1.45031	2.33642	1.69287	2.12986	1.18449	2.31178	2.03748	1.89137	1.87726	2.02007	2.11468	2.20409	2.27653	2.70778	2.33535	2.27562	2.12743	2.1377	2.3298	2.42224	2.21742	2.04428	2.40307	2.47634
EFHD2	2.93675	2.757	2.56586	2.91595	2.67943	2.63482	2.52449	2.79953	2.81609	2.61139	2.20854	2.96388	2.6396	2.20267	2.53778	2.47762	2.90883	2.94627	2.86497	3.21082	3.44043	2.1716	2.72801	2.74979	3.01969	2.24068	2.08799	2.25954	2.78581	2.32804
EIF5A	5.39488	5.26427	5.73664	5.17667	5.16913	5.02727	4.36653	4.98921	6.11626	5.66375	5.30437	5.77029	5.69777	5.1685	5.14778	5.70617	6.35194	4.90457	5.96937	4.40722	5.31129	5.58307	5.69057	5.24153	5.64999	5.41835	5.20295	5.48961	5.36717	5.02163
EMP3	3.82358	3.72102	4.12772	4.03205	4.29671	3.8139	3.58092	4.27213	3.55745	4.0293	3.11134	4.03319	3.00528	3.47205	2.84708	3.88478	4.08127	3.94489	4.09403	4.61518	4.79768	4.15632	4.23325	4.30863	4.51596	3.91618	3.96787	3.8866	4.36297	3.99008
ENO3	7.85454	8.14656	7.50949	7.3212	7.30762	7.40798	8.09677	8.11047	7.19171	7.86415	7.82573	7.03362	7.96932	7.69381	7.92595	8.33983	6.39986	7.15454	7.73825	7.40173	7.59215	8.19494	7.00696	7.31102	8.35526	7.98163	7.8116	7.90649	7.21458	7.91261
ERAP2	1.96717	0.307596	0	2.14544	1.96551	2.74844	0	2.22615	1.66215	1.68705	1.63855	0	1.32415	0	2.12242	2.01846	1.64765	0.182177	1.96055	2.55649	1.8519	0	0.964718	1.88311	1.73166	1.62379	1.18352	1.70967	0.869069	0
EVI2A	0.612917	0.431972	0.337627	0.611857	0.612702	0.586894	0.242067	0.716844	0.306259	0.415216	0.481084	0.465899	0.322197	0.547272	0.35232	0.476432	1.04621	1.77075	0.610303	1.52113	1.37045	0.373205	0.597753	0.427723	0.346259	0.629732	0.344952	0.419382	0.573942	0.710176
EVI2B	0.795277	1.06332	0.614753	1.18966	0.886396	1.19899	0.610151	1.75366	0.859372	0.573171	0.866197	0.648132	0.614434	0.599706	0.648858	0.9584	1.06951	1.83542	1.07938	2.77869	2.34617	0.554048	0.941062	0.658382	0.712043	1.01575	0.797967	0.765959	0.93996	1.08488
EVL	3.55203	3.25235	3.26427	3.34354	3.02572	3.28177	3.04258	4.04888	3.43659	3.59294	3.41821	3.71922	3.3458	3.18815	2.79765	3.67683	3.3386	3.59784	3.24683	4.56366	4.11709	2.90506	3.1651	3.05434	3.68269	2.68927	3.31909	3.25621	3.58184	3.31553
F13A1	1.91014	1.63557	1.24386	2.67586	2.16675	1.93421	0	2.08649	1.53208	0	1.73982	2.73511	1.56844	1.51905	1.24533	1.78657	2.73173	4.70469	2.25801	3.8142	2.88141	2.3459	3.61063	2.39456	2.78022	2.78084	1.74974	1.78049	3.53358	3.31266
F3	4.05646	3.01227	3.65922	2.40162	3.82222	3.15486	3.73029	4.08335	3.24448	3.11369	4.81805	3.50636	4.94087	3.39148	5.11236	3.55733	3.32965	3.61311	3.70272	2.53432	2.77799	3.8422	3.09434	3.81702	3.39406	3.45869	2.97417	3.45074	3.96265	3.94146
FABP6	0.090344	0.0648456	0.472056	1.50243	0.081536	0.147535	0.0938995	0.134889	0.0945509	0.0983091	0.0874438	0.113811	0.170331	0.192617	0.0565058	0.095487	0.0600474	0.110552	0.136409	1.82614	0.130141	0.191909	0.154848	0.0703989	0.0795454	2.10534	0.0734583	0.239502	0.142036	0.204158
FAM118A	1.2242	1.61541	1.24143	1.19107	0.905309	0.98767	0.19041	3.88254	0.979401	1.44601	1.01617	1.65248	1.43475	1.08611	1.09324	3.05567	3.25474	2.01117	1.13248	1.41535	3.19891	2.66121	1.25351	1.57827	2.08156	1.38284	2.7276	2.24358	1.40206	2.93252
FAM167B	1.78897	1.65008	1.18923	1.57316	0.97869	1.32125	0.538161	1.43582	0.847736	1.34948	0.82391	1.18824	0.94341	1.13218	0.972894	1.16096	2.30669	1.55324	1.43378	1.37958	1.94471	1.29088	1.75471	1.08847	0.955507	1.18168	0.90812	1.00791	1.84512	0.827575
FBP1	0	0.338419	0.172598	0	0	0	0	0.377639	0	0	0	0.31672	0	0	0	0	0.609197	0.56388	0	0.979393	2.63514	0	0	0	0.189505	0	0	0.242353	0	0.172409
FBXW11	4.33174	4.2734	3.61098	4.32432	4.0384	3.58171	3.55465	4.3568	4.34264	4.5241	4.50536	4.08664	4.40316	4.21243	3.5986	2.90457	3.47725	4.49853	2.95681	2.59417	3.72502	3.86904	4.06357	4.03362	3.92921	3.74852	3.72196	3.9726	3.64815	3.7186
FCER1G	2.11493	2.53977	1.99945	3.11723	2.48565	2.99796	1.56918	2.73461	2.40248	2.07836	1.93972	2.69871	1.93245	1.89217	1.77249	2.80784	4.1065	3.77959	2.56021	4.06777	4.16938	3.06777	3.43312	2.21126	2.97115	2.39403	2.19361	2.44035	3.36493	3.45882
FCGR1A	0.392527	0.208633	0	0.380662	0	0	0	0.662353	0	0.293781	0	0.272464	0	0	0	0	1.43832	1.35677	0	0.5349	1.75435	0	0	0	0	0	0	0.0927839	0	0.0829914
FCGR2A	1.16911	0	0.5739	1.53667	0.914019	0.883632	0	1.02594	1.02971	0.725643	0.330364	1.26939	1.0117	0.990352	0	1.26507	2.42055	2.35453	0.517156	2.34252	1.9533	1.2909	1.62805	1.13088	1.42587	1.24566	0.686805	0.812959	1.55796	1.32823
FCGR2B	0.810456	0.593882	0.440174	1.72784	0.968975	0.994714	0.429602	0.844627	0.849958	0.793367	0.72921	1.29925	0.70877	0	0.651102	1.55693	1.08298	2.01218	0.676393	2.69899	1.5969	1.12423	1.3722	1.26	1.49172	1.41073	0.975991	0.916634	1.6417	1.36693
FCGR2C	1.76987	1.48127	1.54594	2.67213	1.89502	1.76294	0.850424	2.27515	1.67022	1.47876	1.44753	2.08459	1.37566	1.55703	1.64681	2.7784	1.8818	3.74601	2.34917	3.08425	2.41194	2.05591	1.18706	1.43194	2.48827	1.60727	1.80941	1.85783	1.51698	2.03586
FCGR3A	1.1242	1.56694	1.00571	2.60514	2.10765	1.80861	1.49817	2.2503	1.40199	1.33548	0.728281	1.37029	1.26083	0.912762	0.973986	1.95912	2.52049	2.96318	1.52829	2.14741	2.88677	1.19004	1.26425	0.73288	0.984186	0.819867	1.27139	0.900613	1.15449	0.931922
FCGR3B	1.1242	1.56694	1.00571	2.60514	2.10765	1.80861	1.49817	2.2503	1.40199	1.33548	0.728281	1.37029	1.26083	0.912762	0.973986	1.95912	2.52049	2.96318	1.52829	2.14741	2.88677	1.19004	1.26425	0.73288	0.984186	0.819867	1.27139	0.900613	1.15449	0.931922
FCMR	0.0823729	0.222286	0	0.474214	0.356783	0	0.198126	0.972899	0	0	0	0	0	0	0	0	0	0.763026	0.362543	1.70718	0.6975	0	0	0	0	0	0	0	0	0
FCN1	0.647917	1.395	0	1.49581	1.03295	1.34255	0	1.26409	0.674842	0.433536	0	1.46532	0	0.348221	0.367764	0.794867	1.24145	2.46835	0.736864	1.40586	2.03269	0	0.50769	0.228677	0	0	0.655316	0	0.432246	0.552329
FERMT3	0.664615	0.983875	1.21336	1.07296	1.25482	0.571691	0.786531	1.15127	0.854852	0.148445	0.0757311	1.30001	0.55927	0.821095	0.758314	1.01634	0.911086	1.1927	1.2492	2.41785	2.72169	0.825015	0.803052	0.809972	0.660248	0.696816	0.437347	0.895286	0.569772	0.945041
FGR	0.733913	0.760692	0	0.801979	0.280455	1.06205	0	0.989262	0.185381	0	0	0.707657	0.817306	0.462084	0	0	0	0.972496	0.651166	1.2576	2.03606	0.13271	0.723241	0.55038	0.149093	0	0.284255	0.272247	0.752816	0.789773
FKBP11	1.11127	0.797597	0.628806	1.05246	0.444838	0.7414	0.290503	1.45171	0.251869	0.849645	0.33903	0.987578	1.02677	0.745393	0.680309	1.06453	1.32799	1.10797	0.929879	1.64549	1.51017	0.716359	0.925109	0.543142	0.887755	0.772447	0.424882	0.520106	0.942915	0.694936
FLCN	2.55338	2.67052	1.95352	2.26687	1.67342	1.77599	1.7685	2.49382	2.16185	2.03095	2.62295	1.51857	2.28859	1.59977	2.77263	2.3348	2.67613	2.82241	2.11802	3.1165	2.5227	2.66535	2.18349	2.68729	2.20732	1.79139	2.54827	1.73971	1.69325	2.17951
FMNL1	0.947184	1.08907	0.6913	1.05476	1.05659	1.09815	0.741419	1.6135	0.775636	0.651711	0.656615	1.00711	0.467106	0.403542	0.490588	0.886388	0.804527	1.35315	0.825401	2.2703	1.81272	0.843094	0.694275	1.27605	1.15487	1.0342	0.753652	0.863315	0.892307	0.97046
FOLR2	1.5317	1.73213	1.36113	2.18931	1.74441	2.01627	0.761939	2.02744	1.9509	1.46766	1.3087	2.11672	1.62774	1.51682	1.09729	2.1734	2.89667	3.49374	2.19203	3.74905	2.56311	2.40267	2.59546	1.78712	2.91794	2.60579	1.19758	2.16302	2.83877	2.72241
FOXN3	3.19943	2.79801	2.65332	2.72531	2.6	3.12199	2.63792	3.24035	3.21801	3.59984	3.62981	2.38904	3.084	2.47137	2.50533	2.28385	2.42235	2.31642	3.23388	2.92698	2.18241	3.37414	2.59893	2.48775	3.0264	3.28428	2.45808	3.14671	3.23316	2.12116
FPR3	0.357446	0.646212	0.431802	0.782291	0.986609	0.739174	0	0.844909	0.57128	0	0	0.734312	0	0	0	0.917583	1.15889	1.56419	0.933808	1.73823	1.52737	1.23235	1.27491	1.25067	0.946471	0.913092	0.653974	0.592971	1.08858	0.882278
FST	0.650044	1.12313	1.22711	0.338557	0.596953	0.471983	0	1.20765	0	0	0.359492	1.46638	0.508065	1.25111	0.591501	0.802853	1.04727	0.7791	0.484717	1.50206	2.21369	0	0.689687	1.22492	1.01348	0.195155	0.597914	0.734562	0	1.35831
FTL	7.95298	8.49148	8.07477	7.94132	8.18054	8.09868	7.99923	8.16671	7.83742	7.74593	7.29115	8.47855	7.49675	8.22408	7.38462	8.0183	8.91501	8.77812	8.1727	9.5651	8.77236	7.48162	8.12191	7.68847	8.19949	7.83098	7.14188	7.84955	8.21214	7.56351
FZD7	2.38215	2.62127	2.35823	2.53729	2.16313	2.46347	2.5223	3.05214	2.76439	2.63762	0.749852	2.86066	2.11081	2.83392	3.4023	2.50062	2.76029	2.79541	2.27763	3.34512	3.15521	2.63912	1.93859	2.40051	2.17776	1.8378	2.11402	2.11678	1.99154	2.32129
FZD8	1.82818	1.33734	1.69109	1.15933	1.55574	1.26594	1.15387	1.75972	1.07717	1.64602	0.865816	1.91667	1.29979	1.09285	1.95348	1.70141	1.77067	1.73162	1.82148	2.14582	2.204	1.66062	2.07993	1.615	1.52925	1.19391	1.33406	1.1901	1.75145	2.03214
G6PD	1.43141	1.50323	1.51388	1.09334	1.32378	1.08511	1.20379	1.46537	1.03132	1.24076	0.969405	1.53791	1.06287	1.18759	1.05839	1.32702	1.79265	1.34584	1.55098	2.16531	2.37483	1.02987	1.41209	1.10983	1.35047	1.07586	0.902413	0.880314	1.33587	1.32014
GAS2L1	0.751811	1.81025	1.20562	0.705981	0.662794	0.558453	0.404452	0.745546	0	1.13589	0.913733	0.998889	0.329869	0.89787	1.6004	1.03949	1.55314	0	0	2.66456	0.944718	0.812008	2.40816	0.325312	1.43306	0.636046	0.90378	0.890588	1.02136	0.241877
GATA3	0.659047	0.488324	0	0.396321	0	0.979376	0.444517	0.758679	0.466883	0.63017	0.37061	0.798129	0	0	0	0.17704	0.493537	0	0	0.820702	0.972947	0	0.852642	0.180204	0.28159	0	0	0.435126	0.646823	0.549334
GBP2	1.88704	2.25175	1.94528	2.50724	1.18061	2.07266	1.87101	2.44014	1.66728	1.85608	1.35116	1.99961	1.78074	1.92309	1.531	1.88361	1.3531	2.42132	2.15412	2.37082	2.40585	1.49867	1.84752	1.77381	1.25296	1.59695	1.64826	1.69722	1.73093	1.84493
GBP3	2.15789	2.43599	1.9303	2.49049	1.87357	0.781976	1.64163	2.25957	1.74514	1.43645	1.34922	1.63586	0.694664	1.76628	1.2964	1.40188	1.60817	2.169	1.91148	2.63793	2.25373	1.06791	2.42276	1.30745	1.99761	1.68801	1.58864	1.41296	2.12162	1.89679
GBP5	0	0	0	0.546318	0.413656	0.219128	0	1.02936	0	0	0	0	0	0	0	0	0	0.503586	0.497005	0.943305	1.39566	0	0.267831	0	0	0	0	0.307444	0	0
GFPT2	1.74972	1.08067	0.76943	1.90221	1.14445	0.983324	0.517261	1.15389	1.20564	1.03135	1.06036	1.3556	1.32506	1.10569	0.845623	0.575107	1.48142	1.18653	1.01951	1.81128	1.502	1.49194	1.25621	1.68668	1.72973	1.10319	1.00532	0.98642	1.21065	1.12953
GLIPR1	1.35415	1.32591	1.36474	1.28644	1.70455	0.909533	1.07513	1.42819	1.09659	1.24682	0.934048	1.54492	0.64963	1.08296	0.801685	1.37405	1.51693	2.26623	1.26738	2.35233	1.78536	1.15527	1.2343	1.24401	1.27967	1.36486	0.991888	0.871888	1.14961	1.23282
GMFG	3.18229	3.2257	2.66964	3.02921	2.66865	3.64231	2.96423	3.75767	2.89216	2.98631	2.23285	3.22581	2.53373	2.81026	2.27031	2.91671	3.60848	3.73467	2.88228	4.04698	3.86439	2.14572	3.40441	2.68078	3.25605	2.71654	2.34892	2.75492	3.48929	3.22692
GOLM1	2.41681	2.16224	2.15516	2.6024	2.04962	2.44475	1.73473	2.77193	2.05132	2.26768	1.73095	2.33516	1.58094	1.58026	1.83218	2.18901	2.35901	2.82034	2.04748	3.35431	2.77865	1.97898	1.88204	1.85776	2.31463	1.79093	1.6308	1.71793	2.05387	2.16701
GOSR2	2.4247	1.83849	1.38346	2.09312	2.70241	2.48652	1.24171	2.26382	1.61883	1.88576	1.98465	2.99245	2.11944	1.29633	1.06079	2.95561	2.79523	2.84017	1.52337	1.9403	2.76208	2.36299	2.35885	1.98765	1.93599	2.06459	0.859832	2.38016	2.78384	1.27676
GPR162	1.17252	1.59636	0.967084	0.915228	1.16528	1.1787	1.38166	1.44035	1.22668	1.26291	0.549469	1.62457	0.951554	0.907539	1.34432	1.3452	1.75452	1.67666	1.4209	1.57133	1.98378	1.30648	1.10933	1.05895	1.07386	0.972433	0.735767	0.875034	1.24208	0.798519
GPR183	0.53943	0.538161	0.280094	0.615191	0.29773	0.426531	0	1.1133	0.43366	0.423577	0.491492	0.632003	0	0	0.43936	0.738857	0.741846	1.17196	0.572072	2.11012	0.97474	0.149395	0.777406	0.587374	0.433149	0.392184	0.311711	0.514109	0.596174	0.641868
GPR34	0.876636	0.851673	0.239171	0.698122	0.0619738	0.348709	0.161644	0.82703	0.476085	0.245483	0.969102	1.00152	0.41557	0.278274	0.547667	1.54954	1.1513	2.0885	0.714895	2.14119	0.908734	0.704866	1.24963	0.621218	0.436968	1.12419	0.343559	0.627848	1.54936	1.30725
GPSM3	1.38555	1.30325	1.30363	0.55623	1.00517	1.41688	0.851123	1.77778	1.33535	1.36045	0.649565	1.4501	1.08276	0.759447	1.0663	1.49881	1.65435	1.83929	1.34968	2.96369	2.624	0.697129	1.25161	0.975106	1.08912	1.21313	0.604348	1.10927	1.03548	0.963043
GSTM5	1.86947	1.82774	0.911744	0.64815	1.43395	0	1.08846	0.499844	1.40031	1.33316	1.44845	0	0.7434	0.342779	1.03441	0.484174	1.34827	1.94542	0	3.08904	0.994572	1.48345	1.05222	0.294548	1.29614	1.41138	0.434645	1.92643	0.196329	0.873659
GUCA1C	3.35991	3.28565	4.28636	3.27616	4.5517	3.94785	4.58748	3.82516	4.50905	3.01624	4.79953	3.40129	4.62313	3.58518	5.30718	6.27444	2.90995	2.91241	1.82791	1.45272	3.60649	4.05322	2.11848	2.56917	5.75381	3.78825	2.79624	2.12732	2.4231	3.14111
GZMA	1.16595	1.49746	0.834494	1.57195	1.54001	1.47448	0.896638	1.95865	1.23032	0.815881	0.388864	1.01885	0.581673	0.296428	1.05807	1.00683	1.2567	1.59066	1.63861	3.56862	2.44593	0.477847	1.07208	0.862702	0.249207	0.490643	0.840222	0.665607	1.08972	1.34679
GZMH	0.678166	1.20461	0.891005	0.856218	1.51115	1.26761	1.04167	1.74723	1.11458	0.903454	0.467695	0.50676	0.343801	0	0.798904	0.562297	0.779787	0.902838	1.31004	2.13855	1.96825	0	0.441247	0.279904	0	0.15397	0	0.343061	0.529814	1.04425
GZMK	0.525456	0.399895	0.341683	0.789906	0.733755	0.691689	0.215897	1.33358	0.61682	0.233396	0.396689	0.46867	0.395972	0.384366	0.44636	0.465861	0.544765	1.26035	1.06228	3.57173	2.28486	0.443376	0.81386	0.582292	0	0.267119	0	0.690955	0.746501	0.697651
GZMM	0.246362	0.464571	0	0	0.535427	0.50899	0.248784	0.847452	0	0	0	0.177618	0	0	0.204531	0.147535	0	0.491761	0.370521	2.03705	1.09555	0	0.281765	0.167439	0	0	0	0	0	0.441479
HACD1	5.12559	5.57248	5.17254	4.92246	5.05374	5.14848	5.23218	5.30135	5.65861	5.22785	5.31325	5.2288	5.53766	4.94981	5.21609	5.70419	4.93261	4.85623	4.83436	4.30027	4.99282	5.0223	5.28741	4.47435	5.2937	5.15717	5.00029	4.49723	5.26629	5.37433
HARS2	5.0501	4.94896	4.76461	3.41048	4.7134	4.83314	4.49759	3.7096	4.91477	5.04335	4.96706	5.20306	5.11738	5.14536	3.88942	4.07579	3.83123	4.76562	3.98065	4.04515	4.80426	4.5958	5.13977	4.82722	4.88975	4.91571	4.81141	4.85509	5.0493	4.90193
HAVCR2	0	0.54077	0	0.488716	0.539845	0.503915	0	0	0	0.316244	0.217383	0.587416	0.335328	0.339918	0.35363	0.694115	0.988189	1.21238	0	1.40297	1.48186	0.374863	0.560342	0.167071	0.551769	0.535906	0.125726	0.525539	0.649829	0.643847
HCK	0.418136	0.810525	0.525662	0.776009	0.706983	0.635473	0	0.77814	0	0.445067	0.333621	0.473941	0	0	0.334624	0.556229	1.10141	1.34077	0	1.83463	2.02557	0	0	0.434095	0.822121	0.445068	0	0.505523	0.84053	0.902202
HCLS1	2.36388	2.07656	1.7996	2.36854	2.11589	2.27917	1.40496	2.85715	2.0107	1.99495	1.95746	2.34279	2.08345	1.95533	1.82313	2.51391	2.55257	2.76371	2.31408	3.60125	3.38473	2.02481	2.24537	2.0921	2.32512	2.11618	1.77485	2.25214	2.48232	2.31063
HCST	1.15942	1.44324	0.237679	1.54824	1.40415	1.6431	1.15028	2.20808	0.966079	1.25445	0.334639	1.4014	0.843329	0.7146	1.04721	1.23588	2.32941	1.98326	0.949946	2.59916	2.48143	1.3672	1.53611	1.49941	1.10343	0.56685	1.24775	1.08679	1.78553	1.54119
HDHD3	2.76547	2.86658	2.32427	2.62427	1.76458	2.0624	1.94931	2.27013	2.15323	2.23109	2.2318	2.59273	2.55949	2.43097	2.18345	2.27704	2.70239	2.20681	1.5865	2.84332	3.01388	1.89137	3.195	2.56893	2.82829	2.60747	2.45277	1.813	3.16788	2.18879
HGF	0.889393	1.2889	0.685587	0.626505	0.956774	0.33078	0.0261471	0.832722	0.295493	0.531985	0.729183	0.944094	0.356822	0.589823	0.863628	0.719019	0.987233	1.37329	0.94915	1.7057	1.35342	0.538006	0.64934	0.658287	0	0.533857	0.358495	0.648258	0.289124	0.571675
HLA-A	7.55504	7.62604	6.00038	7.03969	7.22653	7.31992	6.78008	8.30171	7.32962	6.52793	6.3817	5.08097	7.08831	6.95283	6.79545	6.08076	7.32742	7.29451	7.57596	7.77712	8.41436	5.24757	7.33001	6.89517	6.9054	6.78706	7.13739	6.4057	7.50589	6.75937
HLA-C	8.01835	7.99755	8.11612	8.10484	8.35539	8.72795	7.20855	8.44803	8.17317	8.05262	7.31071	8.20421	7.75465	7.54326	7.61356	7.60912	8.0785	7.67366	8.72216	9.20265	9.27252	7.59227	8.29649	7.41791	8.05226	7.88235	7.89563	7.82878	8.46748	8.14112
HLA-DMA	2.95466	3.51739	3.07422	2.75769	3.24176	3.38708	2.75578	3.87599	2.97899	3.09046	1.86745	3.15316	2.49754	3.51092	2.78951	3.08479	3.53518	4.33356	3.66014	4.51411	4.25226	2.58484	3.94675	2.83027	3.54036	2.94375	2.63038	3.49372	4.04442	3.17764
HLA-DMB	1.78166	2.19278	1.60113	1.99514	2.27859	2.0661	1.20154	2.45123	1.41935	1.80088	1.36458	2.27297	1.35909	1.83932	1.47702	2.0174	2.03184	3.00968	2.28846	3.88208	3.28222	1.61288	2.67595	1.57509	2.4598	1.78581	1.53654	2.113	2.7554	1.86079
HLA-DPA1	3.98939	4.15344	3.47026	2.8312	5.28708	3.11225	2.61415	3.38327	4.34433	3.79354	3.50805	2.93172	3.2673	3.70124	3.72666	3.32013	4.13307	3.98308	3.06188	5.18174	5.58953	3.51771	3.25459	4.59122	4.37094	4.79712	3.82957	3.01542	3.99786	4.63308
HLA-DPB1	3.07635	3.64802	3.09888	3.13835	3.4907	3.20129	2.65301	4.19674	2.85869	3.20814	2.57675	3.68112	2.6727	3.17852	2.0386	3.57763	4.0007	4.28242	3.69249	4.59344	4.07492	2.87402	3.82001	3.07036	2.82245	3.13054	3.02668	3.62158	3.93188	3.38014
HLA-DQA1	2.29974	3.41981	2.65241	3.64995	3.13494	3.4335	2.13431	4.07219	2.67705	2.76754	2.53482	3.18776	1.84557	3.14052	2.39164	3.41021	3.10075	4.36456	3.75943	5.21207	4.67601	3.27312	3.4095	2.42998	3.87213	2.7141	3.35061	3.79978	3.3033	2.92871
HLA-DQB1	2.70916	3.09471	3.28198	3.09465	3.70507	4.37143	1.35277	4.41802	3.33143	1.90675	2.90258	3.70102	2.32102	2.75559	2.29312	3.83051	3.27884	3.20505	3.08283	4.3297	5.34036	2.7887	3.15917	3.48849	2.58239	2.53619	2.48347	3.87225	3.35669	3.05724
HLA-DRA	5.56355	6.05166	5.74603	6.06124	6.17525	6.41839	4.87277	6.72117	5.65863	5.59877	5.21096	5.83487	4.96361	5.71584	5.28287	6.12655	6.09891	6.87683	6.24756	7.38277	7.08633	5.69371	6.82279	5.9484	6.36376	5.90804	5.71331	6.2463	7.01345	6.08404
HLA-DRB1	5.63596	6.25221	5.61383	6.02715	6.33977	6.65461	5.25013	6.59416	5.68418	4.98986	5.2978	6.39492	5.52608	5.21113	5.14997	6.25873	5.63639	6.50763	5.91038	6.94343	6.93289	5.69354	5.72866	6.00456	6.05133	5.64246	5.20867	5.97367	5.95476	5.60511
HLA-F	3.70922	3.89183	3.59137	3.76421	3.96485	4.27128	3.68883	4.30998	3.62568	3.36434	3.15661	3.92838	3.47094	3.65118	3.56135	3.53433	3.94034	3.86047	4.42053	4.83632	4.71845	3.11055	3.90404	3.68918	3.75747	3.29204	3.33257	3.53329	4.11991	3.36941
HMOX1	0.815979	1.12038	0.749471	1.16547	1.35577	1.07776	0.710855	1.40336	0.858071	0.78991	0	1.10036	0.99664	0.776039	0.646354	0.851211	1.69355	3.07598	1.2316	2.2807	2.66939	1.13871	1.31203	1.32596	1.70948	1.21296	0.737808	0.878034	1.38478	1.04154
HPS1	3.37258	3.63437	3.49794	3.27046	3.70568	3.45524	2.68181	4.26367	3.00442	3.88123	3.53983	3.87568	3.64983	3.89342	3.41403	3.69768	3.79382	3.85398	3.58508	3.85567	3.82153	3.37253	3.77454	3.66409	3.79828	3.58747	4.09295	3.37625	4.06184	3.74646
ICAM1	1.44139	1.60576	1.19399	1.65652	1.54189	1.44202	1.10373	1.61965	1.10058	1.26386	0.831051	1.9419	0.9462	1.73226	1.2878	1.36252	1.58999	1.7372	1.59717	2.18726	2.09282	1.33355	1.7645	1.52767	1.44738	1.55929	1.1606	1.45602	1.92103	1.54828
IDH2	5.2627	5.19711	4.95102	6.99968	5.02004	5.23303	4.67644	5.31316	5.18123	5.33191	5.25518	4.97538	7.45569	4.95052	5.68442	5.40894	6.79691	7.1249	6.84565	7.30752	7.75121	7.89398	5.10899	5.54717	7.77031	5.5025	7.78845	5.45218	7.48448	7.80087
IFI30	3.12271	3.87819	3.19689	3.48905	3.4265	3.56179	2.69466	3.83181	2.83385	3.17115	2.82655	3.55248	2.99615	2.85789	3.04055	3.4026	4.14118	4.72757	3.61897	4.39256	5.65646	3.05757	3.30841	3.06492	3.44656	3.29596	3.18919	3.32404	3.57816	3.3984
IFITM1	7.23856	6.49358	6.7542	6.95953	6.14579	6.94212	6.63451	6.97181	5.86891	6.24863	6.11011	6.90817	6.89027	6.14582	6.33221	6.33339	6.7704	7.08146	6.8526	6.80093	7.05901	6.68021	7.26454	6.01235	6.74531	6.45116	6.48632	7.02411	6.85569	6.61791
IFITM2	7.23856	6.49358	6.7542	6.95953	6.14579	6.94212	6.63451	6.97181	5.86891	6.24863	6.11011	6.90817	6.89027	6.14582	6.33221	6.33339	6.7704	7.08146	6.8526	6.80093	7.05901	6.68021	7.26454	6.01235	6.74531	6.45116	6.48632	7.02411	6.85569	6.61791
IFITM3	7.28466	6.99349	6.82591	7.50296	6.81978	7.48788	6.79148	7.14404	6.72175	6.71439	6.15865	7.56087	7.00536	6.71061	6.516	6.8748	7.47634	7.20648	7.60524	7.50723	7.60176	6.71236	7.46057	6.78576	7.30804	6.74861	6.78164	7.13765	7.67918	7.14552
IFT74	2.10922	1.82536	2.33424	2.10999	2.04979	2.20608	1.87518	2.08122	2.04953	2.25298	2.05193	2.39361	1.60329	2.30048	1.90378	2.50946	2.09084	2.58207	1.10005	1.64258	1.63105	2.11816	2.61493	2.50779	2.70129	2.67831	2.23246	2.11016	1.94766	2.37752
IFT88	1.34195	1.45764	0.942628	1.42628	1.41258	1.25728	1.72763	1.46911	1.74357	1.26168	1.37073	1.60264	1.51697	1.48552	1.31796	1.52842	1.24433	1.6974	1.06511	1.16781	0	1.277	1.60135	1.53984	1.573	1.22396	1.31475	1.03825	0.893511	1.34475
IGLL5	3.11359	2.53754	4.07728	3.56494	2.55686	1.84171	2.73281	7.27481	2.23224	3.08383	1.41547	1.71136	1.74809	2.93373	1.59062	1.87762	4.96571	3.03542	5.06921	10.3435	8.35215	3.55321	3.59303	1.27421	2.02369	0.98429	2.62857	2.18448	3.6198	3.51117
IGSF6	0	0.22709	0.189558	0.669031	0.117176	0.64417	0	0.83357	0.139547	0.305013	0	0.188165	0.140382	0.198952	0	0.165967	1.21267	1.17271	0	2.0896	2.24907	0.226094	0.544548	0.331738	0.138531	0.213013	0	0.393089	0.171359	0
IL10RA	0.25857	0.389823	0	0.811414	0	0.295977	0	1.16019	0	0	0.288183	0	0	0	0.347543	0.533593	0	1.03677	0.998021	2.13122	1.58987	0.892039	1.40373	1.05632	1.29785	0.798605	0	0.95851	1.28293	0.884319
IL16	0.779582	0.355515	0.727599	0.486691	1.05136	0.579229	0.189106	0.801316	0.262935	0.324489	0.651087	0.494263	0.40243	0.093859	0.524032	0.390525	0.0733678	0.690344	0.385382	1.81112	0.601897	0.479413	0.465056	0.700421	1.06576	0.797787	0.349857	0.234176	0.583145	0.607456
IL18	0.52616	0.427923	0.465381	0.113195	0.110493	0.225904	0.407151	0.861485	0	0.183237	0.44921	0.59557	0	0	0.536807	0.363902	1.18312	0.278005	0.0743218	0.232634	1.8824	0.226141	0.306332	0.209285	0	0.438503	0.388676	0.128481	0	0.448077
IL18BP	1.2381	1.22342	1.17223	1.5623	1.1264	0.913687	0.955187	1.39114	0.632676	1.00114	0.358158	1.25841	0.824453	1.1373	1.08787	0.869101	1.36208	1.45379	1.38315	1.56808	2.07026	0.686842	1.37682	1.06083	1.11766	0.568057	0.834769	1.24144	1.16525	0.693629
IL1R1	2.91119	2.65067	2.30168	2.75156	2.44115	2.46999	1.82489	2.73243	2.07277	2.14679	1.75037	2.90782	2.49123	2.52313	1.87186	2.38763	2.71409	3.38938	2.58877	3.70754	3.0672	1.76441	2.42866	2.16833	1.994	2.40344	1.74222	1.85676	2.1696	2.66085
IL2RG	0.690779	0.879718	0.486668	1.03221	0.799661	0.65706	0	1.49406	0.674513	0.694535	0.251608	0.775498	0	0	0.401405	0.80525	1.12711	1.11551	0.974687	2.91966	2.77105	0	0.570832	0.493415	0.311619	0	0.185117	0.35555	0	0.748847
IL32	4.35599	3.2311	4.12432	4.6382	3.98147	5.12647	4.01332	4.21814	4.58113	4.46463	3.55227	4.43877	4.59697	3.46569	4.12336	3.95244	4.72896	3.85414	4.74369	5.49425	5.66103	3.90126	4.2659	5.05738	4.59057	4.65118	4.41849	5.06491	4.93867	4.64778
IL4R	1.74743	1.54064	1.468	1.3837	1.16665	1.41272	0.87109	1.84639	1.28486	1.42137	0.845711	1.39971	1.17375	1.42134	1.19721	1.44226	1.57695	1.76926	1.85619	2.5252	1.98966	1.544	1.6258	1.65884	1.79598	1.34775	1.1592	1.34459	1.71454	1.36848
IL7R	0.794713	0	0	0.823848	0	0.206018	0	1.36819	0	0	0.315649	0	0	0	0	0	0	0.771239	0	2.45858	0.872542	0	0.32419	0	0	0	0	0	0	0
IMMP1L	2.6142	2.74264	3.04447	3.00651	2.67215	2.92087	3.27087	2.45176	3.16294	2.58214	2.55798	2.35022	3.40298	2.9002	3.11183	3.44257	2.88465	2.0469	2.08308	3.10971	2.16532	2.99717	2.83307	2.89153	3.15115	3.31303	3.14819	2.22599	2.92049	2.89602
IMPDH1	2.06424	1.99997	1.79632	1.95579	1.68419	1.89466	1.2826	2.1091	1.93325	1.6369	1.60679	2.25637	1.98856	1.57186	1.34997	1.95151	1.99743	2.09003	2.07908	2.3955	3.00767	1.67451	1.88751	1.86329	2.06005	1.76624	1.89298	1.53387	2.39844	1.87584
ING5	1.68053	1.07465	1.40425	1.42752	1.22164	1.43469	1.11263	1.19444	1.79739	1.26591	1.90978	1.56231	1.92779	1.29566	2.3628	1.55526	2.05682	1.7232	1.15904	2.13727	2.27822	1.21068	1.71095	1.72008	1.40747	1.57035	0.945282	1.17482	1.33003	1.17231
IRAK1	2.53369	2.61209	2.47059	2.20967	2.28424	2.15319	1.93323	2.51017	2.34696	2.51508	2.23199	2.71759	2.11791	1.98548	1.80383	2.23042	2.45922	2.49247	2.54581	3.29153	3.2943	1.99396	2.29311	2.14157	2.40364	2.11716	1.9108	2.07623	2.35956	2.15301
IRF1	1.79527	1.95715	0.872445	2.11597	1.80342	1.98415	1.49759	2.37821	2.08713	1.99187	1.31433	1.85653	1.54838	1.64938	1.70157	1.46629	1.77446	1.93311	2.08693	2.43408	2.97657	1.48681	2.02067	2.09116	1.74619	1.67224	1.66367	1.91124	2.2491	1.81188
IRF8	0.418423	0.676118	0	0.698461	0.400372	0.45421	0	1.12821	0.398729	0	0	0.657181	0	0	0.160831	0.596731	0	1.62273	0.74637	2.13222	1.65236	0.377505	0.625772	0.651735	0.713664	0	0	0	0.721307	0.989798
ITGAL	0	0	0	0.655606	0	0	0	0.566118	0.333826	0	0	0	0	0	0	0	0	0.854818	0.675827	1.664	1.33199	0	0	0	0	0	0	0	0	0
ITGAM	0.21849	0	0	0.445651	0.674057	0.680588	0	0	0	0	0.105693	0	0	0	0	0.647312	0	1.23905	0	1.20952	1.02362	0	0	0.577174	0.695907	0	0	0	0	0.729878
ITGAX	0.131733	0	0	0	0.200866	0.339368	0	0.962685	0	0	0	0	0	0	0	0	0.742426	0.451059	0	1.59649	2.10109	0	0	0.407349	0	0	0	0	0	0
ITGB2	1.41192	1.75445	1.27716	1.77955	2.02681	1.7511	0.921427	2.40924	1.32527	1.38349	0.797507	1.77719	1.10672	1.05216	1.15516	1.76881	2.13432	2.94001	2.01799	3.49194	4.07738	1.21424	1.57083	1.2371	1.32413	1.03554	1.03201	1.26389	1.7479	1.84432
JAML	0.503647	0.696213	0	0.599726	0.871882	0.821215	0.18388	1.13543	0.426036	0.481498	0.450193	1.31654	0.330198	0.77771	0.844665	1.24997	0.719313	1.67003	1.02814	2.07738	1.47233	0.397507	0.828716	0.669037	0.487923	0.74855	0.806383	1.26659	1.06937	0.66153
JCHAIN	1.50281	1.28529	1.02621	2.32167	1.22733	0.624223	0.911745	4.84931	0.958228	1.46116	0.329377	0.426292	0.453463	0.938177	0.686256	0.376914	1.82138	1.48403	2.6452	7.20356	4.75666	2.6357	2.82644	0.734666	1.42509	0.85334	1.30525	1.05318	2.096	1.96777
KCNE3	0.102333	0.46494	0.256204	0.480324	0.822862	0.577632	0.231113	0.823308	0	0.654155	0	0.643447	0.221492	0.368102	0.416308	0.85096	0.349925	0.916753	0.304701	1.08029	1.08624	0.208068	0.760185	0.543822	0.185538	0.330736	0	0.668422	0.604623	0
KCTD11	1.57697	0.557882	1.40249	1.2524	0.506488	0.706012	1.15766	1.34307	0.0418443	0.656514	0.213574	1.02579	0.508347	0.0757927	0.869387	0.100355	1.02805	1.20297	1.51396	2.42059	2.29677	0.21748	0.959206	0.0421554	0.0143439	0.0218606	0.501842	0.030281	0.0757626	0.6769
KIFC2	0.913097	1.25481	1.42816	0.95183	1.12611	1.08627	1.49292	1.46744	0.916402	0.644298	0.621801	0.865304	0.559347	1.05303	0.752356	1.13915	1.93082	1.40272	0.972941	1.90486	2.07677	1.04821	0.688513	0.911036	1.10271	0.818177	1.0075	0.678761	1.22108	1.20423
KLKB1	0	0.82256	0.312988	0	0	0	0	0.459602	0	0	0.0441325	0.210097	0	0	0	0.517651	0.375348	0	0	0	1.11573	1.14424	0.359013	0	0.34768	0	0	0.577174	0.808448	0
KLRB1	1.13765	0.475607	0.492072	0.807366	1.08753	1.01159	0.691422	0.656326	0.765383	0.451131	0.398581	0.438489	0.449527	0	0.602163	0.405821	1.00213	1.19997	0.314724	2.29041	1.27666	0.203695	0	0.213887	0.24581	0	0.225548	0.576169	0.414879	0.449783
KLRC4	0	1.00012	0.485662	0.308135	0.7433	0.7729	0.529036	1.73304	0.592164	0.345338	0.344015	0.619778	0.0773866	0.243243	0.926374	0.744368	0.781807	0.664719	1.23961	1.84123	1.57406	0	0.682697	0.587206	0	0.496952	0.354239	0.428321	0.609436	0.873427
KLRC4-KLRK1	0	1.00012	0.485662	0.308135	0.7433	0.7729	0.529036	1.73304	0.592164	0.345338	0.344015	0.619778	0.0773866	0.243243	0.926374	0.744368	0.781807	0.664719	1.23961	1.84123	1.57406	0	0.682697	0.587206	0	0.496952	0.354239	0.428321	0.609436	0.873427
KLRK1	0	1.00012	0.485662	0.308135	0.7433	0.7729	0.529036	1.73304	0.592164	0.345338	0.344015	0.619778	0.0773866	0.243243	0.926374	0.744368	0.781807	0.664719	1.23961	1.84123	1.57406	0	0.682697	0.587206	0	0.496952	0.354239	0.428321	0.609436	0.873427
KRR1	3.22365	3.20024	2.93849	3.20983	3.11395	3.09669	2.28975	3.10203	3.2101	2.97773	3.17069	3.21022	2.83115	2.98667	3.02273	3.51375	2.71525	1.50349	2.66252	2.6833	2.67443	3.25449	3.57688	3.30103	3.06636	3.2441	2.93248	3.03224	3.26125	3.15566
KYNU	0	0	0	0.383125	0	0	0	0	0	0	0	0	0	0	0	0	0.374177	0.609306	0	0.974225	1.50019	0	0	0	0.316778	0	0	0	0	0
LAIR1	0.470902	0.51613	0.0308078	0.267665	0.420639	0.26417	0	0.953362	0.317391	0.403651	0.136311	0.925592	0.148885	0	0.245443	0.43999	0	1.46169	0.491001	1.11698	1.72731	0.463527	0.278756	0	0	0.514991	0.162027	0.158712	0.341297	0.473498
LAPTM5	2.37654	2.72486	2.23323	2.5843	2.76645	2.40944	1.54239	3.15241	2.22456	2.4515	1.71447	2.61423	1.6007	2.29672	2.21659	2.6828	3.51245	3.99068	2.52116	4.39244	4.49155	2.23065	2.81042	2.2539	2.51505	2.12222	1.66028	2.40751	2.82565	2.60741
LAT	2.13496	1.41424	1.55142	1.66128	2.13029	2.45071	1.58261	2.22766	2.25527	2.38049	2.08018	2.16908	2.6124	2.10273	1.76497	1.93576	2.46594	1.8608	2.17613	3.33268	3.05326	1.26828	1.75432	0.496152	1.84305	2.14038	1.9461	2.00636	1.70333	2.13911
LAT2	0.378053	0.615867	0	0.637551	0.564648	0	0.479263	0.888323	0.500708	0.446497	0.456584	0.709039	0.142519	0.304726	0.559179	0.499343	1.22942	1.15202	0.690202	0.8348	1.12126	0.395863	0.399857	0.318342	0	0.651546	0	0.425798	0.731424	0.724169
LCK	0	0.399047	0	0.426712	0.373581	0	0	0.742524	0	0	0	0	0.21607	0	0	0	0.215698	0.571718	0.589953	2.10584	1.31456	0	0	0	0	0	0	0	0	0
LCP1	1.46321	2.00126	1.36416	2.05049	1.91921	2.04568	0	2.50645	0.969093	1.51161	1.30868	1.83842	1.08068	0	1.29547	1.87519	2.12068	3.2491	1.89779	3.77562	3.79063	1.35677	1.8555	1.50151	1.46089	1.33439	1.17461	1.35141	1.84206	2.15053
LCP2	1.00736	1.02566	0.645439	0.921065	1.17186	1.19336	0.729841	1.67276	1.17847	0.849854	1.01673	1.3382	0.662502	0.686363	1.06704	1.22033	1.18108	1.43638	1.44392	2.71755	2.25706	0.950957	1.18639	0.785681	1.01005	0.970075	0.667067	0.860109	1.28017	1.28214
LDHA	6.29286	6.28939	6.32064	5.8741	5.89878	5.53865	5.36479	6.22816	5.6657	5.56909	5.35606	6.55851	5.83907	6.32888	6.00442	6.53408	5.89721	6.62509	6.09556	6.54972	7.24182	6.54197	6.08867	6.33379	6.41546	6.44153	6.47485	5.8442	6.09304	6.79363
LGALS2	0.0630569	0.210239	0.34041	0.166273	0.426314	0.568843	0	1.34928	0.398343	0.238114	0.0615426	0.73086	0.171604	0.117795	0.263807	0.210848	0.224913	1.06808	0.33234	1.17427	1.69006	0.0790374	0.252599	0.600461	0	0	0.387048	0.481461	0.213926	0.405675
LGMN	4.32101	4.62755	4.67509	4.46623	4.32561	4.2424	3.83743	4.8048	4.49033	4.41935	4.36654	4.75167	4.62013	4.31066	4.01334	4.49674	4.3464	5.22643	4.62179	5.21303	4.93341	4.62718	4.7743	4.63147	4.85602	4.32355	4.21244	3.91871	4.79146	4.62732
LIG4	1.54341	1.66073	1.22265	1.30795	1.29525	1.42369	1.8652	1.67011	0.929339	1.42896	1.08509	1.38418	0.651087	1.5016	1.24904	1.68386	1.81257	2.13537	1.51716	1.4618	1.09355	1.25683	1.96007	1.5927	1.2897	0.634771	1.39773	1.45228	1.75767	1.86119
LILRB5	0	0.275669	0	0	0	0	0	0.45954	0	0	0	0	0	0	0	0.181477	0.759796	0.482394	0.14973	1.18485	0.713993	0.307089	0.436827	0.410075	0.597933	0.777968	0	0	0.113203	0.316598
LIMD2	0.642082	0.624718	0.63872	0.376119	0.317648	0.853037	0.842424	1.8386	0.535021	0.638601	0	1.04974	0.39388	0.605215	0.507354	0.724584	0.925245	0.590954	1.15571	2.22283	2.32995	0.123007	0.698193	0.933239	0.631322	0.621994	0.498632	0.512594	0.614403	0.486265
LITAF	3.08843	3.72686	3.70148	3.33077	3.35877	3.12188	2.56079	3.68299	3.04337	3.56967	2.36157	3.92089	2.97909	3.07059	2.77763	3.10721	3.82366	3.79672	3.36974	4.48953	4.20736	3.02487	3.63169	3.61381	3.69174	3.50973	3.11936	3.49371	3.90475	3.1829
LMBR1L	1.68109	1.81536	0.782824	1.6402	1.75714	1.11738	1.76403	0.22664	1.46276	1.63779	1.4448	1.89283	1.76848	1.88321	1.42701	1.55336	1.67743	2.39239	1.58731	2.00965	1.81061	1.34673	1.53129	1.94116	1.98491	1.88124	1.63487	1.77704	1.80296	1.53154
LMO7	5.36433	5.68681	5.30265	5.20279	5.38094	5.10266	4.83053	5.22603	5.70409	5.04644	6.0052	5.22056	5.78369	5.70709	6.11141	5.45017	5.28126	5.68045	5.42794	4.79105	4.71916	5.4839	5.07052	5.4826	5	5.07106	5.19378	5.47984	5.15416	5.12376
LPXN	1.20629	1.20876	1.12737	0.709269	1.20303	0.733848	0.96971	1.45938	1.0847	0.793142	0.462109	1.04784	0.813598	0.501026	0.903147	0.780625	1.02921	1.47388	0.923438	2.13693	1.43267	0.828121	0.788863	0.363787	0.784498	0.724554	0.146203	0.742902	0.842524	0.755113
LRP11	0.92805	0.965608	1.34114	1.87367	1.19582	1.82281	1.42477	1.33863	0.965671	0.904712	1.33285	1.89076	1.03418	0.851518	0.685964	1.38761	1.45422	2.14594	1.28111	2.28896	1.67771	1.10476	2.04098	1.22777	1.16935	1.33497	1.16107	1.77066	1.12753	1.81989
LST1	0.871995	1.36846	0.616086	1.32538	1.55394	1.49188	0.783345	1.78682	0.941273	1.34259	0.873291	1.25826	0.821264	1.0397	0.826075	1.51046	1.68332	1.67242	1.19931	1.78693	2.2297	0.85152	0.696094	0.896872	1.12554	0.846894	0.724091	1.11414	1.02205	1.10837
LTB	0.436733	0.172703	0.347367	0.212932	0.301089	0.336217	0.402553	1.37092	0.428191	0.348878	0	0.584148	0	0	0.587084	0	0.43964	0.772283	0.400561	2.56176	2.65196	0	0.153528	0.18181	0	0	0.221251	0	0.342572	0.266328
LTBR	2.42701	2.39449	2.63973	2.11545	2.44789	2.06964	2.13243	2.72327	1.90002	2.33647	1.5464	2.76479	2.16887	2.31438	1.78618	2.51395	3.12525	3.07887	2.73718	3.06903	3.11719	2.1491	2.35865	2.2872	2.31726	2.45974	1.99191	1.81969	2.45765	2.47976
LTC4S	1.04685	1.41571	1.32639	0.900119	1.42685	1.32968	0.564692	1.03763	1.0007	1.11805	0.675314	0.794652	1.37065	0.920473	0.754916	1.17493	1.67429	2.02732	1.18383	1.82428	1.62423	1.19247	1.37561	0.730661	1.1065	1.33089	0.714151	1.26659	1.21454	0.688734
LY86	0.598071	0.826268	0.785724	0.721873	0.510033	0.739564	0.413292	0.785858	0.637326	0.547567	0.335935	0.408536	0.034589	0.306557	0.539535	0.627281	1.08746	1.46845	0.72572	1.03948	1.27893	0.816168	0.832538	0.396477	0.227784	0.371049	0.310858	0.429749	0.86036	0.168446
LY96	1.25389	1.84458	1.49619	1.57343	1.2703	1.64313	1.39547	2.17442	1.67592	1.19666	0.926217	2.25251	0.939655	1.75423	1.32465	1.84594	2.32525	2.8654	1.74914	2.52963	2.24682	1.25144	1.81671	1.35202	1.65241	2.09333	0.714587	1.11036	2.2157	1.70548
LYZ	2.85912	2.98688	1.75483	2.97827	3.01433	2.85216	1.07066	3.48716	2.37763	1.91707	1.38399	3.75066	1.34334	1.88853	1.78918	2.54893	3.13838	5.60071	3.44012	5.3633	6.68119	2.21998	3.21719	3.15619	2.40127	2.13801	2.46653	2.62502	3.17777	2.54439
MAEL	1.02407	1.72129	1.5208	1.43667	0.80188	0.779746	1.84464	1.24806	1.63944	1.61564	1.68253	0.85592	0.473489	1.0508	0.848303	1.39872	0.597211	0.490338	0.6936	0	0.906216	1.14903	1.13749	1.00553	1.09086	0.310451	1.20635	1.26535	0.884647	1.30846
MAF	1.65318	1.92944	1.67894	1.88767	1.84586	1.5786	1.19115	1.9189	1.49702	1.53427	1.30929	1.91551	1.45179	1.16215	1.55951	1.82544	2.24942	2.7182	1.94688	2.97075	2.32922	1.72488	2.12292	1.56711	1.88681	2.15405	1.41154	1.49429	2.08222	1.90807
MAFB	1.64906	2.09683	1.66257	1.6954	1.82119	1.71656	0.923333	2.17565	1.47457	1.58787	1.28408	1.88843	1.34452	1.3712	1.70348	1.49644	2.30873	2.49055	2.07132	3.26828	2.62792	1.52668	1.84447	1.63091	1.77619	1.56446	1.21206	1.19984	1.73117	1.50046
MAN1A1	2.44801	2.30676	1.8931	2.49755	2.12768	1.57632	1.39043	2.08701	1.63109	2.09676	1.80525	2.16142	1.79702	1.89325	1.38593	2.07751	1.94013	3.02746	2.26285	3.56418	1.80279	1.97626	2.37029	2.53387	2.30099	2.22742	1.23736	1.71551	2.21334	2.36912
MAN2B1	2.44654	2.34459	1.9088	1.86461	2.12503	2.16758	1.2205	2.39773	1.80278	2.0841	1.89561	2.12985	2.16407	1.92244	1.77454	2.1787	2.04184	2.5501	2.21525	3.40042	3.06529	2.21491	2.33955	2.1391	2.41221	2.28793	1.85417	1.9998	2.18026	2.26531
MAP4K1	0.117841	0	0.215035	0	0.169454	0.281784	0	0.591161	0	0.104341	0	0	0	0	0	0	0	0.489746	0.376606	1.6692	0.442103	0	0	0.476195	0	0	0	0	0.35194	0.199145
MAPK8IP1	0	0	0	0	0	0	0	0	0	0	0	0	1.22765	0	0	0	0	1.08157	0	1.48373	0	0	0	0	0	0	0	0	0	0
MAPKAPK5	1.5979	2.14466	2.31046	2.26796	1.50527	2.0146	1.91675	2.23771	2.02205	2.25142	1.03921	0.762279	2.19179	0.964546	1.8491	1.48519	2.18352	2.31177	2.16005	2.32401	2.12204	2.04901	2.39698	2.07968	1.02211	1.80839	2.19524	1.84249	2.03446	2.26466
MICAL1	1.93465	1.61307	1.77693	1.39913	0.922566	1.05577	1.37602	2.00535	1.55854	1.47625	1.25264	1.41336	1.47683	1.74629	1.45406	1.36655	1.8822	2.03822	1.90755	2.44556	2.8464	1.50125	1.4165	1.68959	1.42362	1.46761	0.999693	1.14665	1.04869	1.19662
MIF4GD	1.63289	1.45942	2.28811	1.42217	1.79349	2.73917	1.51026	2.08485	1.99394	1.9315	0.962376	1.63864	1.7992	2.3771	1.74523	2.52001	1.88481	2.15126	2.12526	1.95711	2.59376	1.76126	1.78019	2.03111	1.62331	2.24033	1.89582	1.61934	1.9563	2.27268
MLKL	1.2793	0.944422	0	1.48096	0.666467	0.762533	0.24616	1.09003	0.71588	0.692947	0.960088	1.198	1.10292	0.994423	0.825272	0.811578	1.17512	1.34207	0	1.69178	1.57203	0.920715	1.14276	1.25732	1.20182	0.780848	0.830469	0.970584	1.20765	0.964091
MMP9	0	0.374102	0	0	0	0	0	0	0	0	0	0	0	0	0	0	0	0	0	1.73662	3.82142	0	0	0	0	0	0	0	0	0
MMRN1	0.984974	0	0	0.755299	0	0.36263	0	0	0	0	0	0	0	0	0	0	0	1.19549	0	1.48703	0	0.556733	1.62908	0.338645	0.47643	0	0	0	0.788256	1.20917
MNDA	0.54012	0.945495	0.582216	1.0079	0.963414	0.968266	0.241208	1.37393	0.802464	0.831159	0.331444	0.896618	0	0	0.236566	1.44253	1.24264	1.24469	0.75328	1.71198	1.56545	0.83986	1.11384	0.394681	0.737016	0.438376	0.462244	0.758419	0.862811	0.691665
MPEG1	0.88906	1.03142	0.666222	1.316	1.28037	1.13795	0.611467	1.54146	1.01631	0.938034	0.664192	1.26887	0.547993	0.605892	0.977018	1.17873	1.53378	2.65592	1.39534	2.80177	1.79193	1.66393	2.14013	1.29806	1.37866	1.48647	1.01272	1.19896	1.92596	1.64401
MRC1	1.02424	0.819186	0	1.47096	0	0.906069	0	1.06456	0	0	1.09482	1.07666	0	0.862881	0	0	1.46411	2.07064	0.860886	2.3186	0	1.48463	2.10289	1.29273	1.37779	1.40757	0	0	2.04162	1.85523
MRPL53	5.13052	3.10524	5.00299	2.78949	4.95188	5.34447	2.67545	3.14882	5.37515	1.3134	4.85332	2.81816	5.30675	5.0147	2.01805	4.49237	3.45269	4.62243	1.89457	2.90418	1.64392	3.0055	2.55094	3.88543	4.8004	2.76039	4.75947	4.85279	2.90976	5.27123
MS4A1	0	0	0	0	0	0	0	0.889468	0	0	0	0	0	0	0	0	0	0	0	1.43249	0.537938	0	0	0	0	0	0	0	0	0
MS4A4A	1.00626	1.38119	0.663846	1.95419	1.10017	1.27895	0.60447	1.53099	1.19866	0.35781	1.35049	1.53395	1.54277	1.09635	1.05293	1.60111	2.45817	3.11811	1.50003	3.0812	2.48914	1.57104	2.35224	1.53468	2.29914	2.10242	0.735497	1.20085	2.26447	2.32686
MS4A6A	0.69948	2.09718	0.80727	2.07751	1.40143	2.13043	0.651431	2.31995	1.58925	1.69763	1.61801	2.32517	1.94234	1.79681	1.72162	2.16968	3.07758	3.80248	2.02693	3.28604	2.54389	2.03741	2.33057	2.48451	2.32127	2.61246	1.45879	1.552	2.83472	2.23228
MS4A7	1.35794	1.45966	0.943981	1.77442	1.28534	0.838624	0.753802	2.37698	1.45748	1.02671	1.35805	1.22499	1.01304	1.23793	1.04823	1.4893	2.3062	2.58316	0.999022	2.74787	1.97382	1.49959	1.74412	1.39998	1.90568	1.80332	0.743799	0.747737	1.76985	1.56205
MSC	1.07034	1.51922	1.44142	1.3097	1.75266	1.32932	1.42773	1.42874	1.52291	1.68281	0.966408	1.32971	0.959013	0.78121	1.06427	1.41699	1.73265	1.78222	2.08306	2.40814	2.67591	1.24813	1.65459	1.29752	1.4631	1.64523	1.34191	1.784	1.61326	1.33091
MSR1	0.633874	0.976641	0	0.746853	0.892742	0.696064	0	0.777744	0.74659	0.60899	0.602501	0.93878	0.246145	0	0	0.995968	1.59475	2.05128	0.598685	2.05978	1.98645	1.20048	1.22984	1.10891	1.09441	1.0411	0	0.652622	1.32911	1.07907
MT1F	0.781752	1.38808	0.646757	0.552124	0.766636	0.44697	1.35589	0.564281	0.422627	0.616153	0.068602	1.05106	0.519952	1.49018	0.537425	0.627689	1.26302	1.69416	0.742274	1.08796	2.28859	0.814148	1.19183	0.915896	1.23355	0.433379	0	1.03087	1.09333	0.492263
MTFP1	1.84343	1.58873	1.64955	1.81343	1.80787	1.88542	0.548878	2.15062	1.42785	1.38753	1.4943	1.92957	1.9115	1.40469	1.42445	1.95961	2.19443	1.23802	1.99621	1.7469	2.71501	1.89685	1.61197	1.78073	1.78713	2.16465	1.88111	1.779	2.07083	2.42546
MYO1F	0.514236	0.759729	0.291182	0.678833	0.746649	0.644105	0.487684	1.0573	0	0.54691	0	0.616777	0	0	0.427695	0.651864	1.00052	1.39188	1.00252	1.77726	2.0386	0	0	0.194275	0.422485	0	0	0	0.584193	0.600853
MYO1G	0	0.408379	0	0	0	0.334203	0	0.536688	0	0	0	0	0	0	0	0	0	0.278174	0.151769	1.47086	1.09181	0	0	0	0	0	0	0	0	0
MZB1	0.27091	0.110679	0	0.3463	0.104083	0.124069	0.274584	1.93024	0	0	0	0.312518	0.0192351	0.176962	0	0	0.544771	0.236119	0.370084	4.10536	1.96782	0.272126	0.484391	0.0170111	0	0	0.0631923	0	0.191323	0.0546804
NBPF19	1.16487	1.45622	1.07349	0.887157	1.09156	0.806184	0.78611	0.828763	0.626799	1.26743	1.99807	1.32055	0.783261	1.05374	1.16949	1.78051	1.60279	1.96925	1.49819	1.66746	1.80385	1.87311	1.20046	1.70309	1.86111	1.99358	0.875493	1.23782	1.42835	0.885512
NCF1	0.425651	0.492501	0.188748	0.98581	0.593018	0.302669	0	0.69265	0	0	0.344339	0.814834	0.185727	0.367145	0	0.510253	0.978858	1.074	0.568653	1.72093	1.86153	0.299588	0.391962	0.506708	0.658089	0.867752	0.797258	0.472727	0.602617	0.40166
NCF2	0.663428	1.22796	0.71785	1.4151	1.12864	0.799992	0	1.35064	1.03413	0.784894	0	1.44714	0	0.823084	0.680683	1.07646	1.30494	1.72075	1.17596	1.56688	2.54586	0.826801	1.14778	1.06603	0.860889	1.30464	0.736762	0.7009	1.14077	1.17315
NCF4	1.12695	0.95659	1.02449	1.15916	1.01872	0.363118	0.694541	1.55193	1.05809	0.756068	0.422995	1.15257	0.521746	0.840012	0.58091	0.81056	2.17175	2.10669	1.57168	2.57411	2.22365	1.1626	1.36221	1.2371	1.45704	1.4234	0.969217	1.06471	1.74337	1.23773
NCKAP1L	0	0.322554	0	0	0.566383	0.529604	0	0.512	0	0	0	0	0	0	0.245289	0.435811	0	1.04738	0.691325	1.79172	1.51986	0.636067	0.67764	0	0.608201	0	0	0	0.696099	0.688372
NDUFA7	5.73274	5.83121	5.80111	5.70218	5.69925	6.27701	6.05331	4.60253	6.06923	5.5578	5.57167	5.92994	5.85432	5.90791	5.25923	5.8328	6.01808	5.28007	5.733	5.19194	5.68051	5.65988	6.12204	5.7419	5.16305	6.09241	5.8581	6.09523	6.05985	5.90022
NFAT5	1.37963	1.97302	1.52431	1.54398	1.43666	1.45625	1.36183	2.01779	1.69345	1.7074	1.45185	1.70671	0.193712	1.43513	1.38169	1.61549	1.65655	2.10027	1.60229	2.02452	1.40827	1.67055	1.83588	1.82616	1.58149	1.4164	1.4462	1.32042	1.24556	1.62139
NFKB2	0.943339	1.51435	1.87488	1.52462	1.81994	1.23511	0.969057	1.78845	1.83221	1.64722	1.30009	2.02474	0.933459	1.47504	1.58153	1.74604	1.78556	1.56379	1.93208	2.60207	2.37438	1.9582	1.64156	1.81204	1.91835	1.79693	1.20327	1.81053	1.44413	1.73418
NFXL1	0.0689803	0.765497	0.6996	0.743339	0.704289	0.757162	0.0308996	0.981567	0.744233	0.734333	0.795863	0.870681	0.521468	0.019181	0.420095	0.96822	0.693831	0.886707	0.0288421	1.01322	0.915525	0.747991	1.80579	0.724741	0.722024	0.798924	0.910657	0.633705	0.720463	1.21834
NKG7	0.998212	1.27326	1.31675	1.59943	1.99538	1.88254	1.37091	1.80332	1.53484	1.2526	0.592695	0.960249	0.704189	0.316155	0.97147	1.10283	1.65539	1.13422	2.25738	2.64562	2.00726	0	0.573608	0.483506	0	0.128693	0.82461	0.557823	0.138539	0.802316
NOP16	3.29757	3.26027	3.39655	3.41682	3.13035	3.24156	3.10423	3.21439	3.41186	3.34753	3.38646	3.51721	3.66143	3.37884	2.88145	3.51068	3.51895	2.89923	3.38935	1.91624	3.79414	3.25174	3.46648	2.12537	3.22495	3.25275	3.14302	3.33693	3.46926	3.38116
NOTCH3	2.89844	3.19589	2.8933	2.44609	2.72713	2.80704	2.18794	3.18394	2.45906	2.82598	2.70432	2.89957	2.35971	2.64929	3.00371	2.2951	2.7826	2.96699	3.29799	3.51242	3.53198	2.62395	2.99153	2.74883	3.00184	2.48333	2.39593	2.33125	2.6617	2.53352
NOTCH4	1.78246	1.44243	1.16163	1.75075	1.44482	2.03789	1.33488	2.17118	1.65772	1.67943	1.30074	1.88906	1.67508	1.40836	1.54389	1.60794	1.68716	1.14938	1.74359	2.58397	1.92696	1.62027	1.2795	1.7314	2.32049	1.6107	1.20539	1.84276	1.05143	1.66844
NPIPB15	0.614967	1.05021	1.51142	1.30907	1.13595	1.02597	1.50937	1.37798	0.937326	0.894408	0.926535	0.780977	0	1.06946	1.05334	1.17932	1.32796	1.19795	1.28521	1.64803	1.27331	0.686325	0.938499	0.40967	0.502407	0.749472	0.87915	0.582665	1.11902	0.58998
NPIPB3	2.23015	2.37441	2.73294	2.87028	2.15715	2.03907	2.67237	2.6235	1.33069	2.12583	1.69886	2.0002	1.76199	2.06718	1.79288	1.85991	3.1864	2.47534	1.4046	2.67733	3.02342	1.69734	1.78432	1.97698	2.2664	1.74682	1.6963	1.78868	2.3097	1.96837
NPIPB4	0.367755	1.15229	1.41464	1.4589	0.641749	1.19509	1.26115	2.16151	0.142142	0.284753	1.0767	0.823806	0.453767	1.02425	1.04018	0.25034	1.62505	1.04917	0.876546	1.19326	1.70181	0.650042	0.924899	0.489714	0.690574	0.515076	0.501386	0.297978	1.22005	0.682707
NPIPB5	2.14503	2.28033	3.04885	3.01291	2.51539	2.27069	2.94711	2.82111	1.52624	2.33164	1.59423	2.06076	2.05072	2.14399	1.90511	1.98326	3.09429	2.59739	1.69321	2.90678	3.05163	1.93775	1.97107	2.18796	2.51403	2.00977	1.79593	1.92374	2.33279	2.15696
NPL	0.429727	0.548039	0.575611	0.41132	0.625475	0.625828	0	0.714212	0.378669	0.479533	0.229629	0.576939	0	0.460501	0.41861	0.432026	0.723004	1.43306	0	1.78682	1.89541	0.619586	0.50473	0.658661	0.656443	0.407774	0.49513	0.57769	0.623666	0.656492
NQO2	2.43723	3.9427	4.30206	3.34559	3.52812	1.3375	2.58111	4.00976	2.62227	2.67721	3.17558	2.99386	4.47106	2.01636	2.36704	3.76164	3.58813	3.94854	3.96647	3.81891	4.38202	4.1369	3.54107	3.20083	2.89335	3.57626	3.42399	3.86994	3.676	4.49184
NR1D1	2.25595	2.32011	2.46522	2.00405	2.47733	2.43656	2.44162	2.34302	2.40187	2.71252	1.38858	3.01104	3.01699	1.97927	3.20229	2.57039	2.16494	2.81985	2.72682	3.24966	2.76048	2.37008	2.79786	2.52947	2.58459	2.38882	2.85719	2.30547	2.94922	3.13326
NR1H3	1.26559	1.8638	1.47458	1.69562	1.37073	1.81435	1.55688	1.15245	1.42134	1.81469	0.981522	1.67289	1.31876	1.65149	1.51513	1.40131	1.49419	1.49054	1.73841	2.10038	2.41334	0.769174	1.73704	1.24732	1.96261	1.47407	0.987458	1.04011	1.53353	1.83135
NR2C2	1.93459	1.86304	1.97279	1.78281	1.87439	1.56408	2.18713	0.944655	1.50075	1.18526	2.31776	1.61434	1.88905	1.93627	1.85437	1.6318	0.761012	1.39385	1.42281	1.98415	0.764789	1.97129	1.50398	1.66966	0.868437	1.37273	1.57413	0.428031	0.620954	1.85005
NR2F2	2.46326	3.03666	2.60744	2.80036	2.85991	2.50598	2.66126	2.94798	2.28764	2.96036	2.20019	2.72328	2.58243	2.27933	2.73129	2.65292	2.72948	2.98704	3.26389	3.68734	2.94468	2.52292	3.08445	2.53803	2.65314	2.61323	2.30175	2.44774	2.80047	2.10903
NRROS	0.536916	0	0.503796	0.732697	0.658158	0.726992	0	0.931966	0.247822	0.781108	0.288122	0.615414	0.315966	0.246553	0.554561	0.508159	0.900037	1.05167	0.884798	1.43172	1.08781	0.635206	1.29939	0.66514	0.990506	1.04331	0.353367	0.701315	1.17042	0.78908
NUBP1	3.11138	3.3639	2.9069	3.3042	3.75815	3.80025	3.46126	2.64762	3.62754	3.66603	2.8122	2.75646	3.84088	3.8013	2.44675	2.76116	2.85118	2.29144	3.878	2.55687	3.08731	3.85281	3.34012	3.23768	3.66757	3.48246	2.90825	2.83809	3.73749	3.59219
NUDT14	2.86743	3.02023	2.80655	2.30897	2.86123	2.94799	1.85795	2.66252	2.73631	2.86806	2.81323	2.83354	2.49815	2.46362	2.02374	3.00432	3.01294	2.45092	2.78289	2.8217	3.40391	2.83216	2.58673	2.79803	2.93724	2.89921	2.99621	2.94973	3.44779	2.97827
NUP88	2.35295	2.44881	2.3522	2.25065	2.44442	2.24744	2.26747	2.03928	2.58881	2.56735	2.43111	2.11487	2.7072	2.45165	2.23472	2.53442	1.86186	2.46119	2.17573	0.514848	2.22462	2.23372	2.56598	2.55295	2.53213	2.3248	2.42415	2.26877	2.43335	2.49304
OGG1	0.790477	1.06232	0.88934	0.292075	0.92485	0.959266	0.999106	1.89148	0.45791	1.72958	0.895167	0.945218	0.876109	1.2516	1.58537	1.73633	1.01847	1.17152	1.51635	1.1411	2.08429	0.807176	1.02607	0.869405	1.07035	1.66688	1.09704	0.820035	1.67093	1.23269
OLFM2	0.637421	0.910652	0.555603	0	0.94259	0.469917	0.597656	0.963291	0.508669	0.775398	0.231017	0.983394	0.302388	0	0.768741	1.00249	0.847599	0.940926	0.960569	1.0704	1.29568	0.448346	1.01148	0.745993	0.600714	0.734857	0.52701	0	0.674997	0.910387
ORAI1	2.13324	1.86036	1.79975	1.82518	1.90502	1.63214	1.45081	2.22015	1.82723	1.84356	1.44409	2.00639	1.86921	1.3791	1.43401	1.54742	1.99763	1.79389	2.19749	2.57044	2.47338	1.55567	2.04545	2.04619	2.45296	1.8561	1.50682	1.66375	2.27739	1.8576
OTUD3	1.10635	1.13077	0.840216	0.905694	0.855011	0.812736	0.682508	0.95316	1.11952	1.02718	1.03764	1.02258	0.242032	0.436396	0.969211	0.635156	0.260217	1.09069	0.868671	1.34497	1.38079	0.764186	0.707454	0.869323	0.562134	0.949291	0.113706	0.181639	0.731381	0.772072
OVCA2	3.6047	3.64719	2.18988	3.28554	3.2848	3.15574	3.1252	3.56236	3.56162	3.496	3.33952	3.67638	3.47922	2.45291	3.2112	3.62534	3.39668	3.39369	3.86179	3.74953	3.91935	2.85512	3.3523	3.37338	3.76925	3.41903	2.97285	3.03995	3.65808	3.22603
P2RX7	0.355304	0.52395	0.407092	0	0.159698	0	0	0.831371	0	0	0.551916	0	0	0.440641	0.308753	0.339239	0	0.890082	0.466429	0.969974	1.36555	0	0	0	0.124916	0.169743	0	0.147253	0.356389	0.397653
P2RY11	1.58183	1.59966	1.57083	1.51883	1.35976	1.47232	1.53967	1.66453	1.6929	1.50723	1.44864	1.77945	1.47455	1.67672	1.60756	1.47695	1.65482	1.53799	2.40912	1.89099	2.84332	1.5556	1.93225	2.35799	1.80108	1.6919	1.53547	1.33636	2.1088	1.67595
PAQR9	1.53626	1.4645	0.772071	1.24571	0.869827	0.814545	0.724616	0.923894	2.92935	0.856514	1.42067	0.844063	2.5409	0.604256	1.10742	2.64572	1.63691	1.72549	1.58231	2.24758	1.83547	1.67331	0.942363	2.06921	2.73801	0.913944	0.971032	1.6194	1.08187	3.09038
PCDH17	0.548035	1.12515	0.0287558	0	0.872552	0.986211	0.673669	1.27169	0.506363	0.588626	0.635923	0.700945	0.621383	0.572402	1.1389	1.05899	0.375567	0.982472	0.96224	1.12573	1.16379	0.138411	0.901433	0.820605	0.560116	0.351096	0.59096	0.817905	0.801799	0.493128
PCOLCE	4.13417	4.13911	4.29318	3.13492	4.21752	3.75121	3.28361	4.66741	2.90136	3.81397	3.18801	4.58212	3.30537	2.96238	3.24335	4.27446	4.40403	4.45697	4.50214	5.42173	5.20165	3.31292	3.54961	3.76035	3.97213	3.61424	3.58249	3.64101	3.89277	3.75882
PDE4A	1.37301	1.3836	1.11673	1.43405	1.11306	1.23266	0.798477	1.43766	1.2396	1.74909	1.08938	0	1.15302	0.766111	0.515722	1.33165	1.5042	1.37323	1.34742	2.00286	1.31675	1.58112	1.91123	1.72046	1.5536	1.75156	1.54272	1.23338	1.7697	1.55643
PDGFRL	0	1.16891	1.33885	1.51605	1.38826	0	0	0	0	0	1.81255	0	1.90012	1.21144	0	0	0	0	0	0	0	0	0	1.98384	0	2.70684	1.41254	0	0	0.949588
PIGG	1.04395	0.759683	0.296041	1.06551	0.676272	0.777968	0.60748	0.525552	0.579584	0.13384	1.08882	0.913483	0.146563	0.121332	0.71302	1.08528	0.339514	0.993944	0.131459	1.30277	1.06177	0.546824	1.10855	0.447971	0.937154	0.623531	0.200663	0.286038	0.480058	0.447354
PIK3AP1	0	0	0.229946	0.7551	0	0.654402	0	0	0	0	0	0	0	0	0	0.143815	0	1.18026	0	1.28537	0.319814	0.591704	0.824984	0.657473	0	0	0	0	0.589591	0.818915
PIK3R2	3.12271	3.87819	3.19689	3.48905	3.4265	3.56179	2.69466	3.83181	2.83385	3.17115	2.82655	3.55248	2.99615	2.85789	3.04055	3.4026	4.14118	4.72757	3.61897	4.39256	5.65646	3.05757	3.30841	3.06492	3.44656	3.29596	3.18919	3.32404	3.57816	3.3984
PIM2	0.813807	0.785787	0.812589	0.718305	0.470297	0.595748	0.789789	1.14382	0.657621	0.738434	0.498664	0.477566	0.910499	0	0	0	0.968593	0.787025	1.02191	1.67452	1.8898	0	0.778658	0.648517	0.875913	0	0.601885	0.47907	0.822032	0.651922
PLA2G2D	0	0	0	0	0	0	0	0	0	0	0	0	0	0	0	0	0	0.0369225	0	2.00537	1.79914	0	0	0	0	0	0	0	0	0
PLAUR	0.930935	0.496303	0.585937	0.881684	0.564137	1.28406	0.637648	0.821376	0	0.577948	0.3391	0.885024	0.535653	0.33871	0.56389	0.413007	1.16956	0.871898	0.980003	0.922506	1.69435	0.775438	0.921103	1.10289	1.70219	0.461616	0.44304	0.584758	0.7591	0.605995
PLCB2	0	0.750043	0.733274	0.640674	0.959599	0.358601	0	0.808657	0	0.00756151	0	0.571004	0	0	0	0	0.946922	1.03499	0	1.52907	1.74574	0.716075	0	0.856567	0	0.408168	0	0	0	0.511921
PLCXD3	4.22179	4.58425	3.28519	4.04942	3.87573	3.44384	3.56311	3.82438	3.68054	3.93854	4.67145	4.28847	4.70417	4.22966	4.41328	3.60171	3.7408	3.47462	4.17186	3.72364	3.34347	3.84357	4.39181	4.14998	3.79527	3.55141	4.03668	3.62258	3.44804	4.12994
PLEC	4.39885	4.10259	3.97379	4.10658	3.64948	3.57065	3.55145	4.1981	3.95063	4.00089	4.04095	2.66619	3.95399	3.48721	3.67134	3.53259	3.5005	3.88006	4.20957	4.43345	4.4553	4.26049	3.87997	3.81229	4.06065	3.89703	3.9005	3.26265	3.82148	3.75386
PLEK	0.590526	1.17098	0.731987	1.1146	1.24722	1.0888	0	1.18027	0.724423	0.739795	0.411662	0.943146	0.639167	0	0.520818	0.449301	1.11899	2.19514	0.933313	2.30545	2.58686	0.65072	0.99198	0.582331	0.687923	0.694328	0	0	0.799888	1.25801
PLEKHG3	1.36393	0.290943	1.21331	0.931332	0.255835	1.06438	0.172219	0.23554	0.152241	0.255688	0.127197	0.158559	0.136811	0.48507	0.629884	0.17696	0.491175	1.28744	0.443694	0.690722	1.12233	0.120842	0	0.164871	0	0	1.03962	0.603378	1.23777	1.02102
PLEKHO2	1.80039	1.70473	1.80089	1.94592	2.13678	1.73098	1.31799	2.08397	1.69415	1.59525	1.23198	1.96478	1.45824	1.54868	1.21423	1.7755	1.80588	2.25354	2.11146	3.10492	2.39576	2.05816	2.24803	2.25776	2.67102	2.04323	1.44807	1.68086	2.33886	1.9694
PLTP	2.91763	3.51268	2.64149	2.99673	3.06433	2.75801	2.88136	3.29243	2.91546	3.59645	2.56027	3.6593	2.80191	3.30174	2.80556	2.72188	3.73507	5.11706	3.37641	4.40481	3.53487	3.13276	3.60103	3.10703	3.55085	3.02404	2.91117	2.44202	3.62947	2.97105
PLXNA4	0.150308	1.29545	1.22479	1.03683	1.33952	1.03763	1.14539	1.35479	0.802616	1.27788	0.742688	1.01767	1.16437	1.12114	0.775741	1.33058	1.36457	1.92148	1.07913	1.16693	1.09509	1.0354	0.973252	1.29596	1.03406	0.918801	1.16182	0.335316	0.650062	1.41524
PLXNC1	0.968722	1.04378	0.576266	0.767781	0	0.809889	0	0.920238	1.22716	0.705359	0.521513	0.879552	0	0	0.454366	0	0.429341	1.22742	0	1.7485	1.18195	0	0	0.531418	0.719941	0.803898	0	0	0	1.20577
POU2AF1	0	0	0	0	0	0	0	0.545707	0	0	0	0	0	0	0	0	0	0	0	1.55112	0.884295	0	0	0	0	0	0	0	0	0
PPAN	1.58183	1.59966	1.57083	1.51883	1.35976	1.47232	1.53967	1.66453	1.6929	1.50723	1.44864	1.77945	1.47455	1.67672	1.60756	1.47695	1.65482	1.53799	2.40912	1.89099	2.84332	1.5556	1.93225	2.35799	1.80108	1.6919	1.53547	1.33636	2.1088	1.67595
PPAN-P2RY11	1.58183	1.59966	1.57083	1.51883	1.35976	1.47232	1.53967	1.66453	1.6929	1.50723	1.44864	1.77945	1.47455	1.67672	1.60756	1.47695	1.65482	1.53799	2.40912	1.89099	2.84332	1.5556	1.93225	2.35799	1.80108	1.6919	1.53547	1.33636	2.1088	1.67595
PPM1K	5.4876	5.82473	5.77193	6.05037	5.82908	5.11821	5.05236	5.60527	5.0259	5.40818	5.39422	5.32026	5.36746	5.8612	6.05026	5.88949	5.07911	3.64829	5.74259	5.58442	4.99222	5.87829	5.68805	5.88862	5.9528	5.64082	5.8246	5.53333	5.27245	5.13352
PPP1R18	1.80997	2.00063	1.5312	2.07453	1.69021	1.15004	1.21666	2.2107	1.11067	1.34634	0.526979	1.90213	0.753367	1.47799	1.16702	1.15602	1.86601	2.21144	1.27232	2.87482	2.72917	0.765657	1.82802	1.77845	2.11332	0.950914	0.81182	1.63804	1.79131	0.939462
PPP1R9B	3.26074	3.2561	2.81413	2.98893	3.03053	3.05414	2.83356	3.26213	2.62215	3.12491	2.34429	3.22061	3.06041	2.42911	2.71523	2.85497	3.16976	3.22997	3.30402	3.98478	3.65249	3.15225	3.3268	3.15487	3.55824	3.06531	2.72601	2.9235	3.38533	2.91577
PRDM1	0.567771	0.832046	0.43375	0.819617	0.659595	0.78261	0	1.11137	0.598978	0.578467	0.555933	0.547551	0	0.238146	0.43066	1.10067	0	0.696999	0.976515	2.1056	1.01002	0	0.354161	0	0.0190785	0.3553	0	0	0.30565	0
PRF1	0.6428	0.873379	0.533852	1.03375	1.15924	1.30474	0.569777	1.0137	0.608923	0.679789	0.303389	0	0.430179	0.335913	0	0.702038	0.671794	0.732193	1.16088	1.84457	1.01372	0	0.409078	0.205266	0	0.100308	0.510058	0.327801	0	0.418825
PRR16	1.21197	1.71207	1.34036	1.32741	2.39762	1.92281	1.193	2.54799	1.86875	1.68319	1.6115	2.063	1.2401	2.26705	1.55557	1.24888	2.06737	1.2	2.50702	1.94547	1.98361	1.38242	1.93413	0.93367	1.85135	1.19647	1.70921	1.63224	1.29091	1.83976
PRR5	0.231622	0.702129	0.734628	0.528379	0.795226	0.608949	0	0.616742	0	0.692137	0.34095	1.15557	0.429045	0.357176	0.440892	0.51567	0.758091	0.82662	0.839185	1.46938	1.01872	0.526791	0.451026	0.92188	0	0.636486	0.422664	0.429216	0.618294	0.683732
PRR5-ARHGAP8	0.231622	0.702129	0.734628	0.528379	0.795226	0.608949	0	0.616742	0	0.692137	0.34095	1.15557	0.429045	0.357176	0.440892	0.51567	0.758091	0.82662	0.839185	1.46938	1.01872	0.526791	0.451026	0.92188	0	0.636486	0.422664	0.429216	0.618294	0.683732
PSMB8	3.43819	3.25712	2.88635	3.36959	2.71361	3.50604	2.79481	3.91833	2.91975	3.03552	2.31237	3.26436	3.09556	3.19889	2.86928	3.3214	3.09225	3.39551	3.68219	3.80984	4.1409	2.65351	3.19389	2.85337	3.27588	2.97333	2.82295	2.91094	3.51864	3.06951
PSTPIP1	0.26593	0.132366	0.148673	0.57707	0.0572825	0.233576	0	0.866575	0.282332	0.395713	0	0.563606	0	0	0	0.178072	0.539883	0.513004	0.371374	1.20217	1.33874	0.265121	0.18445	0.175716	0.117159	0	0.0846127	0.280886	0.111678	0.0992966
PTAFR	0.332787	0.462162	0	0.396383	0	0.212145	0	0.234157	0.447176	0.412966	0.194716	0	0	0.26433	0	0.397043	0.439478	0.922386	0.174867	1.34868	1.20392	0.387146	0.667832	0.426214	0.698184	0.506265	0.243843	0.48095	0.822095	0.394745
PTK2B	0.894979	1.01378	0.895953	1.17184	0.874768	0.859992	0.957338	1.56054	0.544771	1.08289	1.04592	0.759011	0.792534	0.950373	0.770187	1.07449	0.996318	1.62646	0.723927	1.96299	2.08108	0.68959	0.721276	0.75708	1.11348	0.795173	0.548226	0.475219	0.322693	0.785905
PTPN18	1.38877	1.59985	0.540455	1.38662	1.51445	1.62575	0.646666	1.50702	0.396124	1.33383	1.89848	1.92553	1.82999	1.52733	1.42624	1.3699	1.50278	1.97366	1.74239	2.40201	1.62219	1.25232	1.5598	1.16132	1.39082	1.28702	1.59156	1.03608	1.69431	0.812312
PTPN6	0.53857	1.09246	0	0.964384	1.04752	0.998907	0	1.24827	0.932637	0.847582	0.570002	0.81456	0	0	0.644513	0.95869	1.51724	1.19658	1.14187	2.49653	2.48372	0.993808	0.90071	0.872323	1.03284	0.945653	0	0.872421	1.07265	1.23922
PTPRC	0	1.10108	0	1.12923	1.05453	0.852784	0.0176241	1.81842	0.905111	0.817376	0.726227	0	0.0423334	0	0.838367	1.08698	0	1.69674	0.871224	3.52145	1.67375	0.975568	0.847623	0.982452	0.60162	0.0200946	0	0.572649	1.01423	0.0296635
PTPRCAP	2.63917	2.56224	2.31667	2.13079	2.73496	2.73161	2.47777	2.66508	2.46165	2.57703	2.11632	2.77492	1.81166	2.45111	2.102	2.61483	2.64837	2.89889	2.87909	3.32583	3.00921	2.20593	2.77977	2.32424	2.86176	2.08248	2.14252	2.4707	2.87528	2.34143
PYCARD	1.61199	1.66748	1.3505	1.50374	1.64466	1.9241	1.57903	1.90175	1.14731	1.35539	1.0346	1.61898	1.36646	1.17639	0.908022	1.7405	2.20826	2.09325	1.7855	2.64823	2.55918	1.16821	1.66166	1.23633	1.80886	1.40513	1.07565	1.32545	1.83394	1.66817
PYGL	1.55735	1.31089	1.092	1.46678	1.23686	1.13027	1.03575	1.47919	1.38236	1.53929	0.735518	1.82578	0.910836	1.12891	1.19264	1.2892	1.73021	1.8563	1.06364	2.37448	1.54137	1.15303	1.14842	1.34101	1.19519	1.11659	0.76387	1.09127	1.17127	1.56604
PYROXD2	3.37258	3.63437	3.49794	3.27046	3.70568	3.45524	2.68181	4.26367	3.00442	3.88123	3.53983	3.87568	3.64983	3.89342	3.41403	3.69768	3.79382	3.85398	3.58508	3.85567	3.82153	3.37253	3.77454	3.66409	3.79828	3.58747	4.09295	3.37625	4.06184	3.74646
RAB32	1.92746	1.92653	2.06935	1.84886	1.89581	1.64021	1.07565	1.91049	1.6093	1.57618	1.28122	2.35828	1.60623	1.74023	1.57589	1.97631	2.03237	2.27257	1.71263	2.60683	2.39181	1.88423	1.88737	2.01073	2.36636	1.68338	1.30118	1.72345	2.18369	1.94981
RAB37	0.567323	0.553793	0	0.727639	0.859975	0.670058	0.630035	0.936423	0.516735	0.492215	0	0	0	0.616388	0	0.525847	0	0.521479	0	1.6876	0.687029	0.597743	0.930699	0.753338	1.15868	0.604106	0.599313	0.37901	0.40676	0.438081
RABGAP1L	5.22378	5.71378	4.90042	5.32853	4.70011	5.19688	4.70746	4.72017	5.74706	5.27932	5.41838	5.70409	5.42429	4.98331	5.79063	5.66434	4.52189	4.37031	4.32057	5.2476	4.2919	4.83135	4.21483	4.35794	5.01617	5.79731	5.31032	5.50926	4.76865	3.7063
RABGGTB	4.76178	4.60445	4.30784	4.44255	4.70308	4.59254	4.984	4.26543	5.02794	4.23491	4.54494	4.5689	4.05644	4.70779	4.34517	5.01736	4.15841	4.19622	4.41052	3.13785	4.18169	3.98938	4.55983	4.19656	3.7267	4.7201	4.05184	4.25456	4.41061	4.32169
RAC2	0.87672	1.16793	0.649951	1.36231	1.03455	1.19139	0.938887	1.76139	0.83302	0.888508	0.612038	0.808489	0.662712	0	0.797697	1.00313	1.6465	1.87885	1.26328	3.14839	3.02945	0.5729	1.01372	0.728628	0.679288	0.282283	0.83442	0.660695	1.154	1.23483
RARRES1	0.878932	0.497208	0.36257	0.655152	1.05679	0.870848	0.869589	0.726043	0	1.49095	0.52701	0.681469	0.506866	0.388495	0.532965	0.395763	1.11457	2.63056	0.4266	2.22847	1.83498	0.0519609	1.11604	0.807583	0.72984	0.816857	0.209185	0.438972	0.784996	0.971458
RARRES2	3.04109	3.60806	3.59257	3.02712	2.95262	2.93515	2.63195	3.1048	2.48199	2.44514	2.24655	3.89456	2.51612	2.84764	2.82746	2.99959	3.66313	3.45777	3.35749	5.03891	3.58913	2.74704	4.01366	2.60794	3.24302	2.33894	2.63084	2.71364	3.68929	3.44744
RASA2	1.05398	0.696972	0	1.19562	1.30199	1.17576	0.819796	1.45751	0.780476	1.194	0.964267	1.21333	1.0293	0.794538	0.750532	0.849452	0.591067	1.49953	1.09638	1.57973	1.2717	0.956083	0.512039	0.962424	1.01562	0.973033	0.620983	0	0	0.893661
RBM12	3.73434	3.0887	2.96854	3.15502	3.13238	3.36715	3.41327	3.66746	3.42356	3.4411	2.63674	4.25019	2.55739	2.88747	3.97767	3.43425	3.77172	4.2252	3.13869	4.12413	2.95485	3.70021	3.81296	3.42756	4.10576	2.86915	3.02012	2.90065	3.90199	3.56126
RBM28	1.77467	1.96845	1.84215	2.72617	1.72168	2.04149	1.61993	2.60231	2.62709	1.6587	1.90586	1.87267	2.01093	1.89968	2.05378	2.65915	2.07195	2.00554	1.53207	2.5094	2.73418	2.05113	2.31931	2.03851	1.95737	2.12732	2.64445	2.45485	1.86744	2.78066
RBPJ	1.93363	0.804682	1.27317	2.66263	2.33609	2.176	1.2313	2.62705	0.244972	0.697687	2.59511	2.78626	2.26463	1.13861	2.36124	1.97852	2.42825	2.92312	2.16477	3.70864	2.84584	2.01422	3.47563	1.96312	2.18531	2.30461	1.00904	2.06978	1.60407	1.82314
RCOR2	0.80128	0.427042	0.953066	0.282276	0.1132	0.740383	0.243592	0.154021	0.154739	0.684778	0.768341	0.576473	0.974283	0.171008	0.216554	0.383489	0.976133	0.753758	1.05733	0.948537	1.12499	0.918979	0.945358	0.60788	0.87851	1.04906	0.847724	0.252918	1.1184	0.964529
RELB	1.09034	0.709975	0.945199	0.85441	0.802449	0.855598	0	1.14471	0.933542	1.00536	0.61569	1.20397	0	0.96069	0.921275	1.01418	1.10626	1.02129	1.30527	1.70795	1.4804	0.826525	0.810879	1.25404	1.00992	0.997683	0.712158	0.620023	0.624505	0.677591
RFX5	1.8288	2.13364	2.1978	1.70553	1.99408	2.24175	1.55227	1.86328	1.47576	2.02466	2.18455	2.29077	1.63028	1.97448	2.13377	2.05164	2.02866	2.80217	1.99991	2.29061	2.7504	1.60901	1.59509	1.50924	1.99031	2.01103	2.18074	2.09429	1.92875	2.04967
RGS10	1.48172	1.47857	1.5607	1.39273	1.8473	1.8472	1.16098	1.97753	1.25708	1.28311	1.0325	2.00718	1.13537	1.25489	0.941202	1.73241	2.315	2.76624	1.73691	2.81459	2.56735	1.4772	1.69808	1.83658	1.98759	1.52069	1.37948	1.56221	1.9285	1.7986
RGS19	0.707748	0.843023	0.916091	1.03907	1.02644	1.06955	0.893892	1.23147	0.731959	0.62346	0.74382	1.02762	0.350746	0.623024	0.531086	0.946952	1.44038	1.14299	0.957123	1.41172	1.55312	0.803981	0.887578	0.837914	0.7225	0.637534	0	0.719402	1.09541	1.05765
RNASE1	6.1617	6.29819	5.90606	6.36124	6.22823	6.8345	5.9657	6.4571	6.23832	6.27751	5.82863	6.79296	5.97721	5.83385	5.90669	6.6961	6.51788	6.85786	6.24395	7.03109	6.11311	6.53066	7.31337	6.43144	7.0685	6.75826	5.94114	6.48824	7.43968	6.94079
RNASE6	1.24337	1.13823	0.827956	1.56689	1.53772	1.39145	0.57171	1.66574	0.8097	1.01309	1.37437	1.49058	1.193	1.21823	0.672564	1.80142	1.51293	2.40231	1.32148	2.36642	1.88218	1.56975	1.80877	1.78492	1.37363	1.65484	1.00381	1.61347	1.81932	1.85308
RNASET2	1.96803	1.66834	2.13708	2.11174	1.90878	2.41702	1.8346	2.73851	2.1112	2.14938	1.7592	2.50758	2.06914	2.04328	1.79755	1.9442	3.10007	2.38641	2.13282	3.58395	2.67179	2.43583	1.93286	2.32473	2.17339	2.24234	1.98709	2.17611	2.62643	2.5419
RNF125	1.23625	1.82703	0.635793	1.15546	0.886887	1.29773	0.849605	1.57531	1.27061	0.784448	1.06534	1.04576	1.34128	1.53942	0.622633	1.59575	1.1994	1.55147	1.27202	2.12696	1.30889	0.992399	1.0146	0.761914	0.52259	1.32012	0.547137	0.952559	1.10227	1.07255
RNF213	1.94447	2.2462	1.93166	2.3032	2.03975	1.8658	1.05611	2.24767	1.69122	1.80322	1.84946	1.78751	1.73267	1.70193	1.71738	1.95702	2.16925	2.43416	2.43658	2.76981	2.31939	1.89968	2.08261	2.31467	1.81092	1.93507	1.47276	1.67532	1.69755	1.84717
RNF24	1.0293	0	0.727313	0.615753	1.03703	0.559969	0.43348	0.921902	0.856288	0.748569	0.534561	0.717673	0.34916	0.239473	0.905564	0.942171	0.677537	0.863686	1.29263	1.59933	0.84101	1.19192	0.652326	0.694673	0.717269	0.857206	0.653237	0	1.11459	0.51075
RNPC3	3.14175	2.3899	3.4531	1.95366	3.21519	2.60924	2.28033	3.44248	3.31145	2.93458	3.05056	1.93051	3.25498	3.52999	3.05401	3.10571	3.00405	1.50914	3.22688	2.00623	3.01238	3.25249	2.69394	3.39834	3.25881	3.51031	3.21083	2.8793	2.96509	2.73121
RORB	0.295648	1.09804	0.458733	0.747063	0.917507	0.667954	0.864477	0	0.45155	0.396611	0.743888	1.13043	0.666307	0.879732	0.60169	0.729706	0	0	0.662658	0.742943	0	0.704482	0.480764	0.897999	0.554313	1.15275	0.98572	0.813604	0.726734	1.03445
RPS20	8.31385	8.39509	6.61142	8.22632	8.44858	9.04544	9.03252	8.40671	8.81089	7.1543	7.51436	8.616	8.39484	6.33064	8.03004	8.79725	8.76861	8.20344	8.34876	8.70945	8.27332	8.04827	8.87335	7.95448	8.64676	6.71465	6.22535	6.49182	8.91973	8.48958
RPS6KA1	0.790798	0.327623	0.325948	0.578254	0.625937	0.714916	0.264228	0.651266	0.470961	0.378923	0.461925	0.88178	0	0.503949	0	0.430091	0.661422	0.969866	0.619773	1.46537	1.54696	0	0.414685	0.329156	0.600095	0	0.209513	0.517476	0.708723	0.59076
RPSA	7.27038	7.29246	7.96328	7.23533	7.31173	7.68962	3.16639	7.32507	4.64856	7.15064	7.58069	7.98808	7.65576	7.46439	7.0773	7.84636	7.48454	7.53908	7.57486	2.62723	7.22918	7.14552	7.66998	7.26438	7.67559	7.32146	7.1152	7.28281	7.58413	7.44747
RUFY3	1.28931	2.63016	2.30549	2.43094	2.30315	2.21234	1.89727	2.85883	2.17083	1.19719	2.46395	1.11207	1.90748	2.73024	1.96766	2.06728	1.20144	1.58045	1.26234	2.36798	2.35222	1.7088	1.70341	1.33637	1.81289	1.99756	1.4062	0.544588	0.849292	1.64711
RUNX3	0	0	0	0.445391	0.556848	0.517582	0	0.908442	0	0.218453	0	0	0	0	0.359272	0	0.298256	0.420427	0	1.75136	0.991841	0	0.411916	0.269249	0	0	0	0.313516	0.390812	0
S100A11	5.49696	5.07321	5.24192	5.18811	5.40548	5.13886	4.80631	5.48026	4.87357	5.08967	4.41029	5.61125	4.50457	4.75632	4.31028	5.22841	5.92577	5.38537	5.07988	5.84756	6.36227	4.86691	4.93561	4.98564	5.15751	4.91381	4.72482	4.79355	5.07128	4.96328
S100A4	5.56349	5.72475	5.89625	5.33448	6.08808	5.54996	5.32716	6.06604	4.99287	5.96544	4.84204	5.50983	4.38004	4.95355	4.51349	5.62834	5.91581	5.8543	5.27524	6.51814	6.87007	5.47325	5.16489	5.77362	6.2423	5.55492	5.38021	4.68117	5.49305	5.44134
SAFB2	3.39101	3.62244	1.90343	3.03486	3.13838	3.02958	3.29337	3.39775	3.44325	3.07677	2.68159	2.89573	2.59564	2.43551	2.96377	2.80602	3.30012	3.21939	2.48097	3.63788	3.82105	3.28241	3.30145	3.39743	2.45265	3.1739	2.30538	2.66588	2.94516	3.13606
SAMSN1	0.21336	0.542031	0.341429	0.532281	0	0.290364	0	0.524786	0.300481	0	0.273129	0	0	0	0.330071	0.352268	0.486043	1.21219	0.511475	1.36391	1.09782	0	0.708765	0.397243	0.340688	0.447687	0	0.315288	0.442902	0.372495
SASH3	0	0.809498	0.300099	0	0.522022	0.564272	0	0.886928	0.457317	0.513623	0.180742	0.574703	0.483497	0	0.327116	0.406367	0.876816	1.08688	0.781683	2.09011	1.7008	0.344638	0.342448	0.311216	0	0	0	0	0.5178	0.526635
SCO2	3.35939	3.07933	2.044	4.15723	3.10813	3.78424	2.80352	3.82445	2.5189	2.68382	2.36483	2.87917	3.1077	2.52263	2.93944	2.80721	3.51752	3.35422	3.27252	3.85226	4.70056	2.93986	3.37427	2.93391	3.14586	2.93143	2.6747	3.27479	3.64055	2.98947
SELL	0.243894	0.359573	0.319249	0.818573	0.539623	0.454055	0	0.470831	0.303861	0.377858	0.315627	0.686266	0	0	0	0	0.691349	0.959933	0	1.67014	0	0.206448	0.3779	0.270033	0	0	0	0	0.348231	0
SELPLG	0.795999	0.704583	0.495762	1.00498	0.721042	0.90876	0.418471	1.41592	0.745085	0.518825	0.386631	0.901883	0.435265	0.382847	0.374552	0.791134	0.86986	1.43339	1.02131	2.31343	1.84542	0.476752	0.663958	0.643252	0.796446	0.708032	0.495868	0.634712	0.826084	0.781478
SERPINA1	0.504434	0.647273	0.198846	0.708802	0.484815	0.285238	0.172162	0.746152	0.460548	0.453895	0.336892	0.51046	0.325913	0.305491	0.113766	0.72965	0.77436	1.2604	0.497309	1.08918	1.86885	0.237456	0.211255	0.103721	0.120067	0	0.232587	0	0.201254	0.291661
SERPINA3	1.87059	2.67578	1.60617	1.55202	1.55835	0.565061	1.43923	1.41852	0.488421	0.992233	0.677633	1.97719	2.14739	1.97491	0.44681	1.19871	2.7796	4.80686	1.37638	3.49589	2.30971	1.21723	1.43292	1.31436	1.74587	2.01614	1.15882	1.46025	1.99837	2.20111
SERPINA5	0.499412	0.651893	0	0	0.464636	0	0	0.442951	0	0.456748	0	0.47206	0.29122	0	0.425689	0	0.413836	0.880121	0	1.47854	0	0	0.404191	0.143536	0.867235	0.873322	0.537064	0.577841	0.335304	0.776875
SERTAD4	0.124511	0.494126	0.87367	0.720407	0.217035	0.300114	0	1.0167	0.178307	0	0.456146	0.916274	0	0	0.380415	0.214678	0.20075	0.905881	0.132694	0.851839	0.580288	0.761903	0.55576	0.908938	0.9636	0.882587	0.0509544	0	0.171863	0.22011
SH3BGRL3	4.15455	4.17091	3.99662	3.80169	4.1148	4.10542	4.02776	4.20536	3.79453	4.07424	3.07719	4.40463	3.45782	3.4783	3.31257	3.83859	4.71859	4.0909	4.30953	5.09994	5.64898	3.78674	3.62557	3.729	4.17731	3.95427	4.12261	3.68871	4.19215	4.32377
SH3BP1	0.279451	0	0.270323	0.421751	0.589989	0	0	0	0.366213	0	0	0.341685	0	0	0	0	0.36445	0.605466	0.51202	1.48801	1.19261	0.399799	0	0	0.680294	0	0	0	0.495384	0.55645
SH3PXD2B	1.15405	1.03758	0	1.15413	1.04313	0.564379	0.54395	1.22601	0.951348	0.953454	0.522758	1.09038	0.331442	0.879346	0.795808	0.998021	0.594032	1.3242	1.2727	2.07567	0.931434	1.18552	1.2503	1.29321	1.47303	0.779952	0.862762	1.03406	1.02743	0.884585
SH3TC1	0.829606	0.132425	0.493472	0.449438	0.118095	0.648222	0.23098	1.15338	0.623045	0	0.375402	0.741424	0.408151	0	0.239003	1.03284	0.815289	0.656473	0.698234	1.13961	1.20104	0.642382	0.703622	1.08725	0.765403	0	0.391784	0.574482	0.790061	0.780111
SKAP1	0	0.16504	0	0.357305	0	0	0	0.441038	0	0	0	0	0	0	0	0	0	0.34431	0	1.50927	1.11159	0	0.0792218	0.157762	0	0	0	0	0	0
SLA	0.182739	0.47473	0.365406	1.02414	0.510384	0.388199	0.138239	1.58383	0.183283	0	0.251353	0.196244	0.214038	1.07978	0.984489	0.208402	0.388752	0.440573	0.247689	0.842686	0.846766	0.212406	0.51212	0.309152	0.697027	0.473303	0.566881	0.306886	0.811473	0.214231
SLAMF7	0.130184	0	0.148246	0.444623	0.384768	0.149412	0	0.794707	0	0.284291	0	0	0	0	0	0	0	0.144938	0.441581	2.59478	1.94953	0	0	0	0	0	0	0.0102012	0	0.227131
SLAMF8	0.749317	0.590533	0	0.867912	1.0673	0	0	1.24959	0.281358	0	0	0	0	0	1.20119	0.741532	0.912946	1.52775	0	1.51034	2.37123	0.628636	0.697328	0.594913	0.837295	0.835378	0	0	0.829449	0.510413
SLC16A3	1.77319	1.19723	1.26953	1.10906	1.3022	1.70454	0.832663	1.70478	1.40954	1.2181	0.994834	2.17506	1.45722	0.738034	1.56084	1.61017	1.49436	1.89485	1.40143	1.95806	2.71436	1.42814	1.88465	1.91143	2.06219	1.17709	1.5659	1.42329	2.16747	1.66346
SLC17A7	0.622272	0.582857	0	0.18169	0	0	0	0.565629	0	0.583366	0	0	0.386798	0	0.592095	0	0.46309	0	0.733976	1.12967	0.466971	0.554227	0	0.43027	0.565995	0.0975393	0	0	0	0
SLC1A5	1.60148	1.36702	1.21265	1.46509	1.30173	0.94166	1.04103	1.44852	0.875491	1.08348	1.02546	1.55464	1.59469	1.25261	1.10887	1.04092	1.60198	1.51667	1.69619	2.34722	1.72275	1.0671	1.65649	1.67011	1.57635	1.34993	1.03331	1.17392	1.50883	1.36183
SLC2A5	0.350644	0.938193	0.92254	0.423533	0.851436	0.762567	0.365131	0.635205	0.449626	0.430066	0.0701557	0.732971	0.0375593	0	0.87074	0.944119	0.700329	1.54995	1.35649	0.700015	0.619013	0.531106	1.01076	1.60717	0.806839	1.04168	0.999984	0.913058	0.978368	0.451737
SLC35F5	2.68514	2.78363	3.09337	2.55899	2.52741	2.87018	2.67088	3.21536	2.61802	2.30063	3.4408	3.31396	3.2581	2.34774	2.13817	2.67402	2.34884	2.59436	2.05633	2.59281	1.96633	2.37493	2.8043	2.39113	3.01578	3.17145	2.99812	3.11363	2.05803	3.00392
SLC36A1	0	0.646749	0	0	0.634406	0	0	0.715876	0	0.427909	0.456433	0	0.0772389	0	0	0	0	0.775926	0.915296	1.09852	0.813746	0.766777	0.617343	0.536561	0.954071	0.394884	0.386776	0	0	0.476199
SLC38A6	0.915506	0.947727	0.355396	0.797846	0.722181	0.386832	0.261261	0.779942	0.667167	0.53323	0.583197	0.780592	0.236197	0.504623	0.364939	0.337308	1.27758	1.0897	0.89958	1.36275	0.9784	0.674247	0.758383	0.631047	0.651778	0.234753	0.387474	0.383314	0	0.325459
SLC50A1	2.04128	1.98155	0.981796	1.68541	1.68654	1.51732	1.50807	2.3889	1.71441	1.55287	1.5598	2.1811	1.40924	1.77147	1.58397	2.20167	1.45914	1.95599	1.70431	2.32821	2.32308	1.16028	1.58034	1.9703	1.03933	1.48733	1.7761	1.63127	1.58704	1.8127
SLC7A7	0.420031	0.627386	0.249995	0.710724	0.479323	0.73835	0.190468	0.834552	0.140904	0.621675	0.445061	0.590632	0.239762	0	0.100049	0.141234	0.54725	1.28827	0.166935	0.492955	1.37352	0.529469	0.415107	0.158795	0.392168	0.595648	0	0.37287	0	0.627221
SMAP2	2.31109	1.99005	1.939	2.04129	2.19638	1.94668	1.55116	2.57593	1.99827	1.85665	2.1141	2.35017	2.66142	2.17145	1.91035	2.16504	1.83428	2.53295	2.32033	3.0731	2.86794	1.97772	2.02001	2.09014	2.29151	2.01602	1.93496	1.70846	1.81052	2.3044
SMG6	1.80759	2.06401	1.79978	1.52073	1.82155	1.78651	1.90002	2.21203	1.64449	1.39964	0.933776	1.94305	1.82767	1.53218	2.00849	1.65178	1.39864	2.40165	2.03715	2.40698	2.31269	1.45394	1.77641	1.80642	2.03955	1.52565	1.30255	1.58861	2.04341	1.51918
SNCG	1.2622	2.32058	2.06614	1.75088	1.4187	1.75397	1.59735	2.01671	1.62791	1.14655	1.34387	2.32386	0.945528	1.68516	2.16539	1.09306	1.37906	2.36224	1.39968	2.76413	2.59426	2.31578	2.98875	1.32182	1.47908	1.39502	1.59967	1.75531	1.51905	2.17747
SNTB2	1.07858	1.26405	1.1162	1.19401	1.15468	1.23244	1.04541	1.60619	0.891601	1.00607	1.03978	0	1.07581	1.18349	0	1.20602	1.05077	1.372	1.09658	1.79713	1.22204	1.01272	1.36141	0.957659	1.04172	1.03598	1.00735	1.03505	1.18921	1.10111
SNX10	0.30744	0.201408	0.364457	0.672771	0.184035	0.494587	0	0.634949	0.306508	0	0.250054	0.566461	0	0.147816	0.275754	0.473505	0	0.793105	0	1.06389	1.64485	0.466687	0.310731	0.279004	0.243528	0.510106	0.105722	0.414301	0.367637	0.523193
SOCS3	1.51175	1.26316	0.612286	1.18882	0.697648	0.867214	1.03509	1.08642	1.01509	0	0.650348	1.47391	0.748851	2.09036	1.06646	0.550288	2.07994	1.4758	0.981062	1.59984	1.49091	1.24711	1.96201	1.66739	1.66722	0.725231	0.619771	0.844318	2.05507	0.956284
SOX4	1.95587	2.26553	1.91685	1.39227	1.97208	2.31948	1.66851	2.33203	1.99178	2.52747	1.51743	2.34398	2.15569	1.27628	2.54494	2.3154	1.80576	2.11408	2.12456	2.67492	2.4202	1.8719	2.39691	1.58529	1.40822	1.89119	2.09108	1.84116	2.38893	2.02557
SP110	0.730965	0.685939	0.326702	1.17653	1.92904	1.32461	1.03566	1.45728	1.0464	1.72717	1.60861	0.194364	1.16251	0.335156	0.93589	0.887255	1.84085	1.03936	0.648051	1.62732	1.65389	0.895942	0.863729	1.10061	0.365687	0.668161	0.243636	0.987423	1.36857	0.249006
SPARC	7.26737	6.83161	6.7985	6.51038	7.34284	7.09047	5.91838	7.55858	6.03828	6.94442	6.76593	7.72405	7.08971	6.21965	6.47858	7.64943	6.18272	7.21644	7.24557	2.94579	7.29706	6.14062	6.58747	6.70108	6.47659	6.43609	6.06146	6.43196	6.59602	6.513
SPI1	1.22959	1.26482	1.50395	1.61925	1.68902	1.45207	0.68652	1.9704	1.27231	1.33764	0.479989	1.75317	0.858572	1.14315	1.04216	1.38984	2.82553	2.48141	1.78232	2.79866	3.66656	1.25388	1.61178	1.10505	1.84894	1.35952	1.06959	1.27347	1.771	1.69331
SPIN2A	0	0	0.722959	0.344365	0	0.469866	0	0.592982	0	0.434465	0.873799	0.911023	0	0	0	0.23459	0	0.941498	0.336668	0.927462	0.666198	0	0.587246	0.74125	0.907002	0	0.58152	0.375841	0.822714	0
SPNS1	2.13496	1.41424	1.55142	1.66128	2.13029	2.45071	1.58261	2.22766	2.25527	2.38049	2.08018	2.16908	2.6124	2.10273	1.76497	1.93576	2.46594	1.8608	2.17613	3.33268	3.05326	1.26828	1.75432	0.496152	1.84305	2.14038	1.9461	2.00636	1.70333	2.13911
SPOCK3	0	0	0.298123	0	0	0.128355	0	0.556839	0	0	0	0	0	0	0	0	0.413694	0.765056	0.509042	1.18301	0	0.630227	0	0	1.48556	0.846662	0.361846	0.480897	0	0.361872
SPP1	1.44024	3.1079	1.72138	1.68175	1.35784	1.31299	0.696681	1.53873	0.965034	1.22115	0.792528	3.05656	0.774135	2.0624	0	0.988066	1.55279	3.66065	1.51472	2.43858	6.53822	0.710658	0.820979	0.653359	1.88384	1.76635	1.05173	1.08887	0.903864	1.34388
SRC	0.985624	0.831429	0	0.490908	0.793706	0.771442	0	1.07727	0	1.0402	0.579819	1.03238	0	0.527688	0	0.685069	1.06971	1.09437	0.674757	1.64739	1.4073	0.857978	0.762592	0.648218	1.06158	0.393813	0.612211	0.481992	0.796691	0.881168
SRSF1	2.74159	2.85341	3.01372	3.18383	3.17609	3.40325	2.24386	4.03005	3.62713	1.97588	3.02875	3.08611	3.46616	3.03262	3.78122	3.46638	4.24865	4.34998	3.61493	3.84851	3.51009	3.75217	3.45925	4.22054	3.59677	2.88695	3.65169	3.7059	2.92661	3.70828
ST3GAL5	0.201305	0.729537	0	0.324458	0.704728	0.74347	0.922881	0.356819	0.696194	0.137572	0.286591	0.081885	0.782294	0	0	0.17309	0.644761	1.09521	0.344472	1.04747	1.235	0	0.878583	0.850652	0.648146	0.63816	0.533397	0.547721	0.83269	0.434218
STAB1	2.30793	1.0274	1.2478	1.1185	1.17524	1.14194	1.15155	1.58214	0.796364	0.820297	0.841442	1.62644	1.11259	1.25628	1.02662	0.519242	2.16703	2.96877	2.48996	2.27948	2.10212	1.93619	1.65288	1.08295	1.61678	1.59887	1.08389	1.46621	2.26272	2.00792
STARD9	1.09651	1.62762	0.585288	0.902302	1.38716	0.866259	0.442696	1.26878	0.431175	1.12952	1.11049	0.545677	1.29012	0.396028	0.675276	1.02717	0.569957	1.00938	0.59117	1.59281	1.55325	1.04626	0.533824	0.693309	0.533173	0.439342	0.672289	0.691762	0.700044	0.821633
STAT2	2.99396	3.33536	2.97394	3.75662	2.87801	3.05702	2.55647	3.42876	2.74037	2.67284	2.67078	2.95071	3.01345	2.70675	2.7206	3.04797	2.85166	3.61231	3.32341	3.53941	3.36314	2.84388	2.74355	2.82505	2.89025	2.53118	2.62826	2.50726	2.89788	2.84627
STXBP2	0.336503	0.345058	0	0.40246	0.265347	0	0	0.796231	0.263394	0	0	0	0	0	0	0.324018	0.82149	0.995661	0.681944	1.55292	1.85439	0	0.465683	0.307896	0	0	0	0	0.36206	0.492595
SULT1C2	0.636167	0.150393	0	0.212839	0	0.247446	0	0.479933	0	0	0	0.706529	0	0	0.764399	0.120365	0.630518	1.05111	0.723812	0.844352	0	0	0	0.167096	0	0.147644	0.341991	0	0.414498	0.453953
SUPT4H1	4.45008	4.46398	4.69889	4.50091	4.4196	4.5277	4.2562	3.86131	4.69476	4.72766	4.57238	4.69817	4.71365	4.65709	4.44562	4.8776	4.62985	4.53853	4.4264	4.47782	3.6128	3.49894	4.68318	4.34745	3.50139	4.63683	4.55252	4.65759	4.64843	4.49347
SYK	0.491901	0	0	0	0.559685	0	0	0.833683	0	0	0	0.612872	0	0	0	0	1.11891	1.35183	0.470499	1.59333	1.4857	0.374805	0	0.45095	0.486683	0	0	0	0.734261	0.792039
SYNJ1	0.907056	0.99588	0.972515	0.909964	1.16476	1.18629	0.932153	1.19458	0.992561	0.4058	0.835941	0.762465	0.555252	0.955333	1.09235	0.958906	0	0.986986	0.474364	1.4005	1.20141	0.553347	1.01535	1.19447	1.01485	1.13293	0.685249	0.683395	0	0.972253
TACC3	0	0.716751	0.568567	0.892816	0.573236	1.02604	0	0.789538	0.745473	0.942773	0.716388	1.02587	0.835471	0.544088	0.857513	1.01329	1.28772	0.910229	0.830469	1.43873	1.85171	0.618786	0	0.823903	0.633979	0.854455	0.617669	0	0.400683	0.620645
TAF1C	1.98659	1.95319	2.00226	2.35461	1.71227	2.01987	2.04619	2.71517	1.94083	1.79316	1.66625	2.04463	2.27477	1.21943	1.9306	1.76656	2.33211	1.8724	2.1437	2.55367	2.28492	2.21516	1.13245	2.16636	2.5133	2.23358	1.94118	1.47221	1.80126	1.58013
TAGAP	0	0	0.0630887	0.501931	0.404361	0.187584	0	0.329362	0.275403	0.137408	0	0.182559	0	0	0	0	0.360281	0.588522	0	1.53551	0.772962	0	0	0	0.219697	0	0	0	0.273118	0
TAP1	2.89399	2.89147	2.34091	3.21392	2.75973	3.11662	2.53798	3.46987	2.51848	2.38151	2.2465	2.95973	2.92023	2.71828	2.4368	2.51855	2.26017	2.83993	3.44766	3.44857	3.87638	2.61975	3.1715	2.88474	3.23993	2.61744	2.68185	2.72627	3.28105	2.71676
TBX3	2.13052	2.10322	2.41296	2.16509	2.26083	2.32276	2.13972	2.70431	2.17764	2.57544	1.66755	1.79055	1.3292	2.0921	1.80376	1.5273	2.13727	2.44438	2.15605	2.30139	2.07075	1.99371	2.90028	2.49572	2.33041	2.42977	1.72644	2.23677	2.34026	2.21519
TBXAS1	0.489873	0	0.21502	0.418503	0.349347	0.526082	0	0.563765	0	0.499483	0.377063	0.476786	0	0	0	0.670165	0.877281	1.1621	0.485804	1.45356	1.28195	0.66456	0.805876	0.616563	0.684223	0.451388	0.227607	0.598984	0.774128	0.802785
TC2N	0.454302	0.848393	0	0.626103	0.39605	0	0	0.582296	0.626382	0.284025	0.66953	0	0.691136	0.644323	0.705342	0.672997	0.35259	1.29196	0.749208	1.72779	0.601537	0.456261	1.29032	0.825979	0.671051	0.781783	0.703058	1.03048	1.02014	0.845534
TGFBR1	1.83562	1.76851	1.76406	1.84576	2.09996	1.62375	1.45271	1.48944	1.71034	1.42165	1.01995	2.02867	1.27697	0.696344	1.63645	2.04667	1.57209	2.2331	1.53395	1.99573	1.72696	1.87957	1.99054	1.65066	1.70981	1.80514	1.3992	1.44545	1.76935	1.53651
THEMIS2	0.631663	0.437189	0	0.967239	0.821665	0.523502	0	1.10978	0	0	0.477689	0.854839	0	1.03102	0.388984	1.2101	1.21972	1.32499	0.810926	2.05771	1.89068	0.597809	0.954435	1.42966	1.67511	0.256551	0	0.502848	1.31101	0.634453
THNSL2	2.45164	3.25651	3.03072	2.40341	1.91296	2.39992	1.54865	2.47511	1.0939	0.920632	2.93025	1.80978	3.13342	2.31914	1.92475	0.541178	2.89881	3.0176	3.21145	3.06148	2.95074	1.80477	2.85095	2.16524	3.00565	2.49689	2.60263	1.85795	2.57468	1.14862
TKT	2.79635	2.87896	2.81645	2.35246	2.4347	2.27035	2.2368	2.57995	2.09319	1.87906	1.85385	3.16142	2.38535	2.42479	2.34129	2.64868	3.10333	2.98559	2.36709	3.04875	3.23928	2.0259	2.85499	2.22097	2.58535	2.25137	2.50516	2.28543	2.66458	2.66628
TLR2	0	0.501613	0	0.738654	0	0	0	0.73981	0.286499	0.085528	0	0	0	0.643589	0	0.163308	0.434675	1.37724	0.577596	0.481416	0.656615	0.298838	0.354027	0.254195	0	0.26365	0.162188	0.0717421	0.33273	0.560767
TMC8	0.173299	0.635569	0	0.401082	0.477335	0	0	0.979921	0.310379	0	0	0	0	0	0.281772	0	0.630007	0.814193	0	1.77323	1.59958	0	0	0	0	0	0	0	0.0600128	0
TMEM37	0.277583	0.933558	0.571174	0.626483	0.522324	0.296026	0	0.360543	0.584067	0.355894	0.226526	0.825939	0	0.437184	0	0.150985	1.1453	0.974009	0.320303	1.669	0	0.577092	0.495677	0.264146	0.904903	0.754864	0	0.290926	0.549846	0.698941
TMEM74B	1.23214	1.25989	0.991052	0.842803	0.460461	1.27736	0.978358	1.71036	0.860191	1.02501	0.602794	1.61111	1.04634	1.23882	1.18159	0.511302	1.3996	1.07736	0.968914	1.22936	1.93069	1.43964	0.538737	1.30238	1.46612	1.27806	0.999983	0.825609	1.10942	1.48868
TMEM8B	1.00615	1.39287	1.89245	1.08772	2.09627	1.55904	1.41443	2.17638	1.54784	1.50835	1.79455	1.06164	2.00712	1.80633	1.86049	1.75321	1.80221	1.95037	2.11803	2.19847	2.18402	1.77184	1.65709	0.426983	2.33256	1.5423	1.73481	1.71939	1.22483	2.0553
TNFAIP2	2.3845	2.65996	2.73899	2.65282	2.59131	2.50998	1.99312	3.09479	2.13599	2.12589	2.09902	2.75498	2.13269	1.70123	2.50177	2.27824	2.95483	3.1932	3.1785	3.76283	3.58701	2.26663	2.00104	2.77697	3.07225	2.52248	2.46747	1.9919	2.39571	2.32374
TNFRSF14	1.47477	0.872157	1.5161	1.30164	1.53059	1.42565	1.02553	1.96101	1.1912	1.32784	0.941057	1.38962	1.01323	1.54475	1.54017	1.4298	1.67066	1.68908	1.67302	2.34814	2.07255	0.913133	1.12753	1.43904	1.65613	1.21996	0.989859	1.17236	1.4313	1.31407
TNFSF13B	0.690156	0.574797	0.708467	0.832999	0.912597	0.528923	0.460333	0.911914	0.366228	0.260809	0	0.876617	0	0	0.303631	0.619391	0.868817	1.33994	0.883425	1.51065	1.93174	0.366846	0.276126	0.577022	0.677619	0.428234	0.346126	0.341054	0.606274	0.684698
TRABD	2.11687	1.57045	2.09317	1.25991	1.55538	1.59037	1.54576	1.81087	1.93585	1.59336	1.4827	1.63659	1.31572	1.57412	1.52985	1.67552	2.41659	2.11852	1.25194	2.52203	2.39836	1.56856	1.66735	1.18258	1.4061	1.88369	1.37677	1.5541	2.04525	1.48132
TRADD	1.2102	1.55364	1.32633	1.08829	1.46556	1.72743	1.47493	1.1733	1.21206	1.12732	0.771098	1.28134	1.21146	0.920423	1.01614	1.3167	1.73804	1.69817	1.6779	2.0388	1.99797	0.989241	1.09431	1.20841	0.97033	0.782181	1.32026	1.03446	1.16968	0.996233
TRAF2	1.01017	0.982875	1.41301	1.09923	0.792186	1.04145	1.25259	1.20395	1.24867	0.834124	1.08954	0.996901	0.161436	1.12016	1.45161	1.47834	1.54004	1.04388	1.24203	1.65458	1.53601	1.23781	0.998742	1.38669	1.18474	0.501725	0.94953	0.881426	1.41801	0.587529
TRAF3IP3	0.160135	0.306428	0	0.30883	0.404151	0.302222	0	0.480856	0	0.288967	0	0.268146	0	0	0	0.198316	0.133394	0.466033	0.599408	1.38945	0.890669	0	0.112959	0.0752451	0.0856871	0	0	0.217469	0	0.543587
TRAF5	1.47518	1.49139	1.20087	1.12544	1.07388	0.935329	1.04337	1.44533	0.87936	0.32133	0	1.09465	0	0.912903	0.98073	1.26729	0	1.35115	0.802886	1.68084	1.78542	0.424267	0.767216	0.966841	0	0	0.778162	0.686692	0	1.11097
TRAPPC1	4.21732	4.80015	5.04016	4.86041	4.60729	4.36912	4.5616	4.21412	4.3717	4.17781	4.86133	4.35424	3.67466	4.99586	4.54768	4.3206	5.57592	4.7448	4.95922	4.05029	5.5766	4.72984	4.88925	4.81494	4.7179	4.97181	3.58559	3.89216	4.9061	4.72293
TREM2	0	0.878415	0.414188	0.389491	0.459833	0.494279	0.253861	0.626021	0.400696	0.573932	0.323873	0.536907	0.240356	0.487522	0	0.516091	1.62127	1.03862	0.494168	1.47845	2.20723	0	0.302264	0.130495	0	0	0	0.198441	0.406589	0
TRIM14	0.567364	0.551593	0	0.928075	0.132577	0.49993	0	0.715215	0.15031	0.440129	0	0.608104	0.580268	0.440084	0	0	0.718291	1.15721	0.791316	1.76481	0.984624	0	0.812281	0.589386	0.844909	0.566515	0	0.609663	0.896301	0.690884
TSG101	4.82499	4.80136	4.66484	4.43383	4.69843	4.72655	4.47583	1.42025	5.02003	4.56259	4.86063	4.81025	4.59044	5.13472	4.16075	5.18043	4.66805	4.17231	4.70657	4.58484	4.51093	4.54157	5.0302	4.66913	4.94846	4.81696	4.85767	4.84904	4.93453	4.26516
TTC31	2.0152	1.2029	1.43386	0.812288	1.2736	1.60644	1.06233	1.44364	0.86647	1.43258	1.17345	1.26009	1.3841	0.651875	1.16573	1.53998	1.68345	1.43191	0.971905	3.20465	1.51785	1.41823	0.802424	1.27431	1.39474	0.984896	1.56366	0.8358	1.05022	0.990454
TTF1	3.11361	3.08316	3.04658	2.71571	3.03531	3.06403	3.28615	3.11649	3.22146	3.20381	3.12759	3.23469	3.1206	3.40822	2.85377	3.16382	3.13761	3.01698	2.80549	3.06437	1.03397	2.57083	3.22248	2.74722	3.12809	3.08297	2.84509	2.93073	3.15627	2.72325
TTN	6.28749	6.01434	5.94992	6.40661	5.75194	5.10603	5.95867	6.16153	5.72921	6.52259	7.07229	5.77641	6.08251	5.99261	6.75008	6.08304	5.23431	6.01049	6.18982	5.67485	5.18325	5.30058	6.32449	5.56966	6.08042	5.77898	6.45844	6.61169	4.9888	6.45258
TTYH3	1.29258	0.963195	1.24345	1.28105	1.05932	1.19988	0.898895	1.40124	1.06262	1.13069	1.16986	1.53157	0.918024	0.799036	1.0636	1.35801	1.39854	1.6664	1.40682	2.27841	2.14042	1.17297	1.4424	1.419	1.56047	1.05223	0.739406	1.02286	1.31355	1.20393
TUBA1C	4.16951	4.01101	4.33448	4.12069	3.99251	3.7697	4.02362	4.18778	3.60079	3.69216	3.60637	4.77974	4.51666	3.77065	3.14996	4.58328	4.34693	3.67079	4.20346	4.58957	5.66026	4.86733	3.90774	4.63551	4.27646	3.81041	4.42091	3.94863	3.94146	4.206
TUBB3	1.01471	0.546112	0.739839	0.540535	0.355747	0	0	0.75478	0.427196	0	0.394995	0.900002	0.629553	0.687153	0	0.436918	1.27276	0.717265	0.960113	0.67913	2.12745	0.461275	0.537907	0.53773	0	0.411712	0.482556	0.51589	0.58952	0.541775
TULP4	0	0.824054	0.899581	0.686479	0.866105	0.869259	0	0.878538	0.698187	0.843875	0.815229	1.08993	0.76102	0	0	0.838348	0	0.989712	0.836019	1.22238	0.917329	0.784608	0.803082	0.75986	0	0	0.701965	0.653351	0.745038	0.69469
TYMP	3.35939	3.07933	2.044	4.15723	3.10813	3.78424	2.80352	3.82445	2.5189	2.68382	2.36483	2.87917	3.1077	2.52263	2.93944	2.80721	3.51752	3.35422	3.27252	3.85226	4.70056	2.93986	3.37427	2.93391	3.14586	2.93143	2.6747	3.27479	3.64055	2.98947
TYROBP	2.79361	3.48024	2.96291	3.64983	3.28323	3.81597	2.68113	3.94752	2.92284	2.9758	2.21063	3.74658	2.48295	2.69371	2.24581	3.62792	4.59371	4.6631	3.3442	5.05144	5.39253	3.19967	3.88366	3.03994	3.56735	3.37181	2.57659	3.3606	3.95411	3.65048
UBA7	2.04705	2.89386	2.043	2.29581	2.28766	2.3974	2.46385	2.29553	1.65159	2.15935	1.79643	2.05336	1.79038	2.34497	1.93564	1.98607	2.17778	2.67829	2.74451	2.95941	2.66837	1.6152	2.07723	2.22393	1.99974	2.02269	2.03306	1.95454	2.4468	1.72608
UBD	0	0.655066	0	0.486017	0.417453	1.09357	0	2.06223	0.207053	0.192161	0	0.172242	0	0.217968	0.242887	0.156747	0.793405	0.197171	0.73937	1.64047	3.21394	0	0.332979	1.03378	0.163566	0	0.350658	0.162443	0.0696156	0.213704
UCP2	2.2043	2.52075	2.49897	2.13899	2.55419	2.60786	1.92342	3.1426	2.90274	3.42702	2.17183	2.87675	2.40408	2.81906	2.39959	3.03801	3.57486	3.02852	2.19144	3.91325	3.92172	1.86192	3.19775	2.65621	2.43432	2.5931	1.18882	1.43136	3.41942	2.35295
USP36	1.43783	1.43697	0.92555	1.95437	1.07361	0.815229	1.115	1.70695	1.5476	1.4568	1.66774	1.43493	1.62465	1.42983	1.81915	1.47093	1.61945	1.11543	1.70654	2.11658	1.5214	1.39499	1.4325	1.68234	2.26342	1.60638	1.1817	1.14905	1.76393	1.54311
VAMP1	1.44582	1.78172	2.04532	1.40799	1.73007	1.53381	1.74207	2.03519	1.26221	1.19137	1.09435	1.61102	1.4008	1.57428	1.41217	1.22702	1.95117	1.87474	1.54326	2.25077	2.22122	1.45945	1.40915	1.34746	1.38706	1.53797	1.40124	0.948332	1.55821	1.56051
VAMP8	2.03396	2.45395	2.24619	2.68061	2.33856	1.99822	1.83935	2.79047	1.75	1.79844	1.27181	2.508	1.78139	1.99712	1.91215	2.52072	3.10783	3.35369	1.80349	3.5166	3.86751	2.3368	2.18241	2.18924	2.5435	2.58601	1.80847	2.22129	2.6066	2.51643
VASP	3.15455	3.22503	2.91465	2.87066	2.87395	2.92139	2.67489	3.31219	3.01586	2.93811	2.16351	3.53177	2.79755	2.66065	2.53964	2.86837	3.2326	2.84078	3.30566	3.75983	3.74694	3.10897	3.23667	3.00377	3.56212	2.95124	2.83278	2.70273	3.27331	3.11395
VAV1	0	0	0	0	0	0	0	0.434813	0	0	0	0	0	0	0	0	0.675209	0.860554	0.076477	1.2584	1.58653	0	0.375204	0	0	0	0	0	0.501482	0.328558
VSIG4	1.48965	1.66218	1.1352	2.31224	1.60472	1.64276	0.806805	1.66233	1.27882	1.48372	1.18166	1.88304	1.58228	1.18976	1.14935	2.12228	2.90192	3.40584	1.66025	2.45392	2.49539	2.01082	2.35889	1.70075	2.0934	1.6891	1.23923	1.2553	2.39413	2.17544
WAS	0.460249	0.624108	0.360015	0.437624	0.55698	0.801194	0.447305	1.04084	0.272335	0.316918	0.354322	0.911046	0.232329	0	0.422881	0.749513	0.937803	0.992655	0.902752	1.88273	1.6074	0	0.665957	0.479246	0.447383	0.268385	0	0.533059	0.571814	0.714566
WIPF1	2.36087	2.34753	1.88667	2.28977	2.42151	2.33283	1.95722	2.63179	1.97269	2.09655	2.1299	2.49428	1.89696	1.89008	2.122	2.36107	2.17206	2.67748	2.13849	3.41724	2.56685	2.00818	2.05014	2.28911	2.3158	2.11463	1.88061	1.65843	2.11876	1.90249
XK	1.77375	1.81108	1.59361	1.4316	1.57554	1.1032	1.2438	1.81092	1.39729	1.24144	2.0519	1.4503	1.54657	2.15111	1.19351	1.62587	1.37642	1.42456	1.59866	0.547482	0.7308	1.63475	1.69019	2.00114	1.55866	1.66758	1.51077	1.48508	1.44969	1.59129
YWHAZ	4.81742	5.49758	5.14529	5.21986	3.79829	5.09709	3.7547	5.41677	4.78416	5.31639	3.74617	5.33194	3.52495	5.21413	4.8537	5.54788	5.26806	5.16876	5.16443	5.59338	5.45461	5.24683	4.7719	5.53644	4.30288	5.21187	5.18712	5.29674	4.22539	5.31701
ZBTB24	1.93465	1.61307	1.77693	1.39913	0.922566	1.05577	1.37602	2.00535	1.55854	1.47625	1.25264	1.41336	1.47683	1.74629	1.45406	1.36655	1.8822	2.03822	1.90755	2.44556	2.8464	1.50125	1.4165	1.68959	1.42362	1.46761	0.999693	1.14665	1.04869	1.19662
ZBTB7B	1.76192	1.49155	1.74086	2.08984	1.59587	1.19807	1.94822	1.70417	1.71437	1.19121	0.799242	2.21044	1.62416	1.27393	0.331564	1.85214	1.98066	2.00785	2.06687	2.31501	2.58595	1.0619	0.789729	1.5605	1.68484	1.60023	1.68043	2.20929	2.45155	1.89266
ZC3H10	1.73817	1.80129	1.27934	1.42043	1.60418	1.24221	1.30942	1.58639	1.6634	1.43186	1.57687	1.48735	1.59173	0.0889408	1.33471	1.75442	1.36778	1.67957	1.59971	2.08672	1.84236	1.55625	1.57247	1.1859	1.51207	1.2491	1.36671	1.34708	1.68825	1.40422
ZHX3	1.07341	1.91812	1.15981	1.16393	1.20931	1.69743	1.40736	1.82859	0.866436	0.968737	1.45649	1.0686	0.934615	0.963185	1.4577	1.75492	1.23801	1.89501	1.81657	2.04463	1.54783	1.25763	1.28852	0.60181	1.63442	0.831381	1.50424	1.0703	1.47992	1.97961
ZMAT2	5.0501	4.94896	4.76461	3.41048	4.7134	4.83314	4.49759	3.7096	4.91477	5.04335	4.96706	5.20306	5.11738	5.14536	3.88942	4.07579	3.83123	4.76562	3.98065	4.04515	4.80426	4.5958	5.13977	4.82722	4.88975	4.91571	4.81141	4.85509	5.0493	4.90193
ZNF135	1.29093	1.25428	1.36519	1.72428	1.19408	1.33906	1.43899	1.01727	1.6933	0.932486	1.05204	1.88217	0.529953	0.384122	1.31877	1.52451	1.62225	0.955313	0.962916	1.51299	1.92398	0.99108	1.4344	1.22176	1.55506	1.65981	1.44248	0.920732	1.24787	1.32173
ZNF385A	1.11502	1.30908	1.094	1.13128	1.38775	1.22901	1.19038	1.45373	1.13329	1.21223	0.855447	1.3859	1.11084	0.676355	0.816333	1.17675	1.66781	1.65406	1.48443	2.28267	2.3695	1.25117	1.44432	0.847918	1.41221	0.898721	1.32761	1.31578	1.35189	1.66425
ZNF703	2.29692	2.21465	1.97179	1.63614	1.73734	1.85455	1.37914	2.38447	1.42413	1.71336	1.50104	2.22699	2.21609	2.26854	2.08476	1.83018	2.15035	1.92516	2.33803	2.96101	2.41554	2.27904	2.18512	1.81364	2.37972	2.1514	2.51855	1.8908	1.94702	2.21756
ZWINT	1.0459	0.569802	0	0	0.677673	0.737169	0	0.892103	0.524526	0.391481	0.44134	0.619364	0.591505	0	0	0.962278	0.555646	0.733822	1.3271	0.932296	1.30461	0.810228	0.839547	0.917363	0	0.389212	0.809401	0.970673	0.862744	0.743697
ZYX	4.3391	4.07579	3.85489	3.75747	3.75669	3.92918	3.49788	4.24856	4.34338	4.37131	3.57407	4.43823	4.0053	3.64921	3.86325	4.13483	4.0475	4.11098	4.20011	4.91391	5.03632	3.98169	3.94132	3.9465	4.5512	3.8277	3.51099	3.55681	4.10037	3.99482

## Sheet: blue
	GSM3984464	GSM3984465	GSM3984466	GSM3984467	GSM3984468	GSM3984469	GSM3984470	GSM3984471	GSM3984472	GSM3984473	GSM3984474	GSM3984475	GSM3984476	GSM3984477	GSM3984478	GSM3984479	GSM3984480	GSM3984481	GSM3984482	GSM3984483	GSM3984484	GSM3984485	GSM3984486	GSM3984487	GSM3984488	GSM3984489	GSM3984490	GSM3984491	GSM3984492	GSM3984493
A4GALT	3.33635	2.74053	3.30535	3.04554	3.34561	2.4295	2.76007	3.57093	3.78278	2.74584	2.3081	2.90292	2.4086	2.62348	3.48334	3.16929	3.34709	3.27201	3.48689	3.43394	3.20083	3.69788	3.38846	3.2894	4.04197	3.20701	2.68875	2.8693	3.48932	3.22504
ABCA8	3.57542	3.79058	3.01122	3.8925	3.8415	3.04525	2.87114	3.51141	3.61036	3.72019	3.75453	3.68571	3.491	3.22845	3.33	3.96681	2.96027	4.48176	3.74087	4.66147	2.24944	3.94634	3.90449	4.58548	3.93727	4.05704	3.23128	3.62366	3.38942	3.82389
ABCB1	0.993066	0	0.71616	1.22359	0.740459	0.91729	0	0.948578	1.12193	0	1.13598	0.788085	0	0	0	0	0	1.05415	0.801208	1.00537	0	0	0.530674	0	1.56429	0.616567	0.88823	0	1.26192	1.09287
ABCC1	1.94973	0.878528	0	1.22711	1.66804	1.32208	0	1.78066	0.999578	1.87488	0.798994	1.65581	1.10795	1.06038	1.47432	1.65943	1.48301	1.6407	1.38099	2.12687	1.29912	1.41924	1.46192	1.8231	1.69427	1.63173	1.00104	1.55156	0	1.54615
ABCC4	0.694185	0.523585	0	0.702455	0.2434	0.223189	0	0.678261	0	0	0.512053	0.69482	0.521145	0	0	0	0	0.509776	0	0.627277	0	0.101892	0.66677	0.842779	0.443311	0	0	0.0831044	0.717494	0.685889
ABI2	2.54886	3.2794	1.6953	3.14596	2.63383	2.39713	2.54663	3.45674	2.80948	3.31463	3.44901	3.31895	1.97724	1.65914	2.55322	3.24554	2.29579	3.27226	2.79765	2.68838	2.59405	2.88075	3.19037	1.75493	2.77717	2.66178	2.39281	2.03871	2.6525	2.80439
ACAD8	3.56387	0.434684	1.16602	3.39295	0.66068	3.54549	2.96131	0.364497	1.32665	3.52741	3.78439	3.71532	0.436171	3.59424	0.37987	0.192134	1.20743	3.44171	0.389605	3.65659	0.493374	3.6514	3.55064	3.6396	3.93495	3.59321	3.52004	0.313967	3.69637	0.90743
ACE	2.37489	1.89712	1.90338	1.45013	1.76472	2.79637	1.16245	2.90468	1.72879	2.44188	2.15722	2.42198	0	1.31936	2.00582	2.51548	1.18921	2.15315	2.46306	2.67021	2.37516	1.45047	2.45868	2.28767	2.30595	1.86748	1.54465	1.97769	2.40591	1.64458
ACKR3	2.65534	2.33719	3.04983	2.41602	2.64951	2.72441	1.82087	2.28464	2.24965	2.83484	2.21635	2.51722	2.64859	1.59761	3.08029	2.71651	2.44004	2.65435	3.01229	2.36022	2.66654	2.72929	3.02882	3.31936	3.42898	2.74036	2.1653	2.31318	2.42415	2.31274
ADA	1.74441	1.87907	1.41063	1.46982	1.48308	1.49468	1.34937	1.90892	1.16227	1.52883	1.10966	2.03492	1.30133	1.46512	1.53916	1.34461	1.57304	1.85397	1.78999	2.95898	1.55866	1.58131	1.86308	2.00406	2.39198	1.69827	1.80621	1.7082	1.67567	1.30315
ADAM15	3.70689	3.33259	3.32608	3.53225	3.6237	3.73938	3.14527	3.67384	3.73786	3.54952	3.14931	3.94685	3.81038	3.28847	3.14657	3.61343	3.36442	3.71943	4.0809	4.16274	3.58919	3.61	4.14795	3.82442	4.19173	3.89115	3.74259	3.89237	4.43483	3.68435
ADAMTS1	3.95791	3.58888	3.57725	3.68536	3.41161	3.10708	3.0962	3.52746	3.28674	3.27935	3.57372	3.75598	3.18094	3.47452	3.42558	2.99866	3.37369	3.77705	3.64797	3.36465	3.27297	3.72547	4.4509	4.49103	4.12309	3.08149	2.54645	2.97184	4.50114	3.04465
ADAMTS5	0.615952	0.657131	0	0.987192	0.567022	0	0.58542	0.0628746	0	0	0.313637	0.531252	1.1701	0	0	0	0.0344425	0.757	0.138474	0.755927	0	0.49164	0.661612	0.726432	0.699864	0.553393	0.768194	0.586518	0.248514	0.619533
ADAMTSL3	1.63565	1.05634	1.2866	1.85029	1.86585	1.54486	0.624981	1.65279	1.21227	1.50146	1.98699	1.45652	1.07611	0.775512	1.16458	2.18986	0.873206	1.65761	1.51116	2.26786	1.00168	1.54226	1.72001	1.97151	1.47494	1.50186	1.04882	1.57941	1.51337	1.2891
ADAMTSL4	3.19089	2.53392	1.9793	2.52393	1.92636	1.90168	2.77422	2.97312	2.47358	2.81769	2.31542	2.5936	3.04896	2.66957	1.58662	1.79055	2.41998	2.51132	2.83679	2.49734	1.74206	3.0845	2.92641	2.66616	3.49894	2.51042	2.49898	2.32295	2.85576	2.8385
ADGRA2	2.83085	2.82319	2.51908	2.29819	2.80763	2.78221	1.14153	3.04505	1.8726	3.03003	2.34585	2.92124	2.32878	2.02107	2.23686	2.92956	2.01235	2.76841	2.89283	3.63133	2.55502	2.20668	2.75432	2.84334	3.0883	2.61525	2.11707	2.31621	2.69299	2.34419
ADGRF5	4.31732	3.94704	3.27642	4.61074	3.99052	4.51484	2.84484	4.24646	4.02437	3.77374	4.30603	4.15311	4.37849	3.9609	3.39031	4.07119	3.15858	4.10935	4.07647	4.48965	2.68552	4.28529	4.74131	4.69748	4.50006	4.71237	4.24942	4.33647	4.63034	4.50539
ADGRG1	2.6691	1.99897	1.48357	2.32736	2.0482	2.32104	1.5185	2.38184	2.38877	1.94158	1.8584	2.26934	1.7541	2.14154	1.51777	2.12005	1.57752	2.01803	2.15826	2.68928	2.04349	2.18722	2.07879	2.51034	2.39445	2.05866	2.13081	2.03175	2.36666	2.30453
ADH1B	3.56741	4.0371	3.9096	4.68027	4.58614	3.34763	3.69647	3.94291	3.26685	3.56587	3.0401	4.65175	3.58029	3.47793	3.98114	3.53884	4.58191	4.31257	4.25308	5.26706	2.60718	4.48373	5.78327	4.47242	4.88593	4.52602	3.94459	4.91746	4.79938	1.59978
ADH1C	3.56741	4.0371	3.9096	4.68027	4.58614	3.34763	3.69647	3.94291	3.26685	3.56587	3.0401	4.65175	3.58029	3.47793	3.98114	3.53884	4.58191	4.31257	4.25308	5.26706	2.60718	4.48373	5.78327	4.47242	4.88593	4.52602	3.94459	4.91746	4.79938	1.59978
AFAP1	1.56632	1.12798	0.817385	1.26729	1.38584	1.15579	0	1.34955	0.880559	1.1451	0.907604	1.50641	0.773015	0.536119	0.721991	1.65583	0.852668	1.60488	1.46399	1.94124	0.984583	1.27211	1.33387	1.46181	1.18585	0.822597	0.88753	0.621585	1.31598	1.08989
AGAP2	2.37966	1.76756	1.65922	1.53049	1.43131	2.51651	1.97822	2.59576	1.36677	2.11928	1.19506	1.95007	2.14524	1.28245	2.3108	1.60332	0.75354	2.25203	2.19041	2.5235	1.74772	1.71401	1.91304	2.12778	1.91581	1.79702	2.02253	1.9013	2.0621	1.13437
AIF1L	3.52742	2.88479	2.45597	3.19755	3.40534	3.89656	2.44976	3.38175	3.26116	3.55902	3.35347	3.55272	2.96024	2.8083	2.75033	3.39552	2.14045	3.39983	3.12153	3.83399	2.22438	3.83782	4.49203	3.90174	4.20967	3.87496	3.77865	3.60986	4.72961	3.79457
AKAP12	0.927065	0.798297	0.729592	1.03289	2.63589	0.69936	0	2.04231	0.75344	0.623093	0.53788	1.29115	0.776918	1.74335	1.86107	2.74131	0.640229	0.858559	2.18432	2.99557	0.707983	2.02994	0.938403	2.4662	2.46932	0.776409	0.430311	0.62551	0.892275	1.09266
AKT3	2.22678	2.04919	1.61019	2.01921	2.0292	2.18659	1.43423	2.22235	1.66119	2.08618	2.15778	1.81914	2.18991	1.78586	1.3126	2.19618	1.02399	2.07007	2.25478	2.55791	1.36118	1.85029	2.13617	2.20765	2.00842	1.86616	1.68555	1.79488	2.15454	1.65422
ALAD	4.29702	5.0178	3.67767	4.10575	4.1481	3.31074	3.47412	3.9239	3.75278	4.09939	3.69438	3.75067	3.97881	4.40013	3.1744	3.6113	3.94613	3.81956	4.48554	4.59195	4.26042	3.57701	4.95967	4.18594	4.1783	3.78777	4.3869	4.51892	5.02636	3.99427
ALDH1A1	3.14652	3.40991	2.45752	3.11777	3.66308	3.28372	2.67575	3.15437	3.39603	3.19528	3.01862	3.15441	2.46359	3.4012	3.16045	3.84163	2.77987	3.732	3.00496	4.65252	2.35729	2.99776	3.72926	3.24589	3.70349	3.47412	3.27494	3.6775	3.5882	3.30429
ALDH1A2	2.1442	1.82191	2.1069	1.94535	2.47573	2.30478	1.48883	2.49252	1.75665	2.2846	2.68781	2.53922	1.33272	1.66297	2.42802	2.79716	1.62358	2.72934	2.10434	2.95207	1.6342	2.23437	2.41106	2.42834	2.35886	2.17925	2.08035	2.37373	2.15506	2.60199
AMOT	1.19489	0.833295	0.927436	0.992125	1.38398	1.15264	0	0.925676	0.632789	0.813453	1.08299	0	0.645717	0.810886	0	1.15914	0	1.15904	1.19677	1.5787	0	1.25054	1.40252	1.38135	1.1962	1.15732	0.789526	1.21614	1.27319	1.30357
ANGPT1	1.18584	1.62749	0.757465	1.29961	1.13972	1.02191	0.938131	1.34196	0.948196	0.78399	0.782056	1.08363	1.10829	0.632984	0.823672	1.09937	0.718002	1.64858	1.31931	1.83542	0	1.10075	1.98951	0.949704	1.0401	1.19752	0.584547	0.767337	1.00626	1.02202
ANGPTL7	1.75672	0.887983	0.837433	1.26943	1.17354	0.909513	0.393962	0.536355	1.60277	0.759308	1.21515	0.797416	0.89206	0	0.633545	1.18242	0.903556	0.897788	0	2.50162	0	0.488938	0.802187	0.592956	1.06521	1.23449	0.425349	1.23464	0.724741	0
ANOS1	1.74767	1.25357	1.17182	1.21034	1.25449	1.09406	0	1.37314	1.17494	1.12602	1.56491	1.68502	1.03257	0	1.03079	1.83637	0.451317	1.70406	1.3635	1.7598	0.422538	1.10746	1.10272	1.54696	1.24958	1.23682	0.929921	0.904789	1.12676	1.09774
ANXA2	6.47641	6.13664	6.05401	5.95267	6.27513	6.13506	5.23307	6.37462	5.71888	6.14752	5.4894	6.66177	5.69276	5.69297	5.37715	6.2126	6.25857	6.06475	5.92696	7.03942	6.47688	5.73284	6.1674	6.1884	6.2862	6.26705	5.70361	5.88258	6.23678	6.17327
APCDD1	3.2574	2.95594	2.91188	3.14909	3.82256	3.18798	2.96928	3.33354	3.10611	2.93731	3.50408	2.87251	2.64631	3.03036	2.26443	3.65662	2.59122	2.98785	3.83135	3.92387	2.31604	3.56488	3.30271	3.57457	4.26479	3.28767	3.30656	3.14943	3.41581	2.84111
APLNR	2.85164	2.37972	2.59626	1.77398	2.84836	3.69062	1.65943	3.58852	3.52261	3.43568	2.2106	3.08919	1.75857	1.63315	3.51786	3.40898	2.12697	2.80337	3.48933	4.01379	2.24212	2.98209	3.90026	3.39122	3.41652	3.56323	2.91306	3.52752	3.90299	2.85507
APOL1	3.16981	3.1933	2.79769	3.68107	3.55479	3.18009	2.73465	3.84163	3.16119	2.64977	2.48686	3.17092	2.43456	2.9549	2.4643	3.20047	2.69088	3.0729	3.593	3.48983	3.65384	2.78046	3.62305	2.9692	3.36042	3.01392	2.96576	3.14133	3.60904	3.51345
APOLD1	4.57457	3.88739	2.71938	3.68005	3.09421	4.34855	2.93686	4.00391	3.11413	2.50724	3.33498	4.47138	3.95665	3.90819	3.99427	4.1217	2.98157	2.57734	3.915	3.50211	2.25167	4.07254	5.45447	3.94477	3.75184	2.82423	2.76478	2.37863	5.43466	2.95725
AQP1	6.44136	6.6468	5.90507	5.89115	6.4852	7.08252	6.0589	6.88898	6.36571	6.44589	6.61825	6.81438	7.21679	6.32234	6.47355	6.74936	6.19635	6.22292	6.56566	7.12346	6.18927	6.8085	7.18179	7.27414	6.9129	6.64363	6.70398	6.97742	7.08696	5.60434
ARHGAP10	1.19646	3.80663	3.55233	3.85132	2.76335	3.3369	3.27443	3.63322	3.91196	3.80941	4.08425	3.4987	3.95386	3.77378	3.31125	3.41109	3.42108	3.64484	3.6986	1.08298	3.45643	3.50813	3.02479	2.79341	3.63246	3.61558	3.53611	3.68255	2.06799	3.84764
ARHGAP18	1.86005	1.73081	1.38322	1.42565	1.5943	1.6849	0.813917	1.92951	1.01818	1.57088	1.62582	1.61337	0.84239	1.09785	1.40996	2.05529	1.44185	1.63696	1.55842	2.24267	1.254	1.5179	2.02919	1.53023	1.62334	1.68811	1.25754	1.32776	1.87135	1.53443
ARHGAP27	1.94744	1.67005	1.48893	1.94753	1.50335	1.50072	1.19801	1.67823	1.59564	1.19274	1.27608	2.44562	1.58686	1.01144	1.49621	1.9838	1.12366	1.84233	1.98545	2.08568	1.42536	1.71294	1.64349	1.51068	2.1839	2.06019	1.75406	1.95623	1.87181	1.79611
ARHGAP29	3.38766	3.10494	2.89634	3.08661	3.16817	3.2844	2.45632	3.36172	2.78145	3.01706	2.87434	3.31647	2.51787	2.23806	2.82026	3.22455	2.4064	3.32386	3.15745	3.43554	2.55333	3.06938	3.49924	3.3218	2.89743	3.2431	2.73083	3.02394	3.31503	3.0881
ARHGAP31	2.7134	2.56194	2.17536	2.5589	2.33996	2.84214	2.02288	2.7951	2.4127	2.73394	2.6028	2.75807	2.85635	2.43946	2.38504	2.45201	1.84132	2.73423	2.83365	3.07267	2.02964	2.69179	3.05861	2.49833	2.82027	2.99478	2.46508	2.65158	2.77922	3.08666
ARHGEF15	2.84205	2.67903	2.05674	2.70755	2.71675	2.90888	2.18295	3.10571	2.60503	2.72053	2.1275	2.8756	2.3331	2.08329	2.57075	2.81867	2.44222	2.62687	2.66663	3.16969	1.97726	2.39974	2.73887	2.669	2.8222	2.63093	2.24553	2.34239	3.15342	2.56256
ARL4D	1.78795	1.52246	1.50665	1.84951	1.72967	1.75818	0.998309	1.88313	1.39562	1.67786	1.72577	2.02021	1.73644	1.55665	1.16334	1.82941	1.46175	1.64152	1.76657	2.45448	1.42963	1.68379	1.98577	2.17362	2.54696	2.03381	1.54966	1.52822	2.1539	1.80384
ARL6IP1	4.18774	4.10207	3.4399	3.96927	3.60428	4.38322	3.15271	4.01891	3.9428	3.85427	4.05207	4.18121	4.40157	3.89832	3.5795	4.19486	3.59755	3.96856	3.9037	4.6038	3.51694	3.33922	4.2384	3.69244	3.70447	3.73251	3.31469	3.65377	3.89239	3.76016
ARMC2	0.719349	0	1.02819	0	0.939222	0.795951	0	0.984231	1.14609	0	0	0.962729	0	0.720721	0	0.891165	0	0.969522	0	1.07599	0	0	0.670402	1.04939	1.26092	0.699072	1.04582	0	0.949563	0
ASPA	0.759837	0.842252	0	0.567869	0.864569	0.0739107	0	1.21705	0.730623	0.264886	0.327222	0.771864	0	0.192459	0	0.284802	0.48556	0.970929	0.244144	1.19011	0	0.4186	0.515394	0.721421	0.362633	0	0.356241	0.55697	0.424652	0.670816
ATF3	2.71633	2.28937	1.63821	2.71277	1.66658	1.53855	1.18561	2.32613	5.59961	2.94861	3.48959	2.60054	2.09209	2.72682	1.20013	1.99835	1.99355	1.9502	1.84222	3.64912	2.41587	2.51494	2.67883	4.48663	4.16028	2.53497	2.24472	2.94457	3.00889	1.88165
ATP6V0E2	3.89414	4.07226	4.26513	3.06411	4.14655	4.40484	3.38303	4.50384	3.65424	3.86578	3.7625	4.64759	3.82559	4.39096	2.29109	3.44725	3.30524	4.02727	4.49357	3.94415	4.1317	4.48429	4.31014	4.19139	4.52557	4.48442	4.43687	4.39482	4.69304	3.9846
B2M	9.60602	9.73386	9.29067	9.80178	9.58459	9.99663	8.86281	10.1007	9.67653	9.34126	9.20016	9.77796	9.2995	9.37533	9.03075	9.8655	9.23872	9.58607	9.90715	10.3179	10.0676	9.30228	10.105	9.44608	9.84038	9.7496	9.17447	9.46589	9.99279	9.3896
B3GNT5	0.615988	0.700694	0.565213	0	0.785589	0.839639	0.678314	0.724788	0.578881	0.540365	0	0.733653	0.618207	0	0.797625	1.10749	0.863772	0.919875	0.675748	1.30566	0.392387	0.970809	1.4675	1.13973	0.733849	0.772069	0.667842	0.606636	1.22751	0.560908
B4GALT1	3.73423	3.04986	2.95103	3.35035	3.22454	2.98205	2.32652	3.43012	3.0654	2.98775	3.14439	3.41255	3.37172	3.4688	3.27536	3.08335	2.66364	3.08702	3.11441	3.6687	2.87371	3.62313	3.22051	4.13489	3.68859	3.55907	3.07586	3.22264	3.30685	3.5551
BCHE	1.29156	1.12205	0.535149	0.974124	1.13117	1.13659	0.615145	0.871685	1.38429	1.09966	1.40112	1.63376	1.05761	0.337001	1.08845	1.68171	0.30072	1.36479	1.27383	1.49824	0	1.32212	1.35176	1.38495	1.18658	1.41635	0.94079	1.36143	1.19381	1.24928
BCKDHB	2.54772	2.73824	2.44404	2.63373	2.80387	2.83044	2.33163	2.39617	3.06335	2.11596	2.65001	2.33599	3.25357	2.67491	1.56018	2.78111	2.028	2.96918	2.90063	2.67029	2.91615	3.1339	3.08402	2.89722	2.83863	2.75727	2.57965	2.76482	2.46019	2.98514
BCL6B	2.36611	2.2901	2.01378	2.14743	2.52628	2.64142	2.11237	2.85021	2.43915	2.32827	1.64959	2.59144	2.01313	2.27362	2.44067	2.72273	2.11982	2.07514	2.82848	2.7772	2.27864	2.78345	3.37068	3.42681	3.26814	2.75837	2.33921	2.56354	3.45418	2.4958
BHLHE40	2.86605	2.40863	2.95179	2.88197	3.00148	2.68518	2.73566	2.54307	2.18584	2.72204	1.98585	3.31079	1.74048	3.05824	2.44186	2.3444	2.86526	2.47168	2.88124	3.23903	2.99433	3.96933	4.62789	4.09162	3.76299	3.29356	3.53645	3.33518	4.85148	1.52289
BTN3A1	2.10179	2.15877	1.68776	2.22675	2.34807	2.37423	1.33423	2.73607	2.26435	1.67748	1.71855	1.99806	1.55172	1.46201	1.8568	2.27021	1.45627	2.09789	2.76982	3.09904	2.39703	1.7434	2.48736	2.0572	2.30422	1.96607	1.82493	1.74701	2.5751	1.94298
BTN3A2	3.39206	3.52369	2.5665	3.57358	3.51677	3.26822	1.77683	3.77895	2.90205	2.99895	2.95383	3.3711	3.12954	2.9949	2.87083	3.46413	2.41183	3.81581	3.74031	4.37235	3.68093	2.58859	3.53353	2.93146	3.37485	3.34282	2.94233	2.78304	3.74249	2.9298
BTN3A3	3.39206	3.52369	2.5665	3.57358	3.51677	3.26822	1.77683	3.77895	2.90205	2.99895	2.95383	3.3711	3.12954	2.9949	2.87083	3.46413	2.41183	3.81581	3.74031	4.37235	3.68093	2.58859	3.53353	2.93146	3.37485	3.34282	2.94233	2.78304	3.74249	2.9298
BUB1B	0.65948	0	0.267269	0.148467	0.0672463	0.589178	0.160801	0.110528	0	0.361516	0	0.147028	0.992085	0.69169	0.0954127	0	0	0	0.261473	0.788931	0.159908	0.872754	0.702263	0.972187	1.02108	0.679319	0	0.154591	0.826528	0.723408
BUB1B-PAK6	0.65948	0	0.267269	0.148467	0.0672463	0.589178	0.160801	0.110528	0	0.361516	0	0.147028	0.992085	0.69169	0.0954127	0	0	0	0.261473	0.788931	0.159908	0.872754	0.702263	0.972187	1.02108	0.679319	0	0.154591	0.826528	0.723408
C17orf58	1.45528	0.818064	0.968392	1.23707	0.944374	1.30394	0	1.21593	0.930497	0.96513	0	1.40946	1.04694	1.41505	0.684673	0.980064	0.800121	0.614732	0.758958	1.88194	1.30025	1.37713	1.19253	1.35447	1.66663	1.78144	1.24644	1.0888	1.19713	1.18925
C1QTNF9	2.23555	1.99397	0.691198	0.907194	0.868198	2.07731	0.965025	1.87505	1.93452	1.82155	1.07591	2.73055	1.55043	1.97862	1.58822	1.92914	1.56687	1.74932	1.44064	1.88624	1.62141	1.22654	2.61828	1.82018	1.62611	0.779365	1.4342	1.37027	2.03767	1.13923
C1QTNF9B	1.33013	1.78227	0.854222	0.11517	0.867281	1.40948	0.752338	1.91734	1.34607	1.69087	1.05881	1.31752	0.278899	0.844243	1.00073	1.27703	0.88129	1.00378	1.41129	1.0147	0.411961	1.0256	1.70632	1.41976	0.37594	0	1.30812	0.431014	1.27222	1.07812
C1orf115	3.11627	2.59914	2.37059	2.67045	2.47004	3.22165	2.13977	3.26856	3.19686	3.44651	2.55071	3.4611	2.64456	2.6567	2.74516	2.7042	2.49309	2.90713	3.00781	3.28218	2.24185	3.23234	3.75298	2.91043	3.36542	3.07191	2.65464	3.24449	3.75512	2.85276
C1orf54	3.89778	3.61308	3.17119	2.74216	3.49011	4.48526	3.38317	4.07867	3.41995	2.63459	3.27382	4.0251	2.87778	3.40484	3.42465	4.09588	3.63745	3.54907	3.42286	4.16027	3.19899	2.81849	3.99156	3.72859	3.47456	3.52906	3.1387	3.40954	4.01909	3.58915
C3	3.50156	3.61653	2.48817	3.58525	3.33185	3.20914	2.65372	2.83263	3.87096	3.13728	3.12093	4.09493	3.09158	2.92486	3.6186	2.13754	3.99536	5.33349	3.40802	5.47766	3.58535	4.25494	4.76722	4.5961	4.40794	4.43706	4.18157	4.83116	4.58602	5.0712
C8orf88	4.125	4.23107	3.67354	3.77506	3.63618	3.35881	3.23789	3.74416	4.28702	4.16845	3.765	4.12578	4.16667	4.09977	1.67524	3.73735	3.14015	3.34917	3.40409	3.51024	3.26894	4.0097	4.1513	3.91007	4.52157	4.26168	3.64115	3.69946	3.94048	3.76512
CA4	3.07916	3.2974	3.19293	1.85045	3.66659	4.53208	2.86859	4.07456	3.44404	3.6804	3.14833	3.85408	3.57817	3.20326	3.86102	3.83675	3.10249	2.06733	3.75673	3.79984	2.32669	3.84696	4.4531	4.15336	3.6374	3.79135	3.62791	3.89282	4.59768	3.35055
CA8	1.4412	0.86863	0.491395	0.937817	0.94592	1.61276	0.659573	1.19884	1.14377	0.94233	0.990843	1.46345	1.29796	0.864992	1.19437	1.66773	0	0.91627	0.952712	1.33872	0.423428	1.51379	1.57196	2.01605	1.86451	1.44536	1.20219	1.37567	1.59168	0.986694
CACHD1	0.73705	1.14927	0	0.958411	0.596513	0.878821	0	1.06943	0	0.936058	0.803143	0.771118	0.400868	0	0	1.0757	0	0.83539	0.540841	1.2431	0	0.599758	0.849091	0	0	0.627046	0	0	0.612151	0.702419
CADM3	0.921439	0.873088	0.584185	0.65518	1.22393	0.363441	0	0.841047	0	0.501704	0.42366	0.990261	0.475642	1.18667	0.698675	0.564477	1.26762	1.05933	0.996287	1.54349	0	0.888174	1.14168	1.03037	1.73097	1.13672	1.13057	1.10831	1.37959	1.02187
CAMK1D	0.480976	0.633148	0.721302	0.701772	0.669869	0.659853	0.33422	0.586895	0.621916	0.625853	0.140395	1.36184	0.608487	0	0.693507	0.859996	0	0.927648	0.633387	1.22083	0.268016	0.245149	0.530095	0.664021	0.702821	0.979361	0.465799	0.501566	0.739819	1.35825
CAP1	3.31126	3.35868	3.26704	3.54746	3.61703	3.1956	2.03566	3.28892	3.56883	3.34078	2.95021	3.51843	3.08528	2.73837	2.95207	3.6078	2.79571	3.41869	3.444	4.26955	3.66224	3.45219	3.30725	3.29378	3.43766	3.14775	2.92271	2.83255	3.25901	3.39686
CARD10	2.20011	1.87917	1.68356	1.84883	2.0404	2.49347	1.52331	2.36269	1.90065	1.99253	1.80446	2.13459	1.87931	1.53741	2.00699	2.24562	1.80936	2.13722	2.61496	2.62404	1.7407	1.76406	2.46275	2.0595	1.95913	2.01732	1.43735	2.05176	2.46445	1.70707
CARD6	1.41572	1.34945	1.15459	2.28892	1.45267	1.54362	0	1.55273	1.24895	1.25144	1.21406	1.47243	1.08762	1.12063	1.08283	1.34558	1.10684	1.7495	1.45225	1.98561	1.26473	1.12506	1.42477	1.25565	1.51339	1.46698	1.15968	1.06773	1.49621	1.39982
CARHSP1	2.7506	2.32287	2.01792	2.0408	2.10511	2.52054	1.85335	2.12838	2.43562	1.98525	1.87903	2.53025	2.07825	1.65802	1.62598	2.29132	2.34855	2.21704	2.44657	3.00433	2.23702	2.20507	2.64556	2.35702	2.64153	2.24085	2.01194	1.73085	2.58763	2.12452
CASKIN2	2.6621	2.16347	2.13546	2.4302	2.03543	2.70662	1.80203	2.60453	2.63217	2.60754	1.92854	2.69304	2.42422	2.20349	2.54634	2.28279	2.31702	2.49423	2.56441	2.8597	2.24168	2.23312	2.82277	2.56871	3.16308	2.58212	1.99791	2.50098	2.95711	2.64517
CASP1	2.32266	1.49314	1.83996	2.23072	1.80625	2.06347	0.685372	1.80186	1.67734	1.62205	1.37996	1.87642	1.9297	1.55126	1.72261	1.87615	1.63186	1.95305	1.91801	2.88485	2.24641	1.71002	1.88991	1.3613	1.66789	2.23591	1.70581	1.56378	2.03999	1.75154
CAV1	6.44631	6.56926	5.95935	6.08231	5.87426	6.64253	5.56579	6.52996	6.57238	6.50824	6.09391	6.64026	6.20031	5.93183	5.84228	6.55589	5.45519	6.08095	6.14756	6.73182	5.95719	6.14088	6.15708	6.04922	6.60863	6.54851	5.89759	5.91645	6.11771	6.41013
CBL	1.35289	1.19561	1.05547	1.10002	1.2086	0.906159	0.761524	1.16169	1.04414	0.838029	0.968563	1.23899	0	0	0.788409	1.40233	0	1.39652	1.07771	1.59507	0	1.14504	1.23812	1.34096	0.98893	1.06832	0.912643	0.933845	0.941904	1.12137
CCDC134	3.13006	3.05997	3.80894	2.96402	3.85524	3.48161	2.86112	3.65953	2.94877	3.72978	3.77915	3.98585	3.33542	2.91769	3.84283	3.49184	3.56112	3.50116	3.89446	3.93056	3.14948	3.24732	4.05543	3.85624	3.89369	3.40566	2.96384	3.40244	4.24108	3.44799
CCDC85A	1.33679	1.41898	0.671307	1.08099	1.1138	1.95962	0.866159	1.38546	1.91715	1.3492	1.61397	1.29739	1.0353	0.874502	0.768696	1.75105	0.724958	0.918943	0.755605	1.28339	0.586471	1.26387	1.17508	1.10986	1.20661	1.02041	0.814834	1.09404	1.31698	0.908423
CCL21	3.59721	2.9919	2.95127	2.62324	3.33386	3.07758	2.35315	2.47386	2.86109	2.06935	2.77564	2.26925	2.28325	2.8775	3.32643	2.79324	1.89056	4.62177	2.88759	4.40201	2.32553	2.92592	4.14933	2.46229	3.40324	1.62506	2.14659	3.43171	3.89375	3.51401
CD109	1.22658	1.23616	0.984739	1.06309	1.31462	1.15388	0	1.57577	0.888231	1.10179	0.992048	1.21414	0.867308	0	0	0.942015	0	1.42378	1.31666	1.92658	0	1.36532	1.53727	1.67618	1.32106	1.46683	1.04402	1.24392	1.24818	1.10809
CD1D	0.807103	0.109484	0.357382	0.0802661	0.482513	0.848041	0.503171	0.375623	0.146401	0.548085	0	0.680469	0.985734	1.15028	0.259471	1.00988	0.207216	0.174481	0.578653	0.763261	0.449632	0.746844	1.02323	0.773102	0.771551	0.792405	0.706868	0.824184	0.838596	0.534219
CD248	2.40823	2.23652	2.49831	1.74726	2.04033	2.1633	1.79719	2.22701	1.51801	2.15911	1.35788	2.40056	1.54792	1.09434	2.05765	1.66913	1.79359	2.15408	2.42604	3.33083	2.08451	2.08587	2.07223	2.11659	2.26679	2.44246	1.99219	1.81304	2.21497	2.40154
CD320	3.01181	3.2921	3.3856	2.81543	3.48008	3.62704	3.19213	3.28435	3.07488	2.99934	2.83806	3.80434	3.59072	3.15651	2.49752	2.98188	3.59542	2.72249	3.4739	3.86611	3.45756	3.29406	3.88683	3.59471	4.21908	3.92514	3.63125	3.62717	4.16627	3.23045
CD34	4.96356	5.09325	4.56198	4.89436	4.92999	5.43415	4.11534	5.38928	4.80594	5.1824	4.56824	4.98683	4.24933	4.00317	4.58729	5.02535	4.33178	5.0044	5.21097	5.83778	4.43709	4.59669	5.41254	5.06987	5.01688	5.23596	4.69583	4.67579	5.44492	4.92829
CD82	2.71046	3.35427	2.66561	3.02599	3.07417	3.1931	2.75887	3.48258	3.04813	3.08019	2.96437	3.15168	3.25068	2.93892	2.24547	2.81737	2.64737	3.1288	3.5322	3.49334	3.29509	3.4588	3.6682	3.56538	3.61095	3.13067	3.27998	3.11511	3.83469	3.16185
CD93	3.92445	3.32694	2.90494	3.44245	3.65497	4.20007	2.28848	4.09571	3.22789	3.65191	3.5974	3.69485	3.24932	3.0967	3.54825	3.78931	2.77711	3.84897	3.58517	4.58385	3.0193	3.64668	4.1397	4.32319	3.83662	3.84124	3.375	3.55952	3.93446	3.56909
CDC42EP1	3.02554	2.78104	2.68585	2.55097	2.84351	2.94971	2.39102	2.95284	2.69791	2.94675	2.00695	3.45074	2.53166	2.42069	2.3962	2.96083	2.80707	2.6555	3.16919	3.82724	3.0449	2.65314	3.14739	3.09216	3.28304	2.62055	2.25502	2.82063	3.38386	2.88191
CDC42EP2	1.77661	1.50346	1.43935	1.83178	1.61003	1.48643	1.63143	1.72875	1.36035	1.73435	1.3069	1.69806	1.55808	1.6106	1.09633	1.6442	1.57703	1.22864	1.93091	2.65086	1.59973	1.94625	2.28017	2.59463	2.60713	2.09191	1.90997	1.64652	2.4354	1.68406
CDC42EP4	3.68449	3.14831	2.97997	3.08466	2.62359	3.25677	2.29437	3.39009	2.9727	2.97395	3.47836	3.45693	3.3872	3.71025	3.16659	3.27764	2.90756	2.93232	3.26023	3.53216	2.822	3.00282	3.47496	3.22294	3.47452	2.92274	2.7646	3.25464	3.32161	3.37903
CDH5	4.71469	4.01765	3.69601	4.1301	4.12094	4.83878	3.23732	4.68401	4.23036	4.44951	4.24897	4.63041	3.76665	3.64592	4.14293	4.8061	3.65997	4.25514	4.54155	4.85766	3.70218	4.0934	4.60732	4.637	4.39837	4.47834	3.90387	4.17142	4.56907	4.28758
CDK3	2.14918	1.31589	2.36385	1.52792	2.0321	1.08573	1.92652	2.56344	1.08686	1.05863	0.941684	1.41943	1.17509	2.25227	1.91017	2.29501	2.63775	1.99915	1.14976	0.906884	2.87198	1.88842	1.72526	2.01149	0.941387	2.01481	0.986495	1.94276	0.893844	1.92843
CDK6	1.7018	1.36176	0.556741	1.11729	1.34316	1.42798	0	1.62865	1.19497	1.06393	1.18766	1.55487	1.20334	0.826787	0	1.52631	1.0078	1.22331	1.44243	1.66522	0	0.712522	1.58511	1.89543	1.26437	1.24831	1.23706	0.326482	1.31458	1.45908
CDKN1C	3.97438	3.09658	2.85331	3.22744	3.51412	4.00799	3.72198	3.53534	3.82607	3.73331	3.02243	4.28551	3.83099	3.11089	3.70941	3.3455	3.51998	3.07393	3.47309	4.00132	3.02211	4.12222	4.53912	4.21082	4.29522	3.81647	3.66205	4.13399	4.65695	3.31081
CFD	5.19001	5.63189	4.2003	5.26373	5.12936	4.58886	5.49888	4.65281	4.9762	4.39618	3.90905	5.51486	4.60644	4.66005	5.00739	4.02396	5.42899	5.83499	5.43087	6.94307	3.50395	5.68901	6.50599	6.45471	6.41369	6.25754	5.97587	6.19338	6.33937	6.35996
CFI	3.01454	2.96646	2.12083	2.513	2.50325	2.48693	1.85175	2.59962	2.19964	1.99118	1.97829	2.76486	1.87539	2.40098	1.74862	2.50812	2.42598	2.7818	2.62356	3.58013	2.4909	2.23566	2.73216	2.46344	2.78401	2.4505	1.9665	2.21692	2.79686	2.42424
CH25H	0.28371	0.0941266	0.122096	0.0659789	0.0899821	0.14589	0.220901	0.157015	0.148692	0.0766357	0.0259515	0.407726	0.0748013	0.124504	0.250215	0.14361	0.270409	0.103155	0.134182	0.281347	0.185091	0.297605	1.57467	0.197425	0.231129	0.0786563	0.0457141	0.121258	1.7005	0.167398
CHMP5	4.6524	4.71823	3.52501	4.51772	4.44494	4.89478	4.07507	4.55387	5.13806	4.46109	4.59786	5.2795	4.66003	4.54439	4.32165	4.56188	3.78705	4.50808	4.41684	4.68106	4.35805	4.1725	4.678	4.5317	5.21635	5.17546	4.21673	4.32199	4.67266	4.25876
CKS1B	2.94468	2.88465	3.09826	2.55542	2.87295	2.6734	1.99531	2.31139	2.67017	3.0712	2.60817	3.43004	2.54033	2.79152	2.4183	3.42368	1.93512	2.95202	2.7804	3.30855	2.94238	2.59939	3.06432	2.82801	3.05341	2.86255	2.59134	2.81237	3.21364	2.95992
CLDN5	3.35854	3.20499	2.82755	2.39443	3.02258	3.75116	3.37424	3.42978	2.95096	2.74544	2.33583	4.27438	3.63162	2.92013	3.51531	2.98775	3.13361	3.15202	3.42137	3.89401	3.25722	3.16719	4.57258	3.84791	3.68361	2.81831	2.82502	3.31134	4.71685	1.63425
CLEC14A	4.75438	4.31092	4.0029	4.23932	4.25599	4.83584	3.81655	2.46789	4.2118	4.41642	3.87078	4.69799	4.15045	3.999	4.14071	4.36005	3.67599	4.14874	4.64174	4.73368	3.88486	4.0074	4.58964	4.0879	4.51125	4.1332	3.73792	3.97905	4.69109	3.78406
CLEC3B	5.44743	5.02218	5.6499	5.89875	5.66407	6.30429	4.86178	5.80067	5.7305	5.60061	5.12231	6.13592	5.13941	5.23985	5.21863	5.85606	5.49367	5.23586	5.90063	6.22317	3.98858	5.59178	5.84505	5.81359	6.25396	6.12112	5.43041	5.60096	6.07273	5.95467
CLIC2	2.29025	2.15889	2.35747	2.98231	2.21597	2.62819	1.52694	2.45854	2.41703	2.05217	2.00323	2.53988	1.60239	1.91126	1.99907	2.48089	2.27318	2.46723	2.02964	2.86617	1.84701	2.18289	2.64261	2.34328	2.25698	2.58228	1.96453	2.09968	2.63002	2.68567
CLSTN2	0.859908	0	0	0.67623	0.58186	0	0	0	0	0.786496	0	1.21916	0.672819	0	0.925618	0.445641	0	0	0.0951939	1.2206	0	0	0.915951	0.910182	0	0	0	0	0	0.729615
CNN2	3.45707	3.26317	3.10158	2.87841	3.05268	3.12051	3.13516	3.39169	3.38569	3.46922	3.24393	3.57729	3.23017	3.13176	3.40717	3.29479	3.27597	3.35656	3.42664	4.14773	3.86308	3.28763	3.60587	3.788	4.235	3.12717	3.08831	3.17937	3.82103	3.4199
COL15A1	4.25905	4.02514	3.30043	3.67459	4.15626	4.13277	2.7366	4.62082	3.69431	4.31145	4.16026	4.29986	3.03023	2.90308	3.99586	4.38838	3.48873	4.28783	4.35751	4.89942	3.34267	3.99726	4.16304	4.90563	4.38749	4.05708	3.50494	3.951	3.88752	4.11205
COL4A3	0.942345	0.350488	0	0.718782	0	0.632636	0	0.832555	0	0.708958	0.675718	0.899241	1.17432	0	0	0.371782	0	1.30334	0.344455	1.13451	0	0.618493	0	0.803988	0.323617	0.611859	0.372384	0.692842	0	0.491171
COL4A4	1.13207	0.564542	0	1.14553	1.09501	1.15178	0	0.895897	0.0569705	0.948356	1.51084	1.17825	1.44165	0.777698	0.0501478	1.0736	0	1.89906	1.20654	1.89579	0	0.894331	1.03316	1.47705	0.684891	1.10142	0.740775	1.06155	0.8681	1.2291
COLEC12	1.7804	1.93588	1.21422	1.78344	1.80336	1.22583	1.73976	1.89888	1.25497	2.28444	1.52003	2.13989	1.32569	0.471334	1.43761	1.89255	1.87399	1.8533	2.03294	3.01815	0	1.7807	1.99686	2.00368	2.0087	2.17695	1.91206	1.34263	2.30862	1.33589
CORO2B	1.1938	0.803725	0	1.24013	1.03999	1.24448	1.23652	1.36577	1.20162	1.63608	1.15638	1.63374	1.39046	0.703094	1.02564	0.959558	1.12446	1.25988	1.37477	1.61676	0.470652	1.17217	1.46461	1.40003	1.37663	1.33347	1.09875	1.37218	1.44447	1.20707
CPA3	0.897319	0	0.616763	0.877426	0.808542	1.21326	0	1.04649	0.873838	0.391634	1.16442	1.23266	0	0.535222	0	1.02011	0	1.25718	0.26778	2.45498	0	1.33963	1.9449	1.60286	0.937923	0.93157	0.37725	1.47459	1.60495	1.47349
CPNE2	2.65294	2.40464	2.46769	2.23602	2.39678	2.63251	2.07969	2.78615	1.81556	2.46021	2.06774	2.71335	1.99838	2.15426	2.00364	2.63659	2.48501	2.62571	2.70873	3.26996	2.51193	2.11438	2.48473	2.23098	2.61357	2.37052	1.8797	2.167	2.69048	2.41517
CPVL	5.98388	6.45933	5.96619	5.47344	5.89344	6.02962	5.38688	6.07108	6.22813	5.62757	6.27358	6.42492	6.06559	5.34493	5.75223	6.1697	6.02409	5.52355	5.39658	5.97774	5.59826	5.59558	6.08803	5.94242	5.83702	6.15392	5.45319	5.94392	6.05852	5.53943
CSGALNACT1	2.574	3.04263	2.50484	2.32054	2.23185	2.67244	2.00517	2.66339	2.488	2.88395	2.09406	2.27842	2.1529	2.57072	2.82389	2.23655	2.59229	3.09271	2.30242	2.94926	2.06684	2.92362	2.97352	2.97157	3.44093	3.00977	2.77953	2.38601	2.52822	2.54669
CSRP2	4.22222	4.26978	3.39641	3.51195	3.32571	4.3539	3.20027	4.17624	3.49473	3.84431	3.51591	4.32546	4.3421	3.33942	2.69853	3.73734	3.89053	3.83738	3.15744	4.6465	3.85333	4.15012	4.05079	3.95495	4.35842	4.75896	4.4155	4.23598	4.29815	4.06567
CTSG	0.743308	0.767706	0.818504	0.773486	0.350291	0.865991	0	1.51558	0.611831	0.50417	0.58378	1.00559	0	0.376215	0	0.473876	0.819629	1.81118	0.747616	1.96623	0	0.850952	1.28008	1.24537	0.760074	1.11792	0	1.23819	1.07498	1.44928
CTSO	2.91926	2.95591	2.46487	2.86766	2.98788	2.99406	1.63902	3.03909	2.68058	2.78297	2.74712	3.0286	2.25605	2.39001	2.58757	3.04931	1.92269	2.95891	2.7629	3.54246	2.06228	2.34481	2.97135	2.79915	2.98516	2.25708	2.36079	2.48126	2.90982	2.53952
CX3CL1	3.59754	3.34544	2.86719	3.39905	2.91447	3.82609	2.59463	3.77889	3.30016	3.00318	2.88153	3.49086	3.23057	3.57314	3.2256	3.5065	2.91602	3.05165	3.48573	3.69585	2.66538	2.90537	2.92243	3.73174	3.3888	3.16847	2.70799	2.92103	3.20512	3.22487
CYBRD1	4.82331	4.7339	4.20037	4.65218	4.79408	4.09325	4.03533	4.39572	4.06808	4.58011	4.0577	4.81025	4.0422	3.86518	3.72783	4.63461	4.27625	5.22378	4.52776	5.61634	3.58674	3.89735	4.83147	4.49667	4.70753	4.63269	3.74805	4.21297	4.3263	4.27992
CYFIP1	2.92866	3.07729	2.81472	2.93982	2.69993	2.96766	1.99749	2.86137	2.15846	2.57176	1.99524	2.69879	2.068	2.29846	2.41669	3.00613	2.247	2.83839	2.7928	3.55724	2.66621	2.42766	3.09622	3.09002	2.93468	2.82191	2.52566	2.56565	3.14605	2.87229
CYGB	3.63109	3.47567	3.5807	2.76001	3.27123	3.37316	2.91314	3.46629	2.78933	3.51048	2.75987	3.58768	2.26594	3.03478	3.18435	3.0789	3.30075	3.13071	3.8918	3.94502	3.04141	3.34516	3.7864	3.85685	3.50493	2.91448	2.91793	3.49436	3.69451	3.51849
CYP4X1	0.591439	1.0143	0	0.604388	0.816618	0.508155	0	0.986061	0.684982	0.561183	0.307223	0.590912	0.606755	0	0	0.29553	0	0.919315	0.80127	1.26029	0	0	0.821009	0.83863	0.972238	0.625822	0.438354	0	0.698203	0
CYP7B1	0.892176	0	0.484429	0	0.813353	0.785088	0	0	0	0.684977	0.750883	0.808443	0	0	0.802788	0	0	1.06787	0.735489	1.12634	0	0.656847	0.840856	1.0358	0.674214	0.707956	0	0.948679	0.786468	1.10227
CYSLTR2	1.80406	0.676176	1.30855	2.08297	2.32847	1.24771	1.20957	1.64121	1.56472	1.85941	1.32686	1.08279	0.785944	1.0314	0.0543345	2.21748	1.0804	2.03918	1.72398	1.89379	0.728075	2.08349	2.08333	2.34147	1.61066	1.06989	0.818821	2.04086	1.41221	2.01236
CYTH3	3.26745	3.00224	2.48263	3.03576	2.87792	2.94666	2.09748	3.18293	2.861	3.22143	2.92809	3.44052	2.87848	2.71824	2.53275	3.27795	2.72361	3.23889	3.30877	3.62707	2.93394	2.70841	2.87813	3.22474	3.04876	3.11006	2.58342	2.73056	2.8352	3.00823
CYYR1	3.58202	3.4922	2.90888	3.49416	3.344	3.94745	3.04824	3.9184	3.33536	3.53872	3.44234	3.53896	3.09644	2.89573	3.08326	3.50291	2.5188	3.51938	3.41228	3.77046	2.80471	3.28452	4.01692	3.51698	3.57831	3.81365	3.23952	3.31718	4.0418	3.36105
DAAM2	2.2258	1.51836	1.49287	1.86432	0.51195	2.14934	1.63262	2.61393	2.01996	2.42989	1.98321	1.93008	2.35754	1.74191	1.60971	1.4221	0.640336	2.44468	2.22683	1.9935	1.46167	1.80964	2.27203	0.478885	2.14714	1.86956	1.08157	1.67723	2.05976	1.8234
DBN1	2.7898	2.18951	3.08902	2.50685	2.87658	2.56263	2.15256	2.75195	2.19792	2.3667	1.70198	3.14075	2.07599	2.25109	2.38763	2.62972	2.75004	2.76495	2.92869	3.1973	2.66805	2.5804	2.82308	2.9536	3.00459	2.50617	2.30825	2.36271	3.10072	2.72747
DBP	1.66553	1.36036	1.95068	0.67612	1.82922	1.89321	1.13417	1.56062	1.09894	1.59049	1.58529	2.13089	1.01699	1.18665	1.86372	1.63098	1.2498	1.22555	2.01812	1.93057	1.28623	1.36857	2.32947	2.08386	2.46666	1.51505	2.02417	1.77348	2.43471	1.55785
DCLK1	1.0023	1.0568	0.462272	0.901806	1.12442	1.13383	0	1.20383	0.921622	0.796078	1.55932	0.873871	0.57379	0.848261	0.306387	1.23545	0.627607	1.52	1.12729	1.73691	1.30408	1.19917	1.18149	1.34137	1.13038	1.2007	0.835579	0.617061	0.97839	1.4204
DCN	7.6297	7.04394	6.78038	7.3063	7.53203	6.64405	6.47729	7.09641	6.66441	7.57398	6.66513	8.04923	6.95012	6.18197	6.33823	7.38721	6.46595	7.69211	6.66095	8.49945	6.16113	6.87589	7.33266	7.49078	7.51756	7.44509	6.39522	7.13503	7.10532	6.94787
DHX38	2.96692	2.53844	2.26575	2.8838	1.98419	2.16979	2.38503	2.17667	2.43693	3.03972	2.45478	2.00333	2.50768	2.46245	2.2603	2.75996	2.1491	3.20138	2.76115	3.09122	1.87653	2.71068	2.81598	2.58037	2.5311	2.76159	2.58006	0.98711	2.63154	2.24119
DICER1	1.71431	1.89578	1.95559	2.0267	1.39143	1.55603	1.13682	1.90415	1.59719	2.0153	1.70596	1.74189	1.70434	1.48675	0.751638	1.71037	1.68063	2.12922	1.72426	2.11331	1.60101	1.8094	2.05468	2.39935	2.00417	2.01084	1.49976	1.93824	1.4302	1.66294
DLL1	1.52083	1.40881	1.45361	1.55506	1.01725	1.79578	1.61315	1.65878	1.4289	1.42115	1.02335	1.14099	0.881334	0.858764	1.31407	1.23024	1.39555	1.61951	1.79382	1.93116	0.875826	1.45157	2.2731	1.92858	1.61433	1.93176	1.64371	1.70629	2.3821	1.91014
DLL4	2.34761	2.10634	1.52199	2.01162	1.95833	1.77296	1.81983	2.2685	1.72067	1.69057	1.95408	2.28291	2.1254	1.82246	1.6123	2.20847	1.95605	1.76809	2.34838	2.36843	1.51487	1.94218	2.59316	2.1977	1.91176	1.81707	1.50918	2.12958	2.70765	1.44653
DNAJC14	2.23701	2.21251	0.0201018	2.01673	2.10973	2.27602	1.62053	2.60248	2.40957	2.56519	2.31161	2.5542	2.49999	2.04652	1.83192	2.41224	1.96378	2.43631	2.51906	2.60041	2.23125	2.09771	2.37329	2.24948	2.43719	2.12679	2.0497	2.109	2.2516	0.844853
DNAJC8	5.2507	5.22987	5.19471	5.33298	5.44846	5.56139	5.09468	5.41531	5.27256	5.55868	5.2347	5.83815	5.43541	3.54119	4.8966	5.8482	5.02619	4.90537	5.05745	5.60256	4.92383	4.99508	5.74695	5.37117	5.65529	5.40419	5.21257	5.36372	5.69461	5.47069
DOC2B	1.4083	0.759497	0.115582	1.2333	1.28051	0	0	0.684236	0.600053	0.975673	0.365873	1.66473	0.58214	0	0.766955	0.548844	0	0.795914	1.33696	2.12894	0.133073	0.970205	1.12595	0.59127	1.73971	0.114176	0.578904	0.397319	1.44071	0.982088
DOCK11	0.206394	0	0	0.861847	0	0.655193	0	0	0	0	0.441539	0.611472	0	0	0	0.433809	0	0.289064	0.604265	1.3918	0	0	0.721355	0.784288	0.566032	0	0	0	0	0.549363
DOCK9	2.92273	2.19213	2.13257	2.94935	2.40491	2.66638	1.56554	2.81129	2.40824	2.31493	2.75689	2.78063	2.85564	2.18006	2.31413	2.54431	1.97311	2.52192	2.57534	2.99161	1.78433	2.19253	2.98715	2.81056	2.88261	3.09011	2.27299	2.5887	2.76296	3.03896
DPP4	0.968381	1.49438	0	0.721295	1.37361	1.31027	0	1.31516	1.66716	1.14245	1.47351	1.29753	0.965297	0	1.12534	1.37083	0	1.20571	1.25164	1.32154	0.944416	0.631871	1.23789	1.64364	1.31098	1.53569	1.11393	0.429646	1.1841	0.872484
DPY19L2	3.55271	3.84027	3.33947	3.41005	3.27948	3.00539	3.6399	3.28635	3.46759	3.01397	3.54292	3.41001	3.2125	3.30573	3.99744	3.38497	3.83767	4.21646	3.41253	2.58467	2.9989	3.49184	3.17085	3.21782	3.20497	3.21451	3.31939	2.93486	3.01258	3.55366
DUSP1	5.85122	5.57787	5.37289	5.18461	4.77932	4.8758	5.04421	4.99627	4.6902	3.97909	4.79435	5.88789	5.19473	5.98005	4.82129	5.29922	5.60944	4.38133	4.95152	5.44378	4.58487	4.55231	6.58407	5.91342	5.66988	5.11058	4.16134	5.17347	6.63699	4.02635
DUSP5	2.28359	2.358	2.3391	2.38194	2.24758	2.03686	2.32432	2.15295	3.08579	2.45935	2.13271	2.32549	2.66479	2.03983	2.27233	2.19366	2.50219	2.56774	2.23749	2.36386	2.16995	2.28275	3.32645	3.2632	3.02508	1.56824	1.69086	1.81482	3.72052	2.56299
EBF3	1.99267	1.61914	0.911985	1.45479	1.6815	1.47537	0.831599	1.86308	1.13808	1.56967	1.53322	1.25653	1.27526	0.999846	0.878382	1.81884	1.36385	1.72311	1.47103	2.24457	0.927167	1.33564	1.7263	1.5946	1.49518	1.51031	1.17976	1.42942	1.47631	1.52258
ECT2	0.939086	0.882591	0.624483	0.818263	0.665099	0.745488	0	0.964303	0.512963	0.81632	0.65378	0.94739	0	0.421297	0.540411	1.19634	0	0.88557	0.910654	0.992805	0.817753	1.07489	0.997829	1.24584	0.913603	0.931865	0.577578	0.907501	0.788194	0.954764
EDNRB	2.88076	2.93175	2.80376	3.2147	3.27818	2.50346	2.25351	3.73589	2.45186	2.38519	2.64893	2.58037	2.53805	3.57036	2.4629	3.58532	2.77127	3.27833	3.29205	3.58321	2.77944	2.78438	2.98574	3.3983	2.91149	2.85149	2.68393	2.57219	2.60048	3.56966
EFCC1	1.87921	1.65435	1.34452	1.3112	1.66343	1.83807	1.15904	1.91156	1.55731	2.23001	1.39449	1.94645	0.823196	1.32314	1.74461	1.80788	1.20245	1.33498	1.59891	2.3852	1.0533	1.55669	2.14897	1.71496	2.07986	1.50323	1.66532	1.76477	1.92808	1.29601
EGF	0.543361	0.604278	0.588522	0.659426	1.09041	0.448905	0.55079	0.000979258	0.000845172	0.887826	0.94819	0.463065	0.778048	0.745534	0.713661	0.955437	0.40528	0.745835	0.215661	0.699394	0.485262	0.883152	0.00119406	0.74037	0.418754	0.477544	1.10486	0.503977	0	0.00232375
EGR3	0.157791	0.436533	0.171229	0.407616	0.529048	0.185525	0.265198	0.255364	0.182577	0.470658	0	0.391407	0.32579	0.190057	0.292676	0.341317	0.523571	0.219966	0.285156	1.0097	0.327983	0.592745	0.840282	1.15297	0.955802	0.412133	0	0	1.17532	0.486036
EHD2	4.37007	4.27677	3.9909	3.65127	4.05113	4.33885	3.75221	4.35364	3.81834	4.35867	3.50238	4.4939	4.02424	3.56766	3.98184	4.35965	3.96715	4.1266	4.6059	4.8715	4.4255	3.87702	4.36432	4.18291	4.25616	3.92605	3.81672	4.04381	4.42255	3.84439
EHD4	3.80545	4.28248	3.77073	3.49201	4.11793	3.5837	3.38796	4.26622	4.18107	4.19105	3.75274	4.2039	3.62359	3.66357	3.54141	4.00129	3.1993	4.17437	3.99954	4.18759	3.48232	3.71001	4.15785	3.75703	3.91269	3.4388	3.75904	3.70161	4.18906	4.38019
EIF3E	6.70014	6.63182	6.59769	6.61921	6.63349	6.99917	6.85726	6.66777	7.20167	6.569	6.87041	7.04501	6.77533	6.64862	6.40405	7.14592	6.42882	6.92686	6.38898	6.70339	5.78254	6.32301	7.30537	6.51	6.90283	6.95911	6.29669	6.66062	7.12846	6.71335
ELAC2	3.44574	3.34239	3.55166	3.07017	1.1802	3.17352	1.67362	3.42635	2.2603	1.77751	3.23534	1.26185	1.13719	1.64666	3.11217	3.42391	3.12111	3.25011	3.63351	3.20475	1.30697	2.40512	3.36249	3.34017	3.49977	3.28086	3.13103	3.221	3.4705	3.05972
ELK3	3.38379	3.19898	2.95725	3.04911	3.40188	3.57076	2.29611	3.58565	3.19698	2.87364	2.75545	3.47681	2.66019	2.5383	2.82911	3.37423	2.82572	3.61111	3.57416	4.03141	2.95713	3.04117	3.58225	3.28969	3.05942	3.45528	2.81903	3.02324	3.44432	3.13998
EMCN	3.44469	3.40394	2.78873	2.94537	3.39289	3.80284	2.95353	3.61113	3.37406	3.02524	3.18089	3.45421	2.09301	3.0083	3.05825	3.65291	2.70647	3.36807	3.32511	3.6881	2.55428	3.14261	3.77911	3.63979	3.52012	3.79771	3.10622	3.10221	3.81945	3.68588
EMILIN3	1.40598	1.38806	0.852216	0.900516	1.28019	0.831131	0.893072	1.62858	1.63188	1.97917	1.9666	1.40544	1.35484	1.26216	0.614775	2.31793	0.564327	1.38591	1.4196	2.10581	0.502798	1.64002	2.50734	2.27106	1.63212	1.25365	1.49491	1.56203	2.24272	1.50997
EML1	2.43404	2.41279	2.20045	2.0399	2.23098	2.59331	1.44192	2.58734	2.33496	2.58007	2.46816	2.36468	1.69711	1.83641	2.18762	2.48607	1.90985	2.48103	2.46995	2.67463	1.85117	2.8358	2.95346	2.83746	2.72553	2.74846	2.60405	2.67564	2.83131	2.92796
EMP1	5.08383	3.72848	4.63698	4.5672	4.82958	4.29563	3.40968	4.53072	4.38289	4.70824	4.30046	5.17032	4.07835	3.89739	3.7056	4.99003	3.8992	3.93572	4.56205	4.79622	4.0903	4.60221	4.52019	4.89001	4.90245	4.75282	3.85148	4.04743	4.4329	4.51279
EMP2	3.68498	3.49032	2.96422	3.42098	3.2617	3.80678	3.41454	3.9913	3.08838	3.96022	3.16774	4.03271	3.69874	3.50125	3.01456	3.41443	3.18031	3.56538	3.82292	4.03225	3.38081	3.22248	3.99138	3.55214	3.56347	3.48666	3.59724	3.38653	4.03769	3.98562
ENDOD1	2.81575	2.80016	2.54864	2.60986	2.74853	2.2733	1.75619	2.62302	2.44943	2.23926	1.99425	2.41741	1.87544	2.13417	1.81431	2.4633	1.95992	2.51008	2.50367	2.9404	1.99527	2.58831	2.85464	2.76771	2.77087	2.57227	2.25341	2.40192	2.84411	2.39529
ENG	6.32308	5.237	5.54668	5.45132	5.53765	5.9493	4.67258	5.45433	5.42108	5.74492	5.46432	6.32026	5.02	5.14824	5.57632	5.90743	5.53386	5.46031	5.86465	6.15919	5.06596	5.26252	5.60365	5.33253	5.41543	5.44468	5.12911	5.40216	5.86056	5.95638
EPAS1	5.90126	5.51214	5.19489	5.67769	5.4947	5.95031	4.83886	5.76858	5.41656	5.83008	5.93916	5.58616	5.63073	5.38432	5.22771	5.57438	4.49843	5.53006	5.66989	5.99702	4.78453	5.67076	6.15208	5.94782	5.96388	5.7416	5.36797	5.84958	5.93945	5.80737
EPB41L2	3.95309	3.52004	3.06097	3.6569	3.86545	3.66943	2.53565	3.83709	3.708	3.65058	3.65934	4.01138	3.50312	3.15501	3.26116	4.06141	2.59578	3.96499	3.60435	4.69085	2.90202	3.8134	3.80988	4.1742	4.06293	3.81925	3.3392	3.71624	3.9326	3.60722
EPB41L3	1.28479	1.16151	1.18658	1.28717	1.27582	1.21307	0	1.23573	1.00803	0.94888	1.25044	1.35919	1.01618	0.639257	0.778374	1.40648	1.06329	1.78729	1.26044	2.18679	1.4177	1.09153	1.02341	1.27997	1.23825	1.33452	0.841326	0.717694	1.28979	1.12483
EPHB4	2.73681	2.1331	2.04834	2.49486	2.44307	2.65718	1.4687	2.75835	2.33622	2.50777	2.34129	2.96929	2.51794	2.13656	2.10396	2.42139	1.97925	2.59204	3.05715	3.29106	2.04471	2.65473	3.38629	3.25086	3.48602	2.84959	2.37276	2.52388	3.47699	2.8164
EPHX2	3.0071	3.51899	2.76147	2.79411	3.04646	3.12691	2.37858	3.61922	3.45278	2.73052	3.05674	2.89169	3.18372	3.14004	3.55938	3.18259	3.08397	2.98235	3.34945	3.10001	3.13205	2.69521	3.60818	3.21073	3.47934	3.64474	3.00259	2.92476	3.74831	2.63547
EPS15	2.90113	3.7714	3.09692	3.49551	3.38793	3.2531	3.15986	3.62871	3.09767	3.57164	2.95167	3.71094	2.48792	3.0192	2.88087	3.75863	3.37861	3.33291	3.41403	3.70011	2.919	3.17638	3.52356	3.11928	3.06406	2.97386	3.50516	3.40293	3.43969	3.62291
ERBB3	0.162289	0.248558	0	0.338136	1.03875	0.467363	0.0511229	0.861506	0.690862	0.127793	0.519338	0.0855892	0	0.78951	0.0625238	0.559866	0.228502	0.0746918	0.420989	1.18882	0	0.598815	1.03492	0.839939	0.787799	0.611925	0.845354	0.72538	0.852735	0.833281
ETS1	4.03164	4.01897	3.53209	3.9246	3.91561	4.42687	2.52229	4.3532	3.58019	3.7738	3.85227	4.08967	3.15616	3.38099	3.74236	4.25046	3.25139	4.02596	4.25932	4.89026	3.56774	3.82157	4.42855	4.10009	3.53673	4.15698	3.40737	3.54639	4.17689	4.05167
EVA1C	2.4304	1.90083	1.51942	1.81965	2.01975	1.66554	1.90962	1.99422	1.66806	1.68891	1.80402	2.00302	2.02424	2.75213	1.67121	1.32232	1.77275	1.8185	1.41459	2.20742	1.42276	1.71963	2.05798	2.20597	2.41301	1.62323	0.92078	1.73547	2.25589	1.81546
F11R	2.04383	1.99343	1.50187	1.94881	1.95532	2.22902	0.897517	2.15329	1.93164	2.02164	1.89049	2.25577	2.24375	1.54434	1.94001	2.13939	1.5094	2.28299	2.22074	2.60502	2.08851	1.66929	2.23081	2.11721	2.37888	1.91484	1.69757	1.7772	2.36889	1.87507
F2RL3	0.49077	0	0	0.0487844	0.206557	0.0632282	0	0.699382	0	0.111074	0.219375	0.576966	0.722834	0.858758	0	0.490967	0.495718	0.186243	0.440091	0.479934	0.637089	0.66748	1.81189	1.09863	1.57426	0.333002	0.156953	0.056958	1.59746	0.131043
FABP5	6.748	6.86452	6.11818	6.54409	6.13173	7.31868	6.18373	6.63697	6.38531	6.47195	6.21611	7.49225	6.28096	6.59292	6.52864	7.07057	6.63021	6.54121	6.75748	7.27329	6.55989	6.2745	6.98584	6.16185	5.78764	7.06475	6.6086	6.24144	7.23004	7.3762
FADS2	2.85513	2.23208	2.59343	1.54132	2.54663	2.69785	1.67931	2.81546	2.13235	2.82159	2.15611	1.98891	1.71931	2.11349	2.29416	2.47395	1.56232	2.40879	2.6878	3.13842	2.39844	2.56214	2.98702	2.98031	3.05013	2.19117	2.89912	2.31566	3.01103	2.5425
FAH	0.21204	0.684466	2.79478	0.335264	1.07574	1.34247	0.64325	1.92101	1.31783	0.861041	0.361903	0.596513	1.21691	1.7511	0.634021	1.40611	2.79598	0.460977	0.551229	0.500596	1.19151	0.526286	0.437508	0.94237	0.818523	0.713419	1.0006	0.745696	0.566667	2.44449
FAIM2	0.505093	0	0.207151	0.587957	0.647944	0.54815	0	0.422251	0.42426	0.375492	0	0.957328	0	0	1.17324	0.686755	0.417851	1.10079	0.546957	1.4812	0.438826	0.91243	0.9516	1.30009	1.48947	1.18074	0.927102	0.98467	1.06555	1.44574
FAM107A	4.48126	3.42546	3.54346	4.27818	3.85693	4.40889	3.59749	4.27985	3.71204	3.82961	3.63529	4.15734	4.19917	4.6596	3.3999	3.64486	3.36046	3.68755	4.15471	4.01152	3.15587	4.23096	4.54305	4.32915	4.48292	4.21616	4.01344	4.06877	4.63529	4.68278
FAM171A1	1.37207	1.68662	1.53194	1.2159	1.53202	2.01261	0.871338	1.98695	1.51141	1.94451	1.7068	1.93978	1.4433	1.08202	1.32931	1.77615	1.46427	1.82927	1.90023	2.5699	1.29585	1.64336	1.59253	1.82005	1.71662	1.70117	1.70508	1.60366	1.62384	1.81059
FAM234B	5.08383	3.72848	4.63698	4.5672	4.82958	4.29563	3.40968	4.53072	4.38289	4.70824	4.30046	5.17032	4.07835	3.89739	3.7056	4.99003	3.8992	3.93572	4.56205	4.79622	4.0903	4.60221	4.52019	4.89001	4.90245	4.75282	3.85148	4.04743	4.4329	4.51279
FAM43A	2.42211	2.51993	2.32694	2.40941	2.43325	2.47231	2.1747	2.26416	2.31276	2.47281	1.90544	2.52628	2.38963	1.699	2.48417	2.22089	2.41081	2.35706	2.68501	3.13259	2.87029	2.20634	2.92804	3.98421	2.61754	2.9961	2.28575	2.27303	2.91005	1.98682
FAM89A	1.92738	1.71065	1.25329	1.95117	1.52235	2.28771	1.91595	1.88349	2.07405	2.38245	1.32257	2.13182	1.25334	1.26434	1.69266	1.69447	1.59137	1.48034	1.38671	1.9826	1.73272	2.0009	2.71844	2.13166	2.00895	2.09701	1.7592	2.19596	2.51114	2.03929
FBLN2	4.43393	4.22574	4.23338	4.26875	4.91471	3.90939	3.47984	4.17307	3.48582	4.32022	3.82332	4.90243	3.93041	3.10058	3.343	4.59758	3.89282	4.57974	4.66836	5.52341	3.62767	3.86263	4.07387	4.61636	4.98573	4.3297	3.64909	3.96599	4.08308	4.00897
FBN1	3.00766	2.45941	2.8263	3.14137	3.74754	2.50303	1.44334	3.17659	2.022	2.49656	2.99867	3.61256	2.52381	1.70381	2.19794	3.73827	2.03164	4.23192	3.29704	4.08666	2.60773	2.99011	2.45574	3.73931	3.39662	3.27393	2.22419	2.03864	2.35469	2.64813
FBXL4	1.04346	1.50208	0.342839	1.03469	0.851231	0.507981	0.803046	1.24679	0.746638	1.12586	1.01293	1.09384	0.0785033	0.810159	1.03771	1.39913	0.859532	1.42661	1.36983	1.45418	0.570266	1.04671	1.2829	1.64664	1.05809	1.3717	1.30509	0.831746	0.983476	1.33525
FBXL8	1.12529	1.45159	1.63157	1.18048	1.10094	1.12103	1.61152	1.40211	1.24941	0.846214	1.0862	1.30402	1.11885	1.87155	1.67508	1.41041	2.06808	1.45166	1.13384	1.12228	1.56427	1.32162	0.815237	1.58997	1.64252	1.47207	1.2518	0.381	1.31228	0.867456
FBXO25	3.01709	3.22212	2.7008	3.20614	2.92422	3.0085	2.6621	3.17845	3.31815	3.22519	2.82183	3.39905	3.0761	3.07753	3.1705	3.45987	2.80975	2.86256	2.96158	3.18995	2.6455	1.62565	3.20948	3.04403	3.15102	3.20788	2.76606	3.03067	3.00777	2.90604
FGD5	2.39305	2.10084	1.83063	2.35845	2.25844	2.34697	1.80036	2.22824	2.05805	2.38484	1.99624	2.3907	1.99329	1.33593	1.70701	2.52779	1.72261	2.47575	2.4657	2.93969	1.84044	2.01646	2.65087	2.16598	2.35365	2.55069	1.7321	2.30147	2.69792	2.08294
FGFBP2	1.23909	0.671714	1.78159	1.44594	1.87601	1.23588	0.495091	0.998029	0.937653	1.00227	0.411936	0.727332	0.687045	0.643382	0.551143	1.09559	0.917984	1.08461	1.59886	1.36139	0.676522	1.8893	1.69754	1.5524	2.35862	1.81968	1.36368	1.281	1.7568	0.980304
FGL2	2.32835	1.87712	2.15636	2.80357	3.26762	2.71498	1.8933	2.4745	2.05281	1.62998	2.17016	2.67809	1.99568	1.29413	1.94951	3.1934	2.10185	2.96408	2.49556	3.34667	1.99034	2.65062	3.08193	3.04175	2.7401	2.36645	2.31396	2.53001	3.18913	2.42563
FLI1	2.45052	2.49268	1.78635	2.35966	2.32432	2.70067	2.03693	2.61591	2.46407	2.24606	2.0233	2.65144	2.06643	1.80355	1.82797	2.78013	1.76488	2.56574	2.37795	3.15117	1.99154	2.35993	2.75629	2.48162	2.50463	2.26312	2.07812	2.02315	2.6543	1.99512
FLT1	4.49244	3.72555	3.1536	4.30028	3.84178	4.35441	2.7726	3.89488	4.05135	3.33431	4.14054	4.25236	3.83183	3.66529	3.47164	4.22195	3.1027	3.86427	3.78292	4.28599	2.98109	4.19144	3.92684	4.00204	3.97911	4.19471	3.68555	3.78573	4.35795	4.31113
FNDC1	1.55518	0	0.91167	0.824396	1.00447	1.40165	0	2.15797	1.01243	1.76889	0.316103	2.42767	0.950827	0	0.699997	2.07177	0.427068	0.489745	1.02632	2.09234	1.28524	0.911098	0.983962	1.75905	1.12616	1.14962	1.14278	1.16854	0.934729	0.998772
FNDC5	2.71043	2.72817	2.58912	3.12676	2.52947	3.25729	2.25728	3.40009	3.22527	3.14827	2.6823	3.20699	2.89023	2.96256	3.02131	3.30303	1.68496	3.10375	3.20153	3.51165	2.02751	3.62723	3.76769	4.00911	4.08384	3.8248	3.45526	3.92888	4.01732	3.66766
FRMD4A	2.08592	1.86027	1.71319	1.54082	2.10772	2.01231	1.38833	2.21886	2.09029	1.64794	1.98301	2.22329	2.04766	1.88769	1.75655	2.20625	1.74695	1.88366	2.2732	2.30329	1.45405	2.44181	2.21661	2.52218	2.04799	2.04264	2.36615	1.14353	2.07571	2.60655
FRMD6	1.88622	2.15774	1.48437	1.72039	1.96086	1.89859	1.16159	1.70901	1.87536	1.60501	1.62522	2.02319	1.26069	1.12443	1.77071	2.13067	0	2.07401	1.95777	2.7598	1.3847	1.68009	2.01747	1.75763	1.57114	1.90816	1.45971	1.67235	1.72717	1.61407
FXYD2	4.74294	4.44829	4.48224	4.29853	4.77923	5.00795	4.28248	5.10108	4.42637	4.96551	4.38366	4.65147	4.34312	4.35106	4.36733	4.79129	4.66352	4.46763	4.93262	5.57947	4.50326	4.06305	4.89203	4.73191	4.85762	4.78064	4.60644	4.69739	5.13752	4.64344
FXYD6	4.74294	4.44829	4.48224	4.29853	4.77923	5.00795	4.28248	5.10108	4.42637	4.96551	4.38366	4.65147	4.34312	4.35106	4.36733	4.79129	4.66352	4.46763	4.93262	5.57947	4.50326	4.06305	4.89203	4.73191	4.85762	4.78064	4.60644	4.69739	5.13752	4.64344
FXYD6-FXYD2	4.74294	4.44829	4.48224	4.29853	4.77923	5.00795	4.28248	5.10108	4.42637	4.96551	4.38366	4.65147	4.34312	4.35106	4.36733	4.79129	4.66352	4.46763	4.93262	5.57947	4.50326	4.06305	4.89203	4.73191	4.85762	4.78064	4.60644	4.69739	5.13752	4.64344
GABRE	1.71083	2.33046	3.21108	2.07102	2.33323	1.57072	2.12779	2.52655	2.74716	2.86932	2.55423	1.79569	1.69538	2.13123	3.22648	2.27614	2.49196	1.52142	2.75212	2.12769	3.16917	2.92867	1.6585	2.08591	2.87915	1.14734	2.07743	1.55141	1.79394	2.17298
GAS1	3.28779	2.10417	1.97206	2.29263	2.63964	2.03715	1.84128	2.21781	1.58413	3.04131	1.66179	3.75992	2.46231	1.67907	1.86301	2.18322	2.31961	2.54616	2.54065	3.58887	1.56614	1.87764	2.57128	3.0929	2.80451	2.7126	2.06884	2.18345	2.244	2.30696
GAS7	3.07858	1.83844	2.41058	3.17139	3.06008	2.04706	1.94313	2.74888	2.33436	3.36182	2.34438	3.21876	2.87987	2.13963	2.71673	2.38104	2.57324	2.62113	2.71328	3.69343	1.6836	2.8612	2.60258	3.09159	2.83847	2.46003	2.16784	2.50531	2.60388	2.50998
GBP1	2.15691	2.17983	1.47705	3.04871	2.0003	2.33187	1.41199	2.6918	2.05424	1.90931	1.69596	2.06535	1.80247	1.91156	1.82259	1.99279	1.18025	2.22306	2.53694	2.59432	2.86376	1.88976	2.25455	2.24631	2.10948	1.90058	1.7349	2.07276	2.43486	2.2189
GBP4	2.62952	2.60717	2.19681	3.22894	3.03079	3.21645	1.93889	3.20425	2.57119	2.63484	2.53235	2.40353	1.68944	2.09916	2.10651	3.01816	1.11133	2.73386	2.86688	3.17027	2.2063	2.12294	2.73944	2.30315	2.17515	2.38156	2.04068	2.53389	2.56452	2.35932
GFRA3	0.720157	0	0.731274	0.207583	1.06026	0.515415	0	1.04059	0.550286	0.469363	0.518384	0	0	0.750085	0.510821	0.587711	0.888551	0.788648	0.779745	1.19789	0	0.849189	0.71723	0.799554	0.427351	0.883439	0.648484	1.12936	0.791494	0.55942
GIMAP2	2.00868	2.19018	1.80493	2.53525	2.27023	2.36782	1.49272	2.41073	2.13435	1.91175	1.93424	2.09285	1.61546	1.78727	1.32223	2.34265	1.61644	2.78878	2.35084	2.59849	2.08093	1.82287	1.8917	1.61289	1.87079	2.13169	1.70973	1.94273	2.25551	2.10449
GIMAP6	3.59288	3.3786	2.85895	3.6976	3.5469	4.25687	2.95178	3.60454	3.95158	3.71811	3.46183	3.64414	3.06865	2.91675	3.09486	3.76023	2.78555	3.82941	3.84249	4.35303	2.6944	3.36042	3.93493	3.62727	3.61448	3.88775	3.31459	3.653	3.88937	3.70705
GIMAP7	4.49199	4.51358	4.18523	4.70887	4.67885	5.26697	4.61584	4.49469	4.91407	4.67686	4.09928	4.50456	4.0192	4.48722	3.90403	4.54909	4.22929	4.74412	4.29462	5.25274	3.97436	3.84639	4.63593	3.90349	4.68355	4.75327	4.36521	4.44731	4.67588	4.14657
GIMAP8	3.29896	3.31143	3.01694	3.31085	3.0571	3.79928	2.76033	3.51044	3.87067	3.44663	3.23298	3.22463	3.18795	2.92996	3.21798	3.46223	2.72381	3.65353	3.52207	3.67803	2.68283	3.42432	3.75462	3.58946	3.83983	3.28217	3.11583	3.42138	3.49325	3.17076
GJC2	0.715522	0.689836	0.652668	0.331697	0.619346	0.321227	0.466067	0	0	0	0	0	0	0.246909	0	0.639104	0	0.769995	0.81088	1.06138	0	0.485946	0.841819	0.634895	1.247	0	0.53773	0.599417	0.783595	0
GNG2	1.95839	1.89163	1.54569	1.63797	2.224	1.92731	0.965583	2.27397	1.70678	1.96181	1.55564	2.01858	1.12851	1.3761	1.65554	2.03826	1.64479	2.11514	1.89245	2.9055	1.56284	1.74099	2.03819	2.12184	1.97628	1.88376	1.68438	1.60706	2.25237	2.12483
GPC3	1.74417	1.59034	0.735357	1.69665	1.24355	0.936127	0	1.18678	0	1.03118	0.878266	1.50347	1.26352	0	1.32481	1.33283	1.28179	1.79755	1.68778	2.43484	0	1.12565	2.0925	1.82011	1.66918	1.62463	1.01788	1.85663	1.22067	2.11794
GPRC5B	3.9913	4.14354	3.85993	4.056	4.21408	4.41352	3.15328	4.29921	4.20424	4.17252	4.0788	4.10507	3.65339	3.50024	4.03938	4.23599	3.45944	4.18045	4.24211	4.31412	3.78465	4.16295	4.49585	4.2595	4.09709	4.37939	3.86793	4.08729	4.56412	4.47674
GRK5	3.44224	3.11956	2.99444	3.54201	3.31725	3.24007	2.76419	3.46627	2.96676	3.22048	2.75808	3.41111	2.77399	2.93061	3.14462	3.53595	3.17225	3.60993	3.64757	3.77171	3.30804	3.58398	3.7757	4.10079	3.57921	3.8197	3.01887	3.51429	3.64657	3.94403
HBG1	0	0	0.0932762	0.195016	0	0.273504	0.416608	0.11026	1.20637	0.0456974	0.118567	0.586471	0	2.56361	0.289777	0.325047	0.142847	0	0.242894	0	0	0	0	0	0	0	0.165518	0	0	0
HBG2	0	0	0.240181	0.349433	0	0.417049	0.940691	0.156003	1.94367	0.0755039	0.228487	1.25585	0	4.09088	0.814249	0.529098	0.392617	0.361417	0.329257	0	0	0	0	0	0	0	0.143433	0	0	0
HBS1L	3.06421	3.19224	3.07672	3.20835	2.9728	2.8343	2.53849	3.0899	3.13422	3.13947	3.15042	3.10885	0.75963	3.07051	2.79535	3.57918	2.4202	3.08955	2.92329	2.95315	2.67376	3.14684	3.26872	3.19304	3.20556	3.44555	3.09757	3.00177	2.90373	3.11824
HECW2	2.20193	2.67763	1.1075	1.79944	1.5551	2.22521	0.762325	2.42843	2.5529	2.47409	2.39321	2.13637	1.7915	1.0354	1.79458	2.04781	1.50983	1.74574	1.84212	2.29699	1.3212	1.58656	2.05034	2.18369	2.20754	2.24892	1.49205	1.79027	1.93529	2.42241
HELZ2	1.14261	0.85414	0.947178	1.619	0.841148	1.38458	0.634286	1.08403	0.998628	0.885385	0.61346	1.0782	1.11881	0.451691	0.947947	1.12172	0.874452	0.942775	1.78593	1.51642	0.404051	1.26094	1.48825	1.30979	1.64379	0.974648	0.854842	1.07135	1.64604	1.03252
HES1	2.77402	2.81336	2.6849	2.32468	2.70076	2.2945	3.24022	2.50238	1.74961	2.26409	1.65833	2.93138	2.58654	3.31512	1.88342	2.37181	2.8986	2.26706	2.52952	2.89358	2.3443	2.75139	4.36543	3.02021	2.72602	2.32835	1.88525	2.65761	4.57589	2.40761
HFE	0.822791	1.02761	0.454175	1.01162	0.942593	1.07606	0.735118	0.870904	0.3896	0.495927	0.824778	1.38873	0.916644	1.20036	0.186049	0.978063	0.497393	1.46026	1.10265	1.54587	0	0.933321	1.21581	0.881829	1.35294	1.02831	0.406837	1.09418	0.876986	1.27171
HHEX	1.12567	1.22838	0.941452	1.12184	0.828994	1.37615	1.15876	1.17376	1.22753	1.2354	0	1.08166	1.20664	0.604865	0.905211	0.800582	1.04112	1.0667	1.31159	1.52274	1.09325	1.22142	1.7928	1.24175	1.75538	1.46063	0.915958	1.26408	1.44624	1.02351
HIC1	2.31961	2.3072	2.03092	1.9862	2.37279	2.1432	1.97031	2.09907	2.0055	2.71652	0.946967	2.33941	1.59081	1.11882	2.26733	1.78284	1.92809	1.82425	2.44009	3.31945	2.13407	2.63223	3.17083	2.91015	2.97856	2.37996	2.25192	2.41124	3.15919	1.98018
HLA-B	7.8822	7.99755	8.11612	7.97077	8.35539	8.72795	7.20855	8.44803	7.6194	7.53817	7.31071	8.16192	7.60075	7.53725	7.07954	7.60912	6.99777	7.67366	8.72216	9.20265	8.8205	7.0269	8.29649	7.41791	7.79124	7.88235	7.89563	7.80075	8.46748	7.73731
HLA-DOA	0.522029	1.16353	0.214809	0.9452	1.13265	0.5608	0	0.962224	0.621127	0.567009	0.520609	0.602775	0.157683	0.428452	0	0.611115	0	1.08076	0.695103	1.74213	1.04134	0.361997	1.04387	0.342419	0.905217	0	0.360574	1.03359	0.806228	0.591892
HLA-DRB3	4.65608	6.01945	0	0	5.07549	5.37871	0	5.32183	4.54396	2.22522	4.9065	5.1604	4.24925	5.14518	4.18967	4.85562	0	6.21023	5.17317	7.22876	6.10265	4.2744	5.60414	4.68678	0	4.41659	4.61748	3.9759	5.81867	5.06329
HMCN1	0	0	0	0.671451	1.25244	0.417128	0	0.838377	0	0	0	0.915814	0	0	0	1.28473	0	1.54927	0	1.5027	0	0.272868	0.73661	1.26255	0.862891	0	0	0	0	0.903772
HMGN1	2.24184	4.38601	4.55103	4.03394	4.43203	4.34981	3.7292	4.31993	4.49628	4.12288	4.27985	4.7044	4.26368	4.25599	2.58827	1.57084	4.33733	4.27494	4.05116	1.36556	4.33255	4.58505	4.39194	3.97537	1.77801	4.12234	4.02619	3.85052	1.38624	4.06871
HOPX	3.38177	1.57337	0.598577	1.22332	0.682844	1.50107	0	2.78136	1.68571	1.36834	0.393309	1.42983	2.13211	0	0.75343	0.491018	1.05429	0.664035	0.496194	1.72387	0.710905	2.45324	1.50792	3.1597	2.98793	1.39276	1.47227	2.75053	2.04231	2.13051
HSD17B8	2.98001	2.76557	2.83389	2.93988	2.62297	3.5392	2.53386	2.781	3.01486	2.73552	2.29218	3.21417	3.28901	3.11664	2.44326	3.42095	2.7824	2.49137	2.53661	2.57297	2.87338	2.8292	2.98123	3.264	3.35675	3.14133	1.79711	3.09915	3.3287	2.96889
HSDL2	5.53861	5.79681	4.08	5.66251	5.32906	5.78407	5.10774	5.61916	5.05118	6.00307	6.00968	4.42943	4.80036	5.58295	5.5061	5.70223	5.16025	5.00006	5.53792	5.53843	4.6603	5.29471	5.38593	6.31136	5.66964	5.85206	5.69283	4.02359	6.22379	5.21894
HSF4	1.12529	1.45159	1.63157	1.18048	1.10094	1.12103	1.61152	1.40211	1.24941	0.846214	1.0862	1.30402	1.11885	1.87155	1.67508	1.41041	2.06808	1.45166	1.13384	1.12228	1.56427	1.32162	0.815237	1.58997	1.64252	1.47207	1.2518	0.381	1.31228	0.867456
HSPA12B	3.06974	2.46078	2.32437	2.47792	2.60119	3.32595	2.41313	3.24797	2.86208	2.89721	2.37932	3.05149	2.55157	1.95011	2.69587	3.02803	2.36213	2.66522	3.11107	3.46896	2.65887	2.98899	3.21919	3.04498	3.19765	2.76189	2.89202	2.81633	3.61914	2.92545
HSPG2	3.43433	3.20033	3.2592	3.25184	3.59762	3.51683	2.58974	3.93677	2.96917	3.91437	3.22562	3.63213	3.56727	2.54722	2.88924	3.64843	2.3238	3.585	3.78064	4.30462	3.32938	3.17436	3.53127	3.64023	3.11783	3.64402	2.98531	2.84076	3.28025	3.43946
HYAL2	3.92612	3.3223	3.33585	3.55483	3.32185	3.87947	2.70461	3.80158	3.32261	2.87523	3.38074	4.00167	4.06434	3.92685	3.04577	3.52787	3.2484	3.20556	3.63549	3.9683	3.39937	3.66359	4.25594	4.38057	4.78305	3.4974	3.47264	3.67337	4.52356	3.68374
HYOU1	2.64448	3.24162	2.40238	3.43938	3.16066	2.5318	2.85516	2.55167	3.36982	2.96264	2.83692	3.42491	2.97608	2.77043	2.70479	3.19225	2.85991	3.14214	3.39423	2.7977	2.79758	3.37318	2.92332	3.15593	3.2072	3.25385	2.28796	3.24891	2.83307	3.57393
ID1	5.66425	4.86302	5.08034	5.57925	4.70094	5.43233	4.77185	5.50613	4.97306	4.39041	4.98359	6.21288	5.30872	5.7374	5.27171	5.11537	5.41065	4.67156	4.86286	5.59812	4.56085	5.14202	5.94992	5.74062	5.94453	5.57195	4.89762	5.58406	6.2217	5.62618
IFT52	2.18157	2.14125	1.53493	1.68235	1.08188	2.09167	1.57344	2.11134	2.02871	2.08572	1.7946	2.32876	1.41192	1.16295	1.23052	2.16498	1.56556	1.99956	2.0064	2.5222	1.60994	1.66629	1.94023	1.95769	2.04712	1.88208	1.55074	1.87922	2.01051	1.66768
IGF2	5.50009	4.65713	4.14311	4.60433	5.1937	5.18457	4.57083	5.63151	4.91773	5.57134	3.83636	5.61793	4.94383	4.25483	4.41464	5.35638	4.66382	4.53771	5.25833	5.3828	4.6789	4.81461	4.8767	4.63262	5.04509	4.90068	5.02	4.55669	5.2318	5.16571
IGFBP4	6.42886	6.28396	5.86265	5.79056	5.65935	6.21006	5.45973	6.29574	5.80347	5.84725	5.32802	6.57905	6.30021	6.10747	5.50654	5.90986	6.57507	6.50505	6.56864	7.20149	6.11862	5.46404	6.59434	5.78926	6.14171	6.04678	5.92236	6.18504	6.81081	6.51944
IGSF10	1.09281	1.15216	0.536856	1.008	1.48689	0.98951	0	1.02058	0	0.641588	1.31377	1.37016	0.83958	0.984212	0.839828	1.32532	0	1.55518	1.30541	1.75683	0	0.685842	2.04192	1.22566	1.09069	0.767887	0.987342	0.522802	1.12581	1.21488
IGSF3	1.61519	1.58214	1.77724	1.67731	2.03048	1.57422	0	2.0155	1.09555	1.56278	1.24119	1.11991	0.850372	1.34424	0.352947	1.70676	0.633666	2.05207	1.81989	1.98516	1.26177	2.24061	2.18206	2.53833	1.62539	1.56865	1.71192	1.66093	2.08125	1.56847
INS	5.50009	4.65713	4.14311	4.60433	5.1937	5.18457	4.57083	5.63151	4.91773	5.57134	3.83636	5.61793	4.94383	4.25483	4.41464	5.35638	4.66382	4.53771	5.25833	5.3828	4.6789	4.81461	4.8767	4.63262	5.04509	4.90068	5.02	4.55669	5.2318	5.16571
INS-IGF2	5.50009	4.65713	4.14311	4.60433	5.1937	5.18457	4.57083	5.63151	4.91773	5.57134	3.83636	5.61793	4.94383	4.25483	4.41464	5.35638	4.66382	4.53771	5.25833	5.3828	4.6789	4.81461	4.8767	4.63262	5.04509	4.90068	5.02	4.55669	5.2318	5.16571
IQGAP1	3.56221	3.35682	3.02179	3.51503	3.63549	3.46641	2.38873	3.66294	3.39369	3.21119	3.22882	3.43586	2.70987	2.80848	3.13093	3.61811	2.91232	3.8053	3.33031	4.18951	3.25464	3.32184	3.50606	3.53317	3.31742	3.32511	3.04525	2.98236	3.27264	3.4475
IRAK3	2.45177	1.77753	0.724993	2.21515	1.74527	1.98743	1.10082	1.74366	1.57687	1.29442	1.9699	1.89633	2.14406	2.21773	1.77665	1.82367	0.861193	2.01143	1.64917	2.04367	1.40635	2.19718	1.85213	2.19972	1.95015	2.0678	1.87567	1.79745	2.03863	2.0305
IRF9	3.70248	3.76678	3.80785	3.86877	3.67347	4.05243	3.05739	4.06044	3.54154	3.55036	3.25567	3.63701	3.60271	3.59343	3.34802	3.70041	2.87171	3.836	4.29353	4.27111	4.33832	2.7494	3.78038	3.55418	3.98217	3.44665	3.36651	3.47583	3.86265	3.49073
ISLR2	0.580865	0.565884	0.363667	0.590858	0.470949	1.20318	0	1.017	0.565554	1.07197	0.711736	1.13573	0.925452	0.619635	0.470034	0.473719	0.427241	0.598931	1.26854	0.922235	0	0.852534	1.4858	0.890707	1.19358	0.806042	0.833259	1.19649	1.18095	0.449498
ITGA1	3.16216	3.26591	2.69608	3.12132	3.82174	3.3406	2.18065	3.66766	3.40913	2.90295	2.79103	3.10384	3.20827	2.53703	2.53913	3.78134	2.23766	3.82107	3.4529	3.88458	2.26524	3.49108	3.54827	3.35042	3.81383	3.05511	2.31654	3.2094	3.3173	2.89024
ITGA6	4.45962	3.97433	3.14325	3.8912	3.9669	3.97576	2.68395	4.26405	4.07566	3.57286	4.17063	3.86592	3.75948	3.73796	3.47359	4.06598	2.80994	3.87397	3.96479	4.50795	3.20206	4.19777	4.86348	4.79438	4.45002	4.1508	3.89864	3.87388	4.58684	3.94313
ITGA8	1.53943	2.4456	1.64712	0	0.97087	1.05885	0	1.51537	0.951867	1.36765	0.813731	1.17286	0	0	0.896816	1.2096	0	1.78795	1.22555	2.28097	0	1.11197	1.33036	1.30553	1.23763	1.19067	0.925445	1.20558	0.93788	0.790714
ITGB4	1.31194	0.718032	0.90504	1.14752	1.2115	0.870032	0.835749	1.06155	0.840417	1.31176	0.971167	1.25735	0.850695	1.13343	0	0.767725	1.00792	1.49396	1.32187	2.0806	0.717349	0.507611	1.49624	1.02313	1.51585	1.35303	1.15611	1.59603	1.3001	0.969216
ITM2A	5.33898	4.96247	4.64063	4.6591	4.82051	5.47058	3.70963	4.75442	4.98355	5.01173	4.84525	5.41024	4.79249	4.51527	4.48242	4.57631	4.02509	4.19521	5.0823	5.44422	4.11041	4.64541	4.68652	4.97946	5.17124	5.25507	4.54172	4.42514	5.14825	4.2631
IZUMO1	2.36834	1.85164	1.89898	2.00928	2.0629	2.47387	1.63243	2.19714	2.32906	2.36434	1.74539	2.62254	2.21731	1.8785	2.17553	2.46536	1.71465	1.76494	2.69141	3.03597	1.7354	2.13233	2.64119	2.62827	3.33626	2.19029	2.02436	2.3375	2.80938	2.1107
JAG1	2.8473	2.93469	2.80767	2.85308	2.81959	3.15009	2.03449	3.29302	2.65663	2.70858	2.95805	3.13992	2.40101	2.34033	2.31605	3.17746	2.03315	3.20185	3.37481	3.49202	2.61456	2.76189	2.88908	3.05658	2.85088	2.75309	2.46216	2.7033	2.91424	2.56775
JAG2	2.75948	2.15581	2.4128	2.06762	1.7627	2.29334	1.92227	2.47972	2.08746	2.56611	2.0954	2.54543	1.98103	1.90719	2.1988	2.27869	1.88645	2.0631	2.5969	2.83232	2.24204	2.04996	2.7834	2.61417	2.63101	2.31762	2.29051	2.6769	3.02629	2.14765
JAM2	3.37293	3.4567	3.09509	2.77295	2.77744	3.5734	2.51801	3.5791	3.08801	3.04316	2.57377	3.77244	2.39624	3.06523	2.96726	3.54838	2.85914	3.58537	3.21525	3.86128	2.8538	3.09143	3.32573	3.22541	3.19272	3.65875	3.41061	3.21851	3.54091	3.80904
JUND	4.72466	4.3693	4.5888	4.43249	4.25922	4.2735	4.40809	4.65488	5.06125	5.00791	4.13444	5.0722	4.43355	4.45661	4.60424	4.37479	4.94066	3.90189	4.5727	5.6354	5.27479	4.72682	4.93705	5.2189	5.45919	4.54768	4.49301	4.65245	4.88378	4.4356
KAZALD1	1.92895	1.18314	1.66412	1.25776	1.64913	2.14719	0.120828	1.83825	1.99033	1.96623	1.71451	2.48919	0.920318	1.38084	1.79449	1.72687	0.772634	1.25613	1.20922	1.95931	0.680644	1.79668	1.65331	1.65664	1.81034	1.92718	1.59183	1.66574	2.26005	2.36586
KBTBD7	1.56363	0.478397	1.30797	1.03105	1.47189	0.392276	0.285585	1.45009	1.44539	1.09925	1.59918	0.705163	1.07352	0.821449	1.24247	1.70495	0.908675	1.56368	1.59556	1.72516	0.495036	1.5001	1.61896	1.46486	1.64777	1.61795	1.4858	1.3364	1.30246	1.4384
KCNAB1	2.08233	2.29706	1.52315	1.58105	1.48238	2.11467	0.820529	2.26324	1.789	1.56301	1.80171	2.01341	2.01307	1.63055	1.50619	2.27655	1.09707	1.79838	1.6054	2.16678	1.42477	1.69479	1.98002	1.81722	1.58581	1.51473	1.17489	1.02203	1.76764	1.51163
KCNMB2	0.875736	1.48054	1.00211	0.740374	0.716499	0.909273	0.531503	1.13816	1.43404	1.07573	1.04	1.36831	0.437065	0	0.753706	1.09658	0.844771	1.00173	0.71848	1.55371	0.716346	1.13024	1.19854	1.19636	0.622383	0.955142	0.736233	0.946265	0.926412	0.664111
KCNN2	1.12657	1.52713	1.33602	1.08044	1.71046	1.57241	1.60826	2.02299	0.15368	1.90371	1.49229	1.3804	1.20601	0.280579	1.44322	1.93934	0.981845	0.310162	1.61818	1.37504	1.07909	1.99262	1.72337	2.01129	2.05094	1.66072	0.299703	0.446169	1.52961	1.84811
KCNS3	1.71623	1.65854	1.60418	1.54194	1.57602	1.35298	1.0066	1.84708	1.61198	1.94817	1.44511	1.98118	1.2022	0.8816	1.173	2.07702	1.13264	1.95145	1.69559	2.60958	1.70624	1.8093	1.79575	1.59528	1.79467	2.02215	1.56415	1.44102	1.97262	1.35444
KCTD12	3.99551	3.59208	2.84447	3.73312	3.6318	3.96039	2.62963	3.88012	3.5271	3.50076	3.42938	3.90331	3.36957	3.43912	3.20756	3.86568	2.86922	4.09069	3.89546	4.49169	3.20531	3.4416	4.70274	4.30805	3.92388	4.03323	3.6731	4.02161	4.67164	3.62843
KCTD15	1.70602	1.47246	1.26444	1.61841	0.989561	0.97196	1.21815	1.43801	1.27706	1.29993	1.14911	2.13726	0.727827	1.14253	1.55339	1.92507	1.03581	1.65945	1.60585	2.08254	0.903913	1.74696	1.61703	1.2609	1.47053	1.88568	0.931446	1.42626	1.64396	1.88178
KDR	2.80184	3.08051	3.0235	3.29812	2.69025	3.12314	1.91129	3.0514	2.45672	2.58255	2.75785	2.6073	2.05384	2.21635	2.26856	3.12728	2.32691	2.7727	3.34309	3.53483	2.27274	2.71747	2.80694	2.46939	2.4179	3.11832	2.30258	2.72931	2.83595	3.42477
KIAA1217	1.70699	2.58058	1.39127	1.80495	2.05051	1.95392	1.41033	2.10238	1.91498	2.3562	2.37383	1.31141	1.47544	2.05662	1.93649	2.24753	2.19116	1.83007	1.97272	2.47954	1.40347	1.9718	1.74481	2.20876	2.40511	2.27129	1.67939	1.3064	2.15224	1.58187
KIF26A	1.35684	1.17669	0.613732	1.05429	1.10914	1.75466	0.571323	1.58021	1.54066	1.73044	0.949069	1.72426	1.11896	0.871087	0.66271	1.34536	0.149942	1.3214	1.63023	2.05974	1.21849	1.07322	1.85839	1.48066	1.91251	1.36524	1.17032	1.32944	1.90638	1.21873
KIT	0.273733	0	0	0	0.964573	0	0	1.35514	0	0	0.770608	0.327726	0	0	0.355307	0.671437	0	0	0.36845	1.58745	0	0.715381	0.869708	0.822868	0.285506	0	0.600567	0.763573	0	0
KITLG	1.7043	2.03184	1.86749	1.75908	2.14487	2.49325	1.38744	2.40465	1.84945	1.7839	1.50807	1.99256	0.919407	0.830775	2.06268	2.38009	1.40752	2.25313	2.30116	2.62533	1.61776	2.02948	2.49643	2.24845	1.61011	2.59805	1.73647	1.76274	2.19477	2.24014
KLF11	2.59518	2.4421	2.1954	1.99035	2.06325	1.97485	2.01775	2.32084	2.51559	2.62988	1.97011	3.12489	2.28416	2.49684	2.40886	2.57554	2.23957	2.76876	2.16139	3.06432	1.99014	2.20342	2.74263	2.74774	2.30857	2.01102	1.89809	2.6218	2.55438	2.21075
KLF2	4.38237	4.48667	4.41297	3.83608	4.04889	4.79733	4.00102	4.57038	3.94066	3.91993	3.48594	4.95601	3.77581	4.13375	3.79547	4.09611	4.10382	3.39587	4.31451	5.0723	3.92796	3.80409	5.09406	4.44741	4.86325	4.02786	3.5246	3.85407	5.3196	4.04902
KLF3	2.163	2.1324	1.93881	2.77671	2.51812	2.42494	2.03114	2.52799	2.77704	2.47904	2.11001	1.93091	2.01561	2.07502	1.69939	2.3855	1.89408	2.6496	1.64483	2.49417	2.22581	2.64789	2.99172	3.08122	3.01074	2.74325	2.4294	2.47478	2.31072	2.75875
KLF4	3.23473	3.49327	3.14011	3.31115	2.64451	3.06156	2.0708	3.03359	2.65577	2.09059	2.27094	3.68362	2.97173	3.35709	2.85279	2.72146	2.65169	2.08132	3.02044	3.57935	1.56082	3.6652	4.63459	4.21677	4.23778	3.50431	2.6604	2.87793	4.8344	3.52987
KMT2D	4.08122	5.04614	3.8993	4.16284	4.28749	4.92964	3.84962	4.4376	4.31609	4.7528	4.93975	4.97049	3.94136	3.78697	4.4548	5.1963	4.4333	4.97235	5.10785	4.3276	4.61106	4.69956	5.06801	4.86441	4.34931	4.68003	4.81198	4.32387	4.91661	3.80492
KRIT1	1.20289	0.820989	1.8153	1.09285	1.15084	1.48224	1.7102	1.37201	1.22222	1.51197	1.80629	1.21114	1.68721	1.95091	2.00919	1.66678	2.2965	1.37389	0.90596	1.81895	1.31857	1.17179	1.09848	1.44075	1.70873	1.14707	1.46631	0.984325	1.24071	1.00265
L1CAM	0.792867	0.791083	0.610924	0.559305	1.0848	0.626439	0	0	1.04772	0.637013	0.81218	1.07736	0	1.00455	0.720229	0.960935	0.971186	1.03393	0.812506	1.65264	0	1.17851	1.20183	1.10495	1.2736	1.30128	1.30751	1.53719	1.15738	1.03499
LAP3	4.93382	5.15925	4.83983	5.32472	4.82044	5.19368	3.74332	5.15441	4.75912	4.84946	4.48188	5.19202	4.96807	4.72398	4.56775	5.03173	4.28414	4.93682	5.21527	5.1474	5.01589	4.82456	5.15976	4.81696	4.9583	4.80488	4.37363	4.97396	5.16111	4.80225
LASP1	3.74534	3.54615	3.42517	3.52969	3.70582	3.55071	2.91879	3.84602	3.39559	3.64945	3.27024	4.00048	3.51126	2.97246	3.12542	3.751	3.23273	3.88895	3.89344	4.56778	3.86681	3.51369	3.74194	3.61178	3.70774	3.45975	3.15118	3.32532	3.87069	3.53819
LDB2	3.81711	3.22116	2.1017	3.02799	2.88722	3.35697	2.37116	3.48686	2.90807	2.90233	3.00403	3.60637	2.5622	3.60194	2.9564	3.42589	2.79541	3.28197	2.9284	3.82066	2.74961	3.20315	3.51395	3.24695	2.56028	3.40278	2.70558	3.28712	3.34587	3.15752
LFNG	1.29982	1.38018	1.82864	1.13725	1.74794	1.90295	0.700396	1.93521	2.12754	2.46612	0.992007	2.2082	1.15924	0	1.93396	1.45645	1.5908	1.72262	1.53648	2.4988	1.38399	1.87081	2.67511	2.02478	2.2248	1.46735	1.62766	1.47946	2.65666	1.51045
LGALS9	2.45935	2.25641	2.21591	2.86206	2.25264	3.07806	1.91434	2.72394	2.36017	2.1705	1.71703	2.92203	2.08449	2.14174	2.17695	2.76765	2.19214	2.74542	3.15439	3.0786	2.99979	2.24734	2.67712	2.29119	2.3428	1.81901	2.01149	2.36505	2.85237	2.14052
LHFPL2	1.77173	1.5735	1.23184	1.28657	1.32641	1.29279	0	1.60601	1.34096	1.37959	1.07325	1.51521	1.07095	0	1.02946	1.5915	0.952587	1.82814	1.53045	2.47747	1.49918	1.18717	1.16582	1.30234	1.49408	1.21402	0.835306	0.688385	1.22215	1.45632
LHX6	1.22434	1.13974	0	0.906365	0.525416	0.914788	0	0.726975	0.814004	1.09971	0.604717	1.39006	0.791849	0	1.11307	0.76039	0.129929	1.19613	1.03132	1.43873	0.163084	0.754506	1.22306	1.20261	1.02762	0.725867	0.385562	0	1.3518	0.524499
LIPA	3.16082	3.1579	2.61447	2.85835	3.08427	3.03749	2.25816	3.11876	2.7277	2.87244	2.84257	3.38753	2.41686	2.6544	2.16163	3.26278	2.32169	3.10586	3.23429	4.64965	3.92507	2.76317	3.53071	3.04825	2.99909	3.11775	2.68775	3.03414	3.26344	2.85648
LMO2	2.23601	2.64809	2.41798	2.32061	2.29466	2.55502	2.04203	2.46905	1.82837	2.35981	1.66901	2.53326	1.92085	1.69204	2.29704	2.36515	2.50537	2.67094	2.56603	3.15345	2.03781	2.08762	2.44075	2.25156	2.4717	2.60574	1.91403	2.04488	2.40281	2.168
LRP1	3.81968	3.41162	3.24506	3.38954	3.63069	2.76715	2.48994	3.44835	2.96869	3.98902	3.30165	3.981	3.18461	2.60623	2.3256	3.48838	3.05268	4.01987	3.31965	4.60081	2.93152	3.04542	3.46441	3.61521	3.79504	3.14031	2.95225	2.75725	2.92474	3.65593
LRRC32	3.44135	3.28511	2.98495	3.3714	2.76195	3.36949	2.75457	2.96841	3.1777	3.41989	2.21256	3.6874	2.95171	2.35945	2.94924	2.89498	2.62035	3.28636	3.11568	3.43091	2.68341	3.36041	3.67301	3.16332	3.68831	2.98546	2.92361	3.08097	3.75479	3.06271
LRRC8A	2.86975	2.30278	2.16453	2.71129	1.95288	2.44963	1.6421	2.6558	2.70482	2.60698	2.70694	2.78991	2.6977	2.65669	2.02186	2.6196	2.22992	2.36117	2.45572	2.90743	2.53077	2.45115	2.80036	2.75924	3.12348	2.43341	2.14572	2.34893	2.78004	2.69824
LRRN4CL	1.72219	1.18849	1.32515	1.10361	1.649	1.29632	0.883304	1.46356	1.05068	1.66108	1.02057	1.78025	0.745855	0.834185	1.16144	1.35119	1.21724	1.31276	1.40086	1.81341	0.56635	1.33705	1.39415	1.49171	1.81831	1.41734	1.14538	1.10162	1.48159	0.999861
LTBP4	5.41144	4.56022	5.05899	4.99658	5.80603	5.0036	4.19514	5.15352	4.63774	5.49807	5.05033	5.77574	4.83233	4.30375	4.05267	5.61232	4.52636	4.90265	5.72736	6.50495	4.18098	4.89017	5.10988	5.45889	5.75347	5.24492	4.61246	5.324	5.23129	4.79538
LTF	1.44371	0.922558	0.614976	0.808282	0.851484	1.16627	0.729988	1.39906	0.911483	1.10482	1.10035	1.62768	0.840061	0.772477	0.924694	1.12025	0.531068	1.0812	1.37885	1.27709	0	1.05472	1.35751	1.16658	1.12963	1.04837	0.699926	0.878532	1.30714	1.12112
LYN	0.895706	0.828886	0.77608	1.21997	1.15657	0.790779	0	1.11234	0.687463	0.610261	0.812106	0.704714	0.547563	0.599491	0.685957	1.11175	0.63854	1.11527	1.13071	1.51116	1.39278	0.906281	1.3245	0.711791	0.977923	0.672111	0.665087	0.463402	1.25956	1.04761
LYST	1.14818	1.36455	1.05765	1.12312	1.17917	0.839176	0	1.23909	0	0.160905	1.05569	0	0.997146	0.228155	0.930125	0.833249	0.904314	1.47017	1.05878	1.60307	0	0.954611	0.984571	0.993038	0.915782	1.00712	0.0601429	0.707381	0.830762	0.881174
LYVE1	1.69268	1.16168	0	2.57731	1.46047	1.43632	0.498971	0.863658	1.102	1.4194	1.28582	1.8659	1.31253	0.732014	1.51706	1.26024	1.81063	3.00909	0.707408	2.37881	0.6618	2.71391	2.97939	1.89504	2.8624	2.68293	0.842676	1.76446	2.85456	3.20712
MAFF	1.53421	1.19639	1.01142	1.75935	0.963977	0.89383	1.38773	1.02194	0.890437	0.908247	0.766736	1.5737	1.2054	2.11687	1.1362	1.16148	1.62646	1.08724	0.919949	1.65977	1.49683	1.5026	1.70815	2.14363	2.25421	1.08941	0.857973	0.75038	1.89505	1.00825
MALL	2.01841	1.41434	1.50684	1.66343	1.8381	1.97104	1.09212	1.91953	1.75007	1.55396	1.55816	2.32263	1.52834	1.26384	1.53498	1.99662	1.67886	1.8525	2.08743	2.44873	1.36414	1.79024	2.05135	2.19452	2.32839	2.03016	1.56291	1.93893	2.5946	1.85256
MAMDC2	2.21078	2.46122	1.82857	2.78003	2.37897	1.96669	1.98915	1.78802	1.98374	2.01901	1.9617	2.23202	3.10002	2.08003	1.61916	1.94586	1.64952	2.25258	2.23478	3.20313	1.05616	1.93911	2.29363	2.09225	2.40766	2.36165	1.50068	1.64369	2.09519	1.69085
MAN2A1	1.31153	1.2575	0	1.31287	1.21789	0.920828	0.900138	1.92974	1.12081	1.0446	1.22051	1.45001	1.08924	0	0	1.2468	1.14602	1.46699	1.25822	2.00028	0	1.19049	1.3118	1.47532	1.00278	0.845399	0	1.09566	1.09923	0.954387
MAP3K1	0.997526	1.14216	0.818101	1.25153	1.32958	1.23347	0	1.06108	1.14069	0.960608	0.719342	0.941849	0.932951	0	0.932809	1.17155	0	1.34773	1.30176	1.67521	1.01457	1.3481	1.40675	1.13835	0.975169	1.28813	0.866782	1.10771	1.0924	1.12455
MARCKSL1	2.95635	2.67476	2.56578	2.04695	2.62085	2.63665	1.85008	3.20611	2.538	2.58887	2.18675	3.20795	2.22893	2.07135	2.72063	3.14452	2.85493	2.72796	3.14161	3.74424	3.30208	2.5494	3.50139	3.05041	2.9059	2.39198	1.98543	2.66104	3.34975	3.17028
MC1R	3.92098	3.64391	3.43596	3.06974	4.0427	3.95377	3.70116	4.38754	2.62918	4.15531	2.39577	3.70533	4.22732	3.01702	3.62003	4.13234	2.17948	3.87535	3.3759	4.23554	3.71733	3.10998	3.80812	3.93266	4.45278	4.03405	3.35858	3.8723	4.11126	3.87262
MCF2L	2.81321	2.18609	1.71808	2.52887	2.19786	2.42652	2.05473	2.59694	2.62343	2.20719	2.25086	2.40815	2.77826	2.31753	1.8784	1.85306	2.16741	2.49333	2.59394	2.47629	1.9572	2.44304	3.0101	3.23372	3.02203	2.5121	2.47959	2.52561	3.02713	2.40982
MEDAG	1.48025	1.54884	1.69045	1.57107	2.17385	1.1886	1.03726	1.50349	1.42116	1.68629	1.07732	1.64585	1.17554	0.959364	1.31442	1.1657	1.45976	1.52916	1.08983	2.3899	1.14546	2.05072	1.54487	2.2216	2.43729	2.5008	1.658	1.08344	1.681	0.937213
MEGF9	1.80874	1.84051	1.23405	1.43819	1.45196	1.17001	0.831049	1.43679	1.35448	1.52923	1.48179	2.41989	1.29438	0	1.29569	1.37123	0	1.68911	1.39143	2.38603	0.847354	1.92597	1.76713	1.55442	1.7357	1.85067	1.90803	1.85714	1.60762	2.65492
MEOX2	3.10414	3.17268	2.96383	2.74211	3.17223	3.14566	2.61885	3.21646	2.69528	3.12462	2.3015	3.3606	2.54544	2.21946	3.00567	3.19477	2.66937	2.74616	3.12104	3.68142	2.32949	2.78628	3.07584	2.84858	3.00746	2.94061	2.57422	2.52657	2.94332	2.96442
MFNG	2.126	1.48895	1.41343	1.77263	1.90441	2.09682	1.40071	1.97917	1.61861	1.99581	1.21771	2.47265	1.85489	1.36035	1.48141	1.82404	1.84565	1.82132	2.16302	2.66388	1.86896	1.42021	2.17274	1.6288	1.96287	1.78884	1.58381	1.86005	2.29194	1.36699
MFSD6	2.5952	2.30517	1.71274	2.36822	2.25535	2.33186	1.43252	2.61817	2.12677	2.08524	2.18345	2.58918	2.04552	2.84619	2.5431	2.64683	2.2047	2.41953	2.10067	2.62982	1.47469	2.34535	2.57369	2.80598	2.69141	2.64776	2.44238	1.82542	2.44317	2.54065
MGAT1	4.42379	4.14329	4.04322	4.22395	4.21963	4.33639	3.72594	4.35834	4.21084	4.31496	3.79066	4.53975	4.22363	3.62191	3.71301	4.20384	3.94916	4.31172	4.56101	5.04949	4.43647	4.00386	4.63284	4.23084	4.41802	4.27422	3.73072	4.05249	4.80155	4.25894
MGAT4A	1.40893	1.34459	1.06477	1.10213	0.68336	1.13873	0.868916	1.07519	0.814052	0.952592	1.4284	1.57435	1.21461	0	1.48433	1.43621	1.15668	1.55575	1.27881	1.45254	1.05297	1.24005	1.76778	1.38054	1.37229	1.23222	1.30388	1.10294	1.65724	1.16628
MGLL	4.40002	4.3441	3.85392	3.55124	3.92243	4.30895	3.71261	4.10634	3.84993	4.71469	4.48423	4.26093	3.85905	3.60295	4.01188	4.31476	3.78654	4.13841	4.28257	4.52202	3.49754	3.85893	4.40103	4.24144	4.05346	4.1322	4.35308	4.14946	4.58896	3.95397
MID1IP1	2.28765	2.19986	2.34011	1.96393	2.2075	2.14194	1.91744	2.16003	2.04823	0	1.65927	2.50745	2.00605	2.1479	0	1.76616	2.06887	2.12752	2.28774	2.84813	2.30811	2.76737	3.09144	2.23809	3.20544	2.52831	2.29106	2.61644	2.97365	2.69189
MIER2	1.37399	1.74243	1.18372	1.32383	1.0962	1.81772	1.42514	1.29837	1.27256	1.66527	0.884576	1.89723	1.28952	0	0.83048	1.84746	1.72075	0.861026	1.55776	1.68788	1.2465	0.930033	1.60854	1.32178	1.78579	1.57067	1.53476	1.4823	2.58346	1.39431
MMRN2	3.95826	3.54371	3.28042	3.60289	3.80394	3.9728	2.64348	3.87714	3.36866	3.60225	3.34632	3.99684	3.33092	3.33939	3.34729	3.76776	3.19376	3.71344	4.01838	4.16691	3.42893	3.74225	4.18619	4.19448	4.38036	3.83374	3.33279	3.74609	4.40972	3.54777
MPZ	1.23163	1.42756	0.619718	0.683919	1.68583	1.44677	0.789684	1.78322	1.29203	1.16582	0.942042	1.35896	0.904683	1.19863	1.44894	1.60293	1.66828	1.04588	1.25792	2.83674	0	1.18602	1.6074	1.58955	1.99896	1.67199	1.79578	2.01218	1.8118	1.22688
MPZL1	2.67641	2.275	2.19359	2.24852	2.29787	2.28704	1.26876	2.43626	1.87076	2.35248	1.9421	2.83982	2.11941	1.71368	2.01615	2.58359	1.64036	2.66492	2.41861	3.17861	2.28192	2.01853	2.20685	2.47061	2.33943	2.26591	1.99392	2.03741	2.28668	2.51853
MRGPRF	1.07528	1.72577	1.25456	0.874959	1.09366	0.691473	0	0.917902	0.833455	1.1487	0.380989	1.28208	0.962398	0.637894	0.826952	0.727118	0.922824	1.47315	1.35266	2.01231	1.36711	1.11507	1.16728	1.09596	1.38981	0.942837	1.13912	0.931019	1.34949	1.20107
MSMO1	2.2431	2.42925	1.96405	1.19493	1.38639	2.03471	1.4418	2.10552	1.7695	1.96565	1.69813	2.31862	1.13202	2.05735	1.32264	2.12119	2.3285	1.94092	1.74143	2.23108	1.43609	2.06772	2.37374	2.00672	1.36414	2.14175	1.99874	1.47656	2.30904	2.08372
MYH6	9.68892	10.4931	10.913	9.79079	10.5022	8.37897	11.1902	10.7341	11.1772	10.4204	9.41633	8.43982	11.1609	8.91602	10.6753	9.1663	10.7492	9.72019	10.8314	9.76688	11.5174	10.2035	9.74946	10.7021	10.6025	9.77635	10.7664	8.17948	9.74836	10.9479
MYH7	9.68892	10.4931	10.913	9.79079	10.5022	8.37897	11.1902	10.7341	11.1772	10.4204	9.41633	8.43982	11.1609	8.91602	10.6753	9.1663	10.7492	9.72019	10.8314	9.76688	11.5174	10.2035	9.74946	10.7021	10.6025	9.77635	10.7664	8.17948	9.74836	10.9479
MYO10	1.16833	1.0329	0.509926	0.886929	1.22279	1.48646	0.450457	1.28469	0.282032	0.973726	1.00995	1.19529	0.858307	0.599536	0.908403	1.39564	0	1.16941	1.28091	1.63367	0.73517	0.66341	1.33748	1.25935	0.91435	1.30527	0.667612	0.535217	0.885733	0.52877
MYOC	4.40093	3.20756	2.03085	2.22315	2.36736	2.58759	1.83179	2.60836	2.37668	5.52471	1.48314	3.55275	1.48897	1.91336	2.54813	1.92109	1.47896	1.04398	1.36636	3.31223	0	1.71338	1.4476	2.72655	3.79106	3.63601	1.47425	3.01812	1.87204	3.27605
NCAM2	0.531853	0.581261	0	0.0660093	0.80987	0.471784	0	0.288431	0	0.619821	0.853521	0.71358	0	0.342828	0	0.632285	0	0.927645	0.680751	0.988746	0	0.649821	0.842706	1.07883	0.68626	0.721528	0.541038	0.737129	0.527718	1.04289
NCOA3	2.08435	1.85781	1.4783	2.64494	2.1711	2.18575	1.67287	2.47841	2.21417	1.81062	2.58218	2.18993	2.37687	2.09449	1.84242	2.07255	1.33627	2.13687	2.1244	2.11177	1.72357	2.30397	2.41134	2.43371	2.20767	2.53153	1.71928	1.97621	2.28324	2.94209
NDNF	2.02921	1.66069	1.32291	2.11624	2.11045	2.7317	1.12669	2.10812	2.43058	1.79239	1.39521	1.93075	1.73758	1.23042	1.67472	1.73822	0.94316	2.20246	1.928	2.55759	0.495163	2.82535	1.66271	1.64514	1.90005	1.9153	2.4823	1.46924	1.81441	2.3342
NDRG1	4.89745	4.64635	4.34983	4.99607	4.63511	4.83754	3.60965	4.77383	4.67453	4.4871	4.50983	4.9383	4.54702	4.34977	4.34065	4.91575	4.48519	4.98016	4.78874	5.68044	4.38361	4.3324	4.80599	4.73057	5.26609	4.7982	4.14421	4.63272	4.89904	4.68538
NECAP2	2.82701	2.55415	2.71616	2.69728	2.79758	2.9012	2.11216	3.24548	2.70555	2.50904	2.34538	3.08013	2.52808	2.26329	2.13929	3.01368	2.8089	3.02558	3.05951	3.49476	3.09351	2.4967	2.89386	2.71116	2.90485	2.78822	2.46213	2.63196	3.07381	2.4629
NEDD9	3.66408	2.95813	2.06757	3.33857	2.28162	3.24679	1.53838	3.50558	2.406	1.90845	3.16015	3.4839	3.19825	3.1971	2.7326	3.45777	2.18374	2.0136	3.29009	3.35803	2.01917	2.88512	3.52178	3.29228	3.46861	3.311	2.99875	2.60438	3.43065	3.32985
NEGR1	1.83385	2.06016	1.27614	1.9005	1.98987	1.76663	1.85637	1.71088	1.6895	1.93059	1.78795	2.1706	1.65104	1.59651	1.6594	2.13003	1.19886	2.26553	1.76796	2.60309	0.96342	1.84789	2.14584	2.36382	2.14928	2.29573	1.63201	1.9834	2.06525	2.20051
NEK6	0.854759	1.00657	0.655889	0.964186	1.12002	0.972715	0	1.19678	0.880115	1.04956	1.03187	1.1916	0.635984	0.543263	0.689685	1.12756	0.631938	1.66246	1.26328	1.94781	1.28688	1.00745	1.22257	1.23749	0.891093	1.31332	0.680892	0.965998	1.04439	1.18223
NEURL1B	3.5653	3.34647	2.75115	2.91887	2.90314	3.14108	2.39621	3.46483	3.24188	3.07137	2.8922	3.42412	3.46179	2.79493	3.07945	3.24008	2.72528	3.40082	3.69079	3.58471	3.18287	3.20718	4.12532	3.83289	3.73044	3.42975	3.20307	3.16949	3.51123	2.90021
NEXN	7.32016	7.28505	7.32882	7.86624	6.63275	7.21614	8.14935	6.98415	6.40213	7.79722	7.76367	8.00418	7.55196	8.01069	7.45936	7.71605	8.33954	7.85541	6.50687	6.80634	7.77537	7.04544	7.2223	7.33172	6.96039	7.14089	7.55435	6.93923	6.97056	7.05064
NMRAL1	1.0983	2.33108	2.65903	1.2271	2.55407	1.97064	2.27152	1.76862	2.08089	2.12403	2.27356	1.29669	2.35285	2.60672	1.729	1.92815	2.16303	1.59494	1.96626	2.1951	2.85645	2.47432	2.10744	2.38888	2.50643	1.54136	2.34353	2.30124	1.95724	2.32699
NOS3	2.09416	1.60428	1.62934	1.47156	1.6705	2.0203	1.33648	1.88395	1.8858	1.56414	1.21298	2.19995	1.5441	1.41106	1.65922	1.81951	1.85464	1.81911	2.29664	2.29991	1.88161	1.74186	2.18996	2.42495	2.45593	1.8005	1.84331	2.01106	2.32912	1.77597
NOTCH1	2.16546	1.64863	1.65022	1.86128	1.95675	1.82435	0.642602	1.88724	1.59656	1.54077	1.11759	2.01957	1.43981	0.830596	1.41768	2.00754	1.55313	1.82878	2.11493	2.43912	1.84271	1.74258	2.12534	2.0271	1.87376	1.82459	1.23759	1.61359	2.03484	1.65516
NPR1	2.22896	1.93614	1.62183	1.80231	1.92167	2.36375	1.313	2.17971	1.55429	1.96043	1.72697	2.51213	1.79878	1.78768	2.01132	2.27439	1.7712	2.2153	2.69615	2.65139	1.52757	2.22036	2.90963	2.73974	2.67146	2.21352	1.84268	2.5508	2.82289	2.11983
NQO1	1.94954	2.08115	1.68644	1.53064	1.79783	2.11343	1.35991	1.92474	1.80262	1.77178	1.37613	2.12899	1.5681	2.15938	1.09534	2.06038	1.99905	1.87866	2.13323	2.46127	1.77752	1.58333	2.38161	1.87483	1.95275	2.03441	1.84502	1.4896	2.41305	1.72561
NR4A2	0.266734	0	0	0.124022	0	0	0	0	0	0.0564989	0	0	0.093283	0	0.330883	0.0774741	0	0.101341	0	0.539008	0	0.224622	1.21599	2.50101	0.983181	0	0.337695	0.324026	1.35875	0
NRARP	3.34201	1.92447	1.98006	1.98688	1.90644	1.92733	2.22093	1.97763	1.90825	2.30834	1.52132	2.51719	1.97972	1.56294	1.69914	1.56753	1.91571	1.98975	2.2603	2.51567	2.47826	2.51469	3.54422	2.68232	2.47598	2.39042	1.98812	2.64362	3.58336	1.90631
NREP	3.74814	4.18619	3.74017	2.70347	3.67786	5.00653	2.85251	4.49817	4.41818	4.35153	4.72208	5.15758	4.41784	3.86665	5.15088	5.118	3.44311	4.05318	3.96061	4.67706	3.92855	4.07188	4.91518	4.14106	4.87468	3.16757	4.10037	3.94298	4.49915	3.74948
NRN1	3.17315	3.27587	2.75474	2.34132	2.65802	3.52238	2.57398	3.14445	3.00354	3.03178	2.5704	3.32025	2.12483	2.93191	2.7113	3.05746	2.4434	3.15202	2.6922	3.572	1.66591	2.49419	3.0818	2.61358	3.18926	2.85087	2.20564	2.86899	3.21351	2.47361
NSA2	5.32496	5.46023	5.2717	5.1601	5.30018	5.55592	5.50463	5.24007	5.55197	6.40316	5.94103	6.04371	5.26692	5.35413	4.96592	5.83662	5.13318	5.28238	4.90219	5.32851	4.81421	4.99019	6.43407	5.13267	5.53784	5.57084	4.97499	5.18946	6.29577	5.38897
NUDT13	0.255613	0.436941	0.464531	0.787277	0.861629	0.777716	0.335068	0.961255	0.386737	0.80217	1.24044	0.307298	0.534222	0.0763087	0.395729	0.522515	0.120458	1.02615	0.407717	1.12744	0.298091	0.885234	0.775496	0.594528	1.11057	1.12278	0.707653	0.53734	0.878006	0.660186
NUMBL	1.69469	1.99215	1.91672	2.07505	1.89903	1.65814	1.67616	2.18959	1.94552	2.04383	1.52671	2.50136	2.3724	1.79114	1.92625	2.14649	1.76208	1.40608	2.70843	2.54046	1.91492	2.36375	2.12209	2.60956	2.06983	1.96288	1.87223	2.51572	1.92805	2.17634
OAF	3.42248	3.43406	3.09123	2.84841	3.36848	2.97993	2.67902	3.28421	3.00775	3.77458	2.17449	4.15426	2.5877	2.24151	2.3784	3.31429	3.03924	3.16334	3.50899	4.73107	3.11869	3.08156	3.56857	3.21695	3.08828	3.39844	3.04178	3.01541	3.56693	3.29543
OCIAD2	3.19056	2.84601	2.57087	3.01352	2.69536	3.3254	2.21402	3.30158	3.49249	3.00744	2.89367	3.39863	2.90859	2.8234	2.35445	3.19557	3.16955	2.45444	2.50638	3.33614	3.20649	3.00703	3.67688	2.91617	3.47978	3.21005	2.95915	3.44943	3.59285	2.94005
OLFML1	2.09393	1.94543	1.7101	1.63161	2.27506	1.75754	1.31767	2.30557	1.6286	1.84228	1.68719	2.1328	1.15795	1.50149	1.88389	1.97715	1.8414	2.22118	2.25541	3.07335	1.87729	1.32294	2.16448	1.94488	1.935	1.69642	1.49015	1.6768	1.80735	1.72142
P2RX3	1.13439	0.867485	0	0.636928	0.708646	1.83548	0.869427	1.48573	0.520633	1.32988	0.659301	1.12127	0.259462	0.385758	1.2311	1.01491	0.0865229	0.433035	1.40569	1.03975	0	1.29828	1.69739	1.56966	1.21699	0.68053	1.42162	1.59292	1.70826	1.45497
P2RY14	0.274941	1.32915	0.614801	1.13522	0.932468	1.23851	0.833999	0.577433	0.716698	1.10279	0.976209	0.855096	1.27521	0.83648	1.12363	1.53235	0.587135	0.706775	0.998086	1.77088	0.378072	1.21368	1.00027	1.17868	1.21446	1.10762	1.06134	1.00273	1.46633	0.620282
P2RY8	1.48854	0.674245	0.400582	0.532433	1.30191	1.17514	0.525357	1.3482	0.864543	0.857728	0	0.981861	0.765097	0.63883	1.1957	0.956881	0.272372	0.206961	0.916177	1.6414	1.02953	0.391231	0.982138	1.06909	1.83384	0.662681	0.698011	0.876362	1.2141	0.342575
PAK6	0.65948	0	0.267269	0.148467	0.0672463	0.589178	0.160801	0.110528	0	0.361516	0	0.147028	0.992085	0.69169	0.0954127	0	0	0	0.261473	0.788931	0.159908	0.872754	0.702263	0.972187	1.02108	0.679319	0	0.154591	0.826528	0.723408
PALM	2.39688	2.11521	2.20814	1.91688	2.66834	2.16643	1.81198	2.10697	2.1946	2.55069	1.92705	3.10666	2.06037	1.9996	1.89282	2.15754	2.15399	2.23256	2.85963	3.30679	2.54252	2.42369	2.53027	2.24406	3.05426	1.83641	2.3544	2.29936	2.9147	2.07706
PAPSS2	2.12643	0.916728	1.17608	1.74765	1.81946	1.14246	0.715645	1.53494	1.41017	1.29693	1.13211	1.79152	1.97833	1.74813	0.829247	1.28932	1.0618	1.80161	1.35261	1.77244	1.45365	1.70425	2.02029	1.90767	2.07016	1.68053	1.4213	1.56657	1.97722	1.87065
PCOLCE2	4.52353	4.05941	4.95839	5.49488	5.56127	4.79385	4.86566	4.94006	4.3555	4.65084	4.25364	5.47767	4.47402	4.82032	3.71715	4.93871	5.01691	5.07709	5.24706	4.97466	3.87472	4.57304	5.10962	4.88482	5.52338	4.811	4.52188	4.45042	4.91258	4.70589
PCSK6	2.72789	1.81632	1.80136	2.79205	2.25775	2.30351	1.53994	2.39865	2.78453	3.21301	1.83834	2.97258	2.35062	1.59267	2.21646	2.58481	1.33585	2.56897	2.49473	3.26597	1.87738	2.15496	2.58626	2.90995	3.04171	2.67512	1.9184	2.59495	2.30203	1.96255
PCTP	3.20958	2.9249	2.80882	2.96677	2.21692	2.76655	2.55868	2.80501	2.76783	2.97538	2.85215	3.07725	3.02374	2.93337	2.16349	2.24165	1.84075	1.89131	2.78876	3.12038	2.66384	3.23215	2.96752	2.19595	3.2223	2.84844	2.14678	3.2157	3.16219	2.5503
PDCD10	3.95654	3.89573	3.99917	3.94482	3.79418	3.87901	3.05748	3.91669	4.38658	3.40019	3.70792	4.2365	3.63761	3.59016	3.68043	4.24374	3.18765	3.70746	3.56815	3.99611	3.61964	3.60804	4.02011	3.79155	4.21784	4.27384	3.83305	3.7008	4.2894	3.93166
PDE2A	1.98544	2.04681	1.38746	1.36284	1.01036	1.11294	1.10115	1.65169	1.39783	1.85148	1.24588	2.00048	1.72969	0.717715	0.36906	1.09443	1.20862	1.79931	1.58645	2.40933	0.911191	2.22801	2.0321	1.88053	2.48299	2.24515	1.46092	2.13833	2.42375	1.79768
PDGFB	2.70009	2.33938	2.36673	2.4039	2.27758	2.79401	2.13603	2.64374	2.24118	2.72253	1.85599	2.63732	1.87688	1.73908	1.9924	2.37184	2.10629	2.18968	2.30914	2.98771	2.1493	2.50992	3.16393	2.87515	2.85128	2.57582	2.27027	2.64271	3.32916	2.96391
PDGFRB	4.08992	3.95519	3.55519	3.30593	3.31504	3.63857	2.62682	3.9195	3.33929	3.68689	3.10942	3.90764	3.20946	3.09851	3.62337	3.40054	3.00659	4.13254	4.0132	4.4547	3.85824	3.16434	3.58874	3.71789	3.13995	3.361	3.14448	3.38419	3.53834	3.60382
PDS5B	1.52829	0.563251	0.663635	0.760189	0.788231	1.0663	0	0.773918	1.55576	1.2811	0.493335	1.8159	0.712878	1.14392	0.620793	1.09763	1.13797	1.83415	0.638235	1.78705	1.02736	1.68856	1.35683	1.68906	1.65596	0.937147	1.4057	1.18455	0.849564	1.4469
PECAM1	4.77366	4.24562	3.78565	4.78114	4.38871	4.73115	3.38804	4.77623	4.45679	4.38526	4.23133	4.7351	4.80901	4.44196	3.83367	4.95073	3.87113	4.69439	4.44584	5.5773	4.27394	3.97421	4.73767	4.49613	4.66428	4.60345	3.8218	4.26006	4.90983	4.44415
PELO	3.16216	3.26591	2.69608	3.12132	3.82174	3.3406	2.18065	3.66766	3.40913	2.90295	2.79103	3.10384	3.20827	2.53703	2.53913	3.78134	2.23766	3.82107	3.4529	3.88458	2.26524	3.49108	3.54827	3.35042	3.81383	3.05511	2.31654	3.2094	3.3173	2.89024
PER1	3.38918	2.59967	2.38725	2.72801	2.6375	2.57091	1.6216	3.07182	2.49173	2.06736	2.62763	2.99181	2.56514	2.69217	2.53266	3.12385	2.01323	2.19335	2.13324	3.31129	2.05658	3.01012	2.61917	3.86497	3.87333	2.52988	2.78387	1.87523	2.97546	3.00408
PGAM5	4.02542	4.17501	2.36069	4.12775	3.59533	4.27981	2.41954	4.38661	4.44357	2.4283	4.22963	4.20034	4.80162	3.78635	4.33287	4.7216	3.55677	3.81922	4.1603	4.25967	4.41007	4.44568	4.7047	4.17279	4.65745	4.49826	4.51924	4.24932	4.59296	4.27327
PHACTR2	3.185	2.93319	2.16758	2.50971	2.68405	2.93564	2.08286	3.05807	2.71014	2.84797	3.0372	3.02491	2.36679	2.27392	2.64326	3.22835	1.97498	2.94919	2.62317	2.93326	2.09077	2.62494	2.98897	2.93872	2.55696	2.5006	2.36935	2.39915	2.61362	2.66987
PHGDH	1.38986	1.7175	1.45593	1.06853	1.80887	1.34189	1.14353	1.51597	1.65929	1.44318	0.764992	1.28676	0.519119	1.27093	1.38172	1.59847	1.40504	1.5416	1.51794	2.36369	1.16246	1.31005	1.82915	1.84814	1.479	1.59307	1.38212	1.68707	1.95587	1.91909
PID1	1.78648	1.76801	1.14084	1.81236	1.69431	1.53529	1.10059	1.68641	1.3871	2.06467	1.41581	1.79672	1.96666	1.23602	1.28364	1.79673	1.10207	1.86368	1.6895	2.35816	1.09021	1.67543	2.03369	2.10959	2.12626	2.44051	1.57278	1.6046	2.18306	1.75862
PIK3R3	3.59853	3.0734	2.90999	3.15617	2.96257	3.0271	2.27551	3.23254	3.04525	2.81481	2.85083	3.26905	3.44114	2.95602	3.10912	3.23161	2.46599	3.20068	3.04976	3.4375	2.56342	3.40361	4.03558	3.72053	4.31979	3.31177	3.05781	2.99467	3.9055	3.44533
PIR	2.50924	2.0774	2.33324	2.40826	2.47226	2.47015	2.1737	2.68321	2.49703	3.00225	1.78193	2.35835	2.04486	2.3921	2.12131	2.29846	2.62365	3.06188	1.93171	2.39297	1.72938	2.66939	2.89724	2.99398	2.83367	3.07957	2.68867	2.51418	2.79794	2.49019
PKM	7.25356	7.53992	4.40674	6.96917	7.10078	6.99329	6.59557	7.14882	7.06002	6.889	5.37715	7.51892	7.31734	7.15249	7.18925	7.23524	7.20553	7.51636	7.42316	7.25475	6.84638	7.60478	6.97911	7.31753	7.59895	7.34008	7.33365	6.93656	6.97444	7.56882
PLA2G4A	0.693829	0	0.655937	0.887139	1.02427	0.59942	0	0.605604	0	0.571306	0	0.860369	0.521338	0.474793	0	1.04419	0.347304	0.722186	0.683424	1.07299	0	0.67414	0.624843	0.742763	0.704869	0.31825	0	0	0.47106	0.673511
PLA2G5	4.30426	4.32927	4.39561	4.08144	4.30359	4.25603	3.18999	4.13376	3.96255	4.24745	4.06611	3.25931	4.7985	4.35098	3.3266	3.9243	3.7147	4.30541	4.47853	4.15638	3.38315	4.06484	4.3867	4.10221	4.50245	4.18946	3.98564	4.02137	4.38208	4.2559
PLAU	2.17798	1.83615	1.82936	1.92199	1.88888	2.10846	1.48883	1.90509	2.13484	2.01024	1.37015	2.52009	1.30432	1.28502	1.93819	2.0618	2.45054	2.25019	1.95502	2.61808	2.27095	2.29243	2.33992	2.19084	2.78567	2.10158	1.82622	2.05845	2.5175	2.36264
PLCB1	0.978761	0.883334	0.669834	0	0.496967	1.10728	0	1.30068	1.02838	0.869758	0.874509	0.734455	0	0.50592	0.636179	0.900261	0	1.06731	0.951201	1.25945	0	0.964572	1.27471	1.21556	1.0991	1.2078	0.839673	0	0.99948	1.35994
PLP1	1.74662	1.94173	1.22205	1.40525	1.52509	1.7488	0.696313	1.9714	1.57865	1.59165	1.53157	2.07135	0.779876	2.11085	1.59873	2.15972	1.93365	1.79988	1.13792	3.19093	0.583165	1.74877	2.34151	2.10301	2.47056	2.33108	1.46754	2.53511	2.44358	1.65328
PLS3	4.70833	4.68837	4.46296	4.22121	4.4026	4.65252	3.46037	4.80773	4.26731	4.58891	3.9162	4.73337	3.54837	4.07524	3.4452	4.82779	3.67702	4.68962	4.25007	5.06499	4.09287	4.02018	4.48465	4.18407	4.42576	4.66291	3.80075	3.97736	4.20699	4.31253
PLSCR1	2.99849	2.56366	2.16797	3.28645	2.47002	2.95813	1.81454	2.14046	2.63393	1.99145	2.26053	3.19778	2.416	2.28158	2.22851	3.00165	1.33778	3.07152	3.31183	3.1771	2.48942	2.70477	2.88432	2.46263	1.17655	2.40669	2.15689	1.77931	2.93548	2.48859
PLXND1	3.2632	2.88493	2.77828	2.87665	3.0131	3.04065	2.17364	3.47698	2.76119	3.1519	2.96373	3.20961	2.7292	2.77359	2.74209	3.16393	2.40583	3.29645	3.85792	3.93168	3.1631	2.70118	3.53494	3.05628	3.16641	2.76048	2.62391	3.20575	3.20065	2.96914
PM20D2	3.86284	5.42189	4.78366	5.04811	4.79295	4.65397	5.24484	5.1621	5.20496	5.14768	4.91761	4.88722	5.25193	5.28618	4.79889	4.90141	5.28335	5.24255	4.96492	4.09521	4.84515	4.37897	4.80637	4.80234	4.79508	4.96057	4.37109	4.88805	4.84981	4.66088
PNP	1.64638	1.0917	0.983446	1.66545	1.32129	1.68341	0.84793	1.34636	1.31325	1.33729	0.954432	1.72815	1.19001	1.19443	1.03934	1.76253	1.09928	0.962687	1.50027	2.23558	1.73025	1.49884	2.07634	2.04357	2.13566	1.8716	1.55988	1.50328	2.21192	1.58899
PNRC1	3.86284	5.42189	4.78366	5.04811	4.79295	4.65397	5.24484	5.1621	5.20496	5.14768	4.91761	4.88722	5.25193	5.28618	4.79889	4.90141	5.28335	5.24255	4.96492	4.09521	4.84515	4.37897	4.80637	4.80234	4.79508	4.96057	4.37109	4.88805	4.84981	4.66088
PODXL	4.19905	3.89224	3.52574	4.53771	4.31041	4.4982	3.57087	4.47579	4.08458	4.16368	4.24665	4.15624	3.76696	3.46249	3.69847	4.20242	3.21255	4.38725	4.40748	4.63305	3.85061	4.32212	4.75341	4.56348	4.65066	4.64156	4.03294	4.26556	4.80946	4.62202
POLR1D	4.25013	5.15277	4.1646	3.92156	4.47291	4.88117	4.35075	4.55863	4.78948	4.5264	5.00021	4.34312	4.98979	3.97841	4.48735	4.40185	4.20133	4.81681	4.56843	4.27566	4.04983	4.70181	5.22802	4.05857	4.43707	5.14388	3.77641	4.06454	5.19245	3.96804
PPIL3	3.10986	3.08815	3.292	2.74769	3.2143	3.50485	3.37954	3.17826	3.31103	3.04743	3.04576	3.39273	2.89986	3.48022	2.51286	3.75563	2.35255	3.44869	3.21937	3.41109	2.76461	2.83774	3.6109	3.08314	3.57054	3.72291	3.03538	2.91816	3.42764	3.13353
PPL	0.870602	0	0.743911	0.926096	0.497163	0.571475	0	1.02823	1.13146	1.56968	0.516962	0.626651	0	0	0	0.444666	0	0.470224	0.804281	0.727036	0	1.24681	1.1994	1.37354	1.6293	0.346915	1.13554	0.614578	1.53186	1.07324
PPM1H	0.900951	1.03327	0.589497	0.752151	1.02972	1.09962	0	1.16751	0.715437	0.887226	0.756875	0.887055	0	0.766689	1.1232	1.18085	0	0.726849	0.998627	1.22762	0.775475	0.627479	0.866652	0.945983	0.777493	0.731579	0	0.622126	0.762817	0.675391
PREX1	1.09667	1.26931	1.2008	1.21047	0.883668	1.21256	0.28015	1.20916	1.29202	0.846894	0.75998	0.969038	1.02469	0.135615	0.923865	1.00559	0.87022	1.49433	1.62981	1.95681	1.37532	0.764267	1.62858	1.33497	0.958394	1.45193	1.05416	0.876526	1.6917	1.15444
PREX2	2.0603	1.75734	1.31083	1.62222	1.532	1.85588	0.957394	1.97851	1.55277	1.6457	1.6245	1.80304	1.20088	1.38835	1.50166	2.06861	0.990646	1.73154	1.57597	2.16225	1.10478	1.42136	1.6797	1.97109	1.56698	1.71719	1.18305	1.20614	1.37601	1.31559
PRKAG1	4.08122	5.04614	3.8993	4.16284	4.28749	4.92964	3.84962	4.4376	4.31609	4.7528	4.93975	4.97049	3.94136	3.78697	4.4548	5.1963	4.4333	4.97235	5.10785	4.3276	4.61106	4.69956	5.06801	4.86441	4.34931	4.68003	4.81198	4.32387	4.91661	3.80492
PRKCH	2.91379	2.75106	2.49916	2.76242	2.49101	2.83067	1.83736	2.90021	2.48733	2.3858	2.51294	2.77727	2.36759	2.48775	2.20344	2.71663	1.9686	3.11562	2.80272	3.51741	1.93612	2.65377	3.07647	2.86663	3.0417	2.85911	2.43365	2.4263	3.10904	2.66301
PROB1	3.092	3.37421	3.04815	2.98041	3.01953	3.66968	3.01709	3.06156	3.43438	3.81841	2.95372	3.58607	3.41991	2.43092	3.33201	3.08949	2.21082	3.37914	3.50315	3.30508	2.91402	3.7401	3.74339	2.5221	3.18589	3.64331	3.36428	3.29607	3.43712	3.62593
PRPF38A	2.25268	2.27925	2.09463	2.08292	2.68935	2.90867	2.01857	2.4675	2.94845	2.29251	2.77422	2.89455	2.68137	2.86028	2.67553	3.07256	2.8486	2.22493	2.13375	3.30214	2.04461	2.83983	2.96207	2.75465	2.49761	2.74103	2.61335	2.16049	3.01541	2.86523
PRRC2B	2.68892	2.97215	2.83862	3.166	1.61794	2.21171	2.06819	3.07086	2.91839	3.15708	3.18673	2.70689	2.16595	2.43462	2.10689	3.13471	2.54091	3.23214	2.52451	3.36428	2.92237	2.61307	2.77168	2.93108	3.14723	3.20518	2.50869	2.58592	2.59035	2.98778
PRRG3	0.537367	0.513096	0.0486352	0.153419	0.780568	0.983008	0.0616546	0.243718	0.652435	0.765587	0.636646	0.1788	0.135801	0	0.510284	0.999832	0.111297	0.502564	0.883154	1.23739	0.214867	0.943794	1.41555	1.43594	1.01872	1.22511	0.5368	0.312631	1.29457	0.906872
PRTFDC1	1.81284	2.03799	1.50126	1.24447	1.47588	1.82215	1.15384	1.83689	1.69572	2.09589	1.53236	1.8355	1.15021	1.63458	0.671981	1.67515	1.25532	1.71523	1.00015	2.22016	1.21024	1.75521	2.00801	1.76224	2.43328	1.90341	1.5117	2.17903	1.99565	2.09971
PTGS1	0.817798	0	0	0.961592	0.970905	0.300579	0	0.928918	0.114813	0.287541	0	0.895669	0	0	0	0.610658	0.608507	1.23667	0.207827	1.44807	0	0.991873	0.600687	1.30083	1.15665	1.0242	0	0.47539	0.829384	0.550118
PTPN5	1.29199	0.451261	0.611307	1.29479	1.29943	1.40161	0.565225	1.66859	1.41292	1.43928	1.18979	1.86016	1.81494	1.08044	0.940593	1.42662	0.980712	0.92672	2.03347	1.82745	0.514969	1.70874	1.66064	1.92132	1.47136	1.62499	1.86324	1.31056	1.87238	1.85254
PTPRB	3.50416	3.07661	2.2567	3.24106	3.05255	3.3347	2.05039	3.29091	2.80263	3.037	2.9189	3.41513	3.08672	2.79972	2.60271	3.50114	2.11418	3.2822	3.19098	3.38864	2.3757	3.08018	3.53669	3.48631	3.09568	3.17557	2.7523	2.91437	3.33545	2.8376
PXMP2	4.02542	4.17501	2.36069	4.12775	3.59533	4.27981	2.41954	4.38661	4.44357	2.4283	4.22963	4.20034	4.80162	3.78635	4.33287	4.7216	3.55677	3.81922	4.1603	4.25967	4.41007	4.44568	4.7047	4.17279	4.65745	4.49826	4.51924	4.24932	4.59296	4.27327
PYY	2.87171	2.95641	0.836462	2.68029	2.45213	2.85829	2.68231	2.89198	2.94915	2.99577	2.97714	3.08172	3.07167	2.85758	2.71752	3.07677	1.04644	2.94902	3.08318	3.1191	2.66647	2.74507	3.34661	2.92181	3.03235	2.98644	3.01555	3.22231	2.40763	2.381
QPRT	2.91684	3.51956	2.42064	2.76872	3.18151	3.15272	2.45045	2.89694	3.18123	2.94655	2.93348	2.76601	2.29735	3.06785	1.4551	3.31475	2.82548	3.35438	3.23575	3.03458	2.70234	3.30584	3.34417	3.23251	3.14131	3.78968	3.02108	3.60431	2.21719	3.39526
RAB8B	1.71236	1.72829	1.33639	1.72631	1.59612	1.4596	0.379507	1.53656	1.29536	1.31412	1.45104	1.8016	1.37435	1.37772	1.019	1.91737	1.35529	1.86067	1.68917	2.52972	1.34971	1.36389	1.79732	1.85732	1.64486	1.69513	1.08917	1.35206	1.51047	1.64984
RACGAP1	0.767802	0.622296	0.313462	0.25703	0	0.686844	0	0.850564	0	0.630243	0.187932	0.761181	0.722715	0.709981	0.559941	1.00684	0	0.964127	0.872127	1.18823	0	0.802631	0.319781	0.538863	0.973397	0.834993	0.485965	0.650144	0.690404	0.82178
RAMP2	4.77998	4.62923	4.77787	4.29439	4.60235	5.36012	4.30685	5.22804	4.78467	4.91803	4.12964	4.8918	3.81174	4.42845	4.28177	4.80401	4.52506	4.53266	4.71256	5.17444	4.65828	4.09767	4.89683	4.30957	4.7102	4.74221	4.26667	4.44424	5.16049	4.67439
RAMP3	4.28668	3.47026	4.04485	3.58502	3.78595	4.12606	2.90036	4.25554	3.64804	3.84441	3.28467	4.43633	2.74072	3.46187	3.54694	3.86367	3.80136	3.84824	3.88793	4.65327	2.842	3.23801	3.91821	3.49266	3.92548	4.07761	3.46298	3.92835	4.21282	3.64429
RAPGEF5	0.151556	0	0	0	0	1.80778	0.331012	0	1.69564	0	0	0	1.76298	0	0	2.04037	0	0	0	2.20825	0	0	2.52425	2.56076	2.63432	0	1.44623	1.76418	2.34008	1.48922
RAPH1	1.5742	1.51306	0.802819	1.26082	1.14119	1.32328	1.18842	1.65778	1.23756	1.43287	1.20337	1.3095	1.18317	0	0.917724	1.39658	0.360742	1.20065	0.723845	1.70216	1.13062	1.25334	1.51003	1.53839	1.3405	1.22707	0.821056	1.0615	0.869395	1.59475
RASGRF2	1.8298	1.15699	0.911567	1.39872	1.00359	1.66062	0.470423	1.5332	1.33546	0.393102	1.17721	1.56966	0.170181	0.879231	0.962337	1.3644	0	1.69327	1.0491	1.91141	0.572928	1.41142	1.68111	1.56008	1.51918	1.43239	1.14778	1.24183	1.67221	1.22097
RASIP1	2.36834	1.85164	1.89898	2.00928	2.0629	2.47387	1.63243	2.19714	2.32906	2.36434	1.74539	2.62254	2.21731	1.8785	2.17553	2.46536	1.71465	1.76494	2.69141	3.03597	1.7354	2.13233	2.64119	2.62827	3.33626	2.19029	2.02436	2.3375	2.80938	2.1107
RASL12	2.56781	3.03612	2.73692	1.59277	2.40409	2.8065	2.65438	2.9863	2.83134	2.92763	2.781	2.89802	2.44849	2.70536	2.34963	2.87308	2.26339	2.63706	3.10471	3.37811	2.64831	2.84137	2.86678	2.59825	3.02282	3.10197	2.73814	2.56791	2.88924	2.67167
RASSF2	0.734172	0	0	0	1.04678	0.616656	0	1.02225	0.438578	0	0	0.480099	0	0	0	0.716747	0	1.12234	0.575901	1.80521	0	0.756655	0.808367	1.15622	1.25536	0.889959	0	0	0.83515	0.316652
RBP1	2.39657	2.44052	2.29679	2.07447	2.52657	2.98912	2.26028	2.74545	2.33559	2.06522	2.11334	2.83765	1.98385	2.3168	2.07184	2.52608	2.12468	2.21877	2.07276	3.32155	1.93735	2.1123	2.64794	2.28499	2.47143	2.26247	1.97324	2.76106	2.7993	2.40607
RBP7	4.69986	4.2212	4.47498	3.78545	4.20026	4.93023	4.37378	5.01514	3.95226	4.6605	4.28352	4.5387	3.85934	4.16669	4.31567	4.92682	4.69781	4.4371	4.29711	4.93565	4.01525	4.03907	5.07716	4.39579	4.65157	4.39911	4.1721	4.40314	5.09713	4.32734
RCN1	4.11468	4.22757	3.50957	4.02801	3.8749	3.93723	3.08315	4.08165	3.74874	3.93305	3.46853	4.20771	3.21123	3.72293	3.40944	3.97166	3.78622	4.10681	3.87438	4.31816	3.94243	3.4446	4.18877	3.71496	3.85785	3.85287	3.52796	3.33532	4.17395	3.86663
RECK	1.78381	1.66059	1.53133	1.86357	1.65025	1.40593	0.405058	1.55819	1.53628	1.85734	0.928739	2.1244	1.3392	0.882467	1.26806	2.00789	1.18924	1.84221	1.82881	2.08579	1.18879	1.58297	1.71826	1.76707	1.66401	1.61949	1.16893	1.33288	1.34587	0.954403
RFLNB	2.10801	1.75319	1.1278	1.05547	1.29928	1.76438	1.08511	1.93384	1.6057	2.34914	1.63833	2.00614	1.2068	1.16495	1.75408	1.96375	1.41202	1.25496	1.72914	2.31855	1.45826	1.39849	2.12119	1.89636	1.62655	1.59902	1.16624	1.23204	1.96201	1.48863
RGMA	2.24905	2.17789	1.84844	1.70599	1.96579	1.69209	1.55855	1.98239	1.93756	2.24106	1.54099	1.95336	1.77934	1.7202	1.81233	1.80641	1.73386	1.60791	2.27475	3.06368	1.90793	1.81596	2.11505	2.4705	2.66469	1.73478	1.98004	1.89801	2.14583	1.89817
RGMB	2.06709	1.98649	0	1.82398	1.79809	0	0	1.9779	0	2.24517	0	2.18243	0	1.7268	0	1.65378	0	1.7248	1.8947	2.23709	0	1.91205	0	2.07074	1.89007	1.87688	1.77077	0	2.02751	0
RGPD5	0.837062	1.48072	1.05672	1.42938	1.43422	1.2694	0.80325	1.05819	1.60737	1.02517	1.4227	1.11185	1.00638	1.07299	0.00738641	1.54359	1.24115	1.77762	1.11055	1.88785	1.14044	1.40133	1.62168	1.74167	1.45535	1.28229	0.627125	0.98433	0.864752	1.09706
RNF10	4.44082	5.15911	3.96136	4.97413	4.95266	5.04096	4.04888	4.50081	5.26907	4.42451	5.01988	4.17881	4.30832	4.15201	4.62183	5.05754	4.35167	5.00563	4.00504	5.12266	4.41344	4.07787	5.01223	5.08505	4.6112	4.39732	4.26343	4.10645	4.21985	4.3249
RNF122	1.98788	1.91241	1.91957	1.69937	1.7376	1.36227	1.82727	2.05839	2.07578	2.19939	1.46488	1.91397	1.67409	1.83657	2.33848	1.87035	2.21737	2.20262	1.66601	2.6305	2.51311	2.2899	2.15619	3.03668	3.07103	2.28791	2.1151	1.60533	2.28499	2.52376
RNF31	3.70248	3.76678	3.80785	3.86877	3.67347	4.05243	3.05739	4.06044	3.54154	3.55036	3.25567	3.63701	3.60271	3.59343	3.34802	3.70041	2.87171	3.836	4.29353	4.27111	4.33832	2.7494	3.78038	3.55418	3.98217	3.44665	3.36651	3.47583	3.86265	3.49073
ROBO1	1.23645	1.1317	1.10181	0.57662	1.38074	0.710358	0	1.23637	0.783444	1.1542	0.568498	1.30109	0	0.338898	0	1.42743	0	1.56148	1.35517	2.08626	1.01337	1.08369	0.738692	1.37871	1.0546	0.810685	0.780428	0.524018	0.720036	0.75346
ROBO4	2.74623	2.01484	2.21226	2.2918	2.78923	2.85933	2.29396	3.2018	2.45628	2.77951	2.3572	2.38111	2.11702	1.72972	2.43885	3.00651	1.89621	2.33847	3.17326	2.63788	2.15223	2.43628	2.65992	2.58555	2.75333	2.2865	2.1543	2.84381	2.77518	2.27311
RPL7	9.54676	9.51662	9.55938	9.39924	9.4621	9.77026	9.4345	9.4281	10.0876	9.42208	9.63004	9.76117	9.625	9.43802	9.34719	9.95238	9.09193	9.49626	9.17458	9.5327	8.69618	9.09148	10.011	9.13488	9.80874	9.72782	8.92377	9.30576	9.82475	9.51406
RRAD	4.92061	5.56498	5.50434	5.1002	4.94235	4.56798	5.46843	5.12532	4.26821	6.13827	4.56932	5.28048	5.13756	4.93663	4.68116	4.96046	5.94733	4.93906	5.22639	4.89369	5.80235	5.27943	4.4976	5.47265	4.7384	5.71469	5.75944	5.49678	4.59384	4.42775
RWDD1	5.3522	5.41527	3.13431	5.25805	5.28906	5.65334	5.90526	5.41221	5.68843	5.19303	5.18198	5.55433	5.33258	5.3364	4.97465	5.6713	5.61543	5.01515	4.99249	5.43423	5.15015	5.31176	5.63791	5.25282	5.67289	5.60369	5.38975	5.44514	5.70308	5.47164
S100A10	5.25323	4.89027	4.73656	4.99915	4.80232	4.77837	4.21956	5.35175	4.80825	4.83906	4.30747	5.40338	4.66473	5.08574	4.72139	4.65282	5.06813	4.8073	5.15142	5.79909	5.64661	5.38787	5.20838	5.14212	5.43184	5.16102	5.29934	4.71016	5.38099	5.74069
S1PR1	5.07974	4.6854	4.34233	4.76882	4.47138	4.89071	4.18106	4.94255	4.82362	4.70299	4.66283	4.98745	4.59173	4.52027	4.43207	4.86705	4.20689	4.40259	4.79483	4.96216	3.85479	4.34914	4.7392	4.50738	4.82342	4.32531	3.91572	4.11304	4.85695	4.3486
SAMHD1	2.97638	3.24506	2.20865	3.85688	3.374	3.2396	1.65949	2.92177	2.05859	3.02211	2.95162	3.46128	3.50878	2.77773	2.3158	3.0441	2.47907	3.88973	3.47766	4.26225	2.83987	3.41841	3.34555	3.40721	3.54897	2.77549	3.0912	3.08048	3.6034	3.83149
SCARA5	2.97241	2.65006	2.04329	2.91702	3.191	1.97786	0	2.23891	1.46759	2.98327	1.51224	2.35674	1.32149	1.8438	1.68642	3.02702	2.20975	3.04374	2.37797	3.73983	1.45035	2.68597	2.46072	3.09426	3.32974	3.19993	2.35437	2.22398	2.46364	2.672
SCFD1	3.80723	3.79786	3.63669	3.57609	3.70674	3.45407	3.31439	3.63959	3.8642	3.41709	3.59927	3.89828	2.58317	2.64257	3.325	3.94273	3.33532	3.55322	3.45558	3.55121	3.18291	3.55629	3.74356	3.78837	3.85911	3.74077	3.56669	3.59192	3.53532	3.49938
SDF2	1.83025	3.25622	3.41852	3.15727	3.17902	2.6363	3.07215	3.43833	2.79669	3.40647	2.85022	3.60871	2.68481	3.25972	2.9147	3.53978	3.53772	3.22684	2.76083	2.81804	3.54178	3.21937	3.39958	3.15587	2.74317	3.33836	3.0882	3.35706	2.64443	2.52947
SDHAF4	3.39849	3.52666	2.45705	3.04596	3.23147	3.66469	2.3181	3.209	3.74692	3.72649	3.3143	3.61527	3.08216	4.19674	2.59933	3.59356	3.02932	3.43217	3.00799	3.36168	2.7194	3.54871	4.23601	3.23517	3.74946	3.73554	3.3212	3.84886	4.08222	3.34317
SEL1L3	1.00078	0.777955	0.59904	0.939688	0.884022	0.921103	0.297306	1.35315	0.95614	1.033	0	1.40967	0.696075	0.651174	0.61493	1.2425	0.631479	1.19745	1.21073	2.2981	1.46234	1.06803	1.36493	1.07739	0.950847	0.960255	0.684277	0.822555	1.25073	0.817165
SEMA3F	1.91955	1.29751	1.06409	1.69842	1.2802	1.73237	1.21364	1.60886	1.47824	1.43769	1.118	1.5696	1.37461	0.988693	1.53349	1.71247	1.18678	1.17918	1.75637	1.72405	1.70111	1.79253	2.20881	2.01066	2.13466	1.52674	1.51838	1.92804	2.37367	1.53636
SEMA4C	2.24378	2.22039	2.0568	1.85476	2.0715	1.65539	1.83363	2.31174	2.01269	2.13064	1.52632	2.44975	1.99536	1.86488	2.28046	2.0575	2.076	2.31221	2.37157	2.67617	2.05892	2.51487	2.88054	2.92257	2.81551	2.10645	2.09865	2.38341	2.86084	2.20334
SEMA6B	1.82919	1.84633	1.39911	1.69885	1.77265	1.89542	1.0073	1.59969	1.29739	1.61799	1.0032	1.8306	1.30313	1.08466	1.08514	1.50051	1.79947	1.36004	1.70568	2.2535	1.79637	1.63629	1.86367	1.87171	2.03043	1.48717	2.04422	1.80969	2.19361	1.4598
SERTAD1	2.39453	2.18807	2.44962	2.44689	2.22467	2.27245	2.51395	2.45528	2.3681	2.32585	2.13098	2.93307	2.42641	2.40045	1.6857	2.45147	2.60855	2.2789	2.4607	2.95538	2.77362	2.57471	3.00402	2.61973	3.08494	2.70664	2.21425	2.55471	3.24283	2.75516
SGK1	3.44434	3.33372	2.85263	3.24168	2.63648	3.31178	2.03565	3.50746	2.91226	2.63093	3.01474	3.27767	3.02317	2.47078	2.8468	3.2024	2.68283	2.79519	2.81533	3.4159	2.34529	3.16836	4.21853	3.12517	3.16883	2.91905	2.28902	2.49076	4.34104	3.82235
SGSM1	0.543871	0.778479	0.999486	0.952484	0.933484	1.04833	0	0.786155	1.32434	0.809524	1.05763	0.776344	0	0.964603	0	1.01537	1.03803	1.20442	0.783216	0.986794	0.603839	1.06315	1.24582	1.09078	0.907574	1.15987	0.821689	0.832727	1.00689	1.12881
SH2B3	2.55507	2.85956	2.3761	2.92276	2.70992	2.47501	1.05501	2.80437	2.90582	2.49213	2.19477	2.72086	2.49701	2.2635	2.53341	3.08135	2.35436	2.92668	2.8338	3.0289	2.9043	2.66622	2.72302	2.83533	2.93062	2.79146	2.02894	2.16085	2.78006	2.40432
SH2D3C	3.22989	2.74152	2.50685	2.92514	2.91692	3.12066	2.25782	3.4274	2.97504	2.67309	2.53878	3.22984	3.0991	2.88589	2.99506	2.9841	3.01345	2.47865	3.19982	3.56517	2.82976	2.82292	3.27092	3.46637	3.60488	2.97659	2.92923	2.88867	3.13223	3.22454
SHE	2.44715	2.07284	1.6821	2.32268	1.65472	2.30214	1.36577	2.17423	2.05623	2.14869	1.53774	2.25189	1.83737	2.00801	2.14819	1.9619	1.39009	2.46554	1.97087	2.40293	1.50898	2.14547	2.52918	2.44218	2.63859	2.43464	1.8665	2.26937	2.79328	2.18797
SHISA4	3.60817	4.41883	3.60485	3.96086	3.28612	3.53047	4.02471	3.95574	4.27272	4.36409	3.45192	3.56085	3.8759	3.51376	3.01988	2.87793	3.53059	3.40119	3.89611	2.63617	4.21003	4.11092	3.57018	2.9202	4.43753	4.13471	3.64091	3.87696	3.61829	3.55262
SHROOM4	2.22261	0.908664	0.624576	2.17149	1.28752	1.39908	0.842888	1.55174	0.98742	1.32928	1.61514	1.62768	1.26157	0.662328	1.01604	1.59399	0.796632	1.52129	1.92283	1.65039	0.719226	1.11359	0.941138	1.46363	1.24026	1.24441	1.52099	1.06178	1.22554	1.5841
SIK1	1.62552	0.626073	0.321227	0.718298	0.401699	0.70479	0.396529	0.641441	0.6464	0.194294	0.311823	1.38473	1.21933	1.10263	0.761377	0.450804	0.498527	0.232086	0.363718	0.769167	0.434574	1.79103	1.96453	2.87801	1.65486	0.750082	0.588338	1.00944	1.97588	0.583795
SKAP2	1.20651	1.05487	0	1.12958	1.25641	1.34052	0.434559	1.36599	0.952149	0.987025	0.766152	1.0774	0.684889	0.987909	0.953133	1.25898	0	1.29485	0.792946	1.9215	0	1.12777	1.22549	1.2003	1.42219	1.19175	1.08958	1.01891	1.41373	1.26033
SLC13A3	0.945745	1.56608	0.546949	1.42757	1.33122	1.34685	1.26274	1.18504	1.62094	1.3474	1.06911	1.22647	1.22989	0.460556	1.17026	1.42963	1.41965	1.44957	0.530712	1.54219	0.622963	1.1525	1.57411	0.779862	1.32701	1.36339	1.22848	0.71089	0.794134	1.27285
SLC15A3	2.54826	2.46678	1.91984	3.06789	2.44389	3.17726	1.92774	2.78479	2.37332	2.52389	2.22032	2.59068	2.61305	2.04314	2.10025	2.56318	2.47689	2.51605	3.01895	3.43841	2.84837	2.49282	3.05285	2.42169	2.69411	2.12879	2.36034	2.43899	3.17308	2.42803
SLC18B1	0.833761	1.16749	0.58288	0.630082	0.754277	0.993853	0	1.10763	0.93812	0.755629	1.06844	1.07059	0.632177	1.03174	0.464291	1.01127	0.387611	1.35155	0.912091	1.70261	1.18936	1.02209	1.22023	0.808898	0.925047	1.03559	1.03265	0.935184	1.09634	1.18619
SLC25A24	2.36648	2.34242	2.03166	2.08566	2.19625	2.27369	1.33168	2.44743	2.29657	2.32488	2.08085	2.76649	1.99744	1.93538	2.3538	2.46662	1.52118	2.36582	2.31881	2.50938	1.93068	2.66659	2.87032	2.70682	2.45137	2.66341	2.18096	2.38355	2.66535	2.55347
SLC25A25	1.11725	1.13171	0.864551	1.1583	0.859887	0.618729	0.392509	1.07412	0.95777	0.948492	0.570313	1.38607	0.789531	1.16549	0.957893	0.34591	1.07212	1.02512	1.23042	1.47464	1.38047	1.30234	1.20708	1.59283	1.8522	1.22995	0.903635	0.892947	1.28358	1.18049
SLC25A45	0.690536	0.823874	1.10615	0.0638674	0.106076	0.515652	0.302886	0.125602	0.528979	0.220736	0.715263	0.25217	0.441389	0.802176	1.08349	0.780371	0.209054	0.476642	0.85382	0.316372	1.30316	0.11591	0.206761	0.617295	0.147679	0.391423	0.23595	0.68888	0.166555	0.424514
SLC27A3	1.76864	1.54942	1.61283	1.02032	1.85525	1.74259	1.35884	1.9161	1.41915	1.66849	1.0838	1.8961	1.62958	1.3648	1.27764	1.77798	1.51817	1.95283	2.24191	2.46583	1.72313	1.64191	1.98492	1.74777	1.78374	1.47579	1.20284	1.72437	2.00743	1.44321
SLC2A3	1.41327	1.2679	1.12458	1.76838	1.01708	1.22469	0	1.19261	1.01351	1.22011	0.794553	1.44415	1.24986	1.53276	1.1855	0.989531	0.837056	1.37341	1.2527	1.96077	1.34796	2.04976	2.82115	1.91468	1.94237	1.41692	1.254	1.15502	2.71544	1.36203
SLC39A8	0.839723	0.770421	0	0.74106	0.696247	0	0	1.04022	0.679934	0.63634	0.55892	1.32255	0	0.783159	0.266534	0.569753	0	0.754453	0.623697	1.26946	0.778162	0.693497	0.928647	0.86735	1.0711	1.06361	0.423646	1.11694	0.849993	0.84913
SLC40A1	4.1866	4.43196	3.94284	3.96935	4.00547	4.00279	3.43091	4.27434	3.97576	4.18075	3.78335	4.44799	3.75765	3.98932	3.77202	4.13872	3.64953	4.7505	4.06584	4.87019	3.63623	4.08574	4.59877	4.26155	4.0892	4.31837	3.714	4.05035	4.23436	4.10639
SLC9A9	0.718505	0.871998	0	1.02474	0.709483	0.670497	0	0.623293	0.353931	0.618331	0	0	0.742536	0	0.229827	0.669964	0	1.54234	0.529652	1.87467	0	0.67008	0	0.70054	0.864542	0	0.610999	0.716138	0.922425	0.948497
SLCO2B1	1.94831	1.65669	0.564457	1.42288	1.64598	1.74174	0.436037	2.04983	2.09911	1.73642	2.11288	2.15635	2.17673	1.54345	1.45489	1.97014	1.67745	2.64234	1.99743	3.0468	1.71098	1.94246	2.70013	2.7055	2.48158	1.9781	1.62163	2.35225	2.48862	1.65937
SLFN5	2.45908	2.59456	1.61684	2.50258	2.25955	2.39115	1.47684	2.4819	1.85619	1.8529	1.58286	2.25863	1.65334	1.60296	1.88253	2.47143	1.68207	2.72881	2.81673	3.64752	1.43492	1.95615	2.51872	1.50117	1.64353	2.4408	1.78908	2.42013	2.42004	1.75184
SLIT2	1.61978	0.943607	0	1.31464	1.58995	0	0	0	0.61716	1.08829	0.861086	1.26672	0	0	0.554553	1.43088	0	1.21847	0.7098	2.04195	0	1.16484	1.28514	1.30707	1.22752	0.949131	1.01749	0.903564	1.30897	1.26105
SMARCD2	2.76418	2.61713	2.28301	2.44246	2.30804	2.33605	2.00778	2.68457	2.03436	2.52696	2.1688	2.68936	2.82076	2.56053	1.95903	2.4659	1.78691	2.60424	2.64343	3.25573	2.59354	2.50876	2.75359	2.45143	2.93458	2.53207	2.23577	2.28946	2.90184	2.59452
SMIM19	4.2721	4.71897	4.5402	3.64905	4.54398	4.62424	4.42417	4.29594	4.43033	4.48601	4.47326	4.65966	3.93524	4.67673	4.14928	5.07398	4.03732	4.14045	4.48142	4.55445	3.72555	4.21481	4.83079	4.19296	4.82479	4.55735	4.11614	4.28116	4.66557	4.22029
SMUG1	1.22471	1.64578	1.90079	1.54872	1.25573	1.37379	2.01385	1.35558	1.45192	1.80831	0.822894	2.14733	1.9835	1.84805	1.98331	1.97547	2.5105	2.02729	1.19102	1.42025	2.24818	1.57258	1.04519	1.7486	1.19739	1.36207	1.82396	1.79016	1.76214	1.84202
SNRNP200	3.67227	3.51225	2.19976	3.40655	3.15344	3.22759	2.81991	3.59102	3.23067	3.34576	3.41883	3.5738	3.42507	2.25464	2.8978	3.62178	1.71032	3.95406	3.5184	3.86228	3.23857	3.50991	3.42463	3.6458	3.66577	3.27815	3.25354	3.49715	3.2352	3.40247
SNX24	1.91106	1.24677	0.810093	0.984594	1.81851	0.894684	2.01583	0.980816	1.96415	1.52625	1.20072	1.04045	1.17907	1.01781	0.972443	0.958131	2.08405	1.74099	0.832383	1.13129	1.4082	1.76318	1.03932	1.00869	1.24626	1.11668	1.80645	1.73994	1.12978	2.04444
SOX13	2.06875	1.47536	1.51937	1.60627	1.53541	1.74334	1.16694	2.27897	1.54604	1.83726	1.4163	2.24672	1.86653	1.48489	1.58478	1.47134	1.37559	1.11435	2.09429	2.46707	1.54365	1.49972	1.87746	1.75925	1.89889	1.2601	1.49016	1.88509	1.85003	1.22364
SOX17	3.08548	2.27837	1.8467	2.36478	1.88821	2.8564	1.73305	2.34562	2.17674	1.91476	1.9273	3.28738	2.52861	2.59459	2.04391	2.1042	1.75287	2.0379	2.28718	2.64915	2.09031	1.98839	3.28196	1.83215	2.30339	2.0022	1.39996	1.87852	3.44818	1.90647
SOX18	3.70465	2.84803	3.22666	3.40404	2.89455	3.5288	3.25062	3.42102	3.09909	3.18131	2.73113	3.92767	3.40267	3.54965	2.6934	2.49467	3.49219	2.6618	3.28046	4.13761	3.03959	3.53129	4.34597	4.24905	4.4827	3.66866	3.25739	4.12693	4.47621	4.36341
SOX7	2.49406	2.01445	1.69686	1.99771	2.31792	2.58834	1.90109	2.26697	2.37898	2.43806	1.94676	2.50313	2.19967	1.87915	2.25845	2.13066	1.47029	2.03564	2.33981	2.75142	1.5771	2.51425	2.88899	2.8642	2.70948	2.54261	2.3691	2.84486	3.03438	2.09129
SPATA13	1.7035	1.63233	1.26495	1.6404	1.76333	2.01986	0.934963	1.80762	1.3251	1.39114	1.72853	1.75244	1.22836	1.15664	1.45018	1.91543	1.34294	2.11188	1.61341	2.11399	0.927238	1.58498	1.89092	1.75659	1.53748	1.76326	1.19188	1.30384	1.60666	1.75292
SPATA24	3.092	3.37421	3.04815	2.98041	3.01953	3.66968	3.01709	3.06156	3.43438	3.81841	2.95372	3.58607	3.41991	2.43092	3.33201	3.08949	2.21082	3.37914	3.50315	3.30508	2.91402	3.7401	3.74339	2.5221	3.18589	3.64331	3.36428	3.29607	3.43712	3.62593
SPN	2.91684	3.51956	2.42064	2.76872	3.18151	3.15272	2.45045	2.89694	3.18123	2.94655	2.93348	2.76601	2.29735	3.06785	1.4551	3.31475	2.82548	3.35438	3.23575	3.03458	2.70234	3.30584	3.34417	3.23251	3.14131	3.78968	3.02108	3.60431	2.21719	3.39526
SPNS2	1.64066	1.61466	0.974153	1.1306	1.05001	1.60015	0.848967	1.29762	1.32705	1.26706	1.01403	1.64033	1.0174	0.679288	0.766577	1.1005	1.03861	1.39966	1.21597	1.87718	0.72978	0.821394	1.58616	1.36646	1.64571	1.2668	0.738409	1.10593	1.94858	1.45217
SPOCK2	2.25389	1.39426	0.992871	1.38432	1.39883	2.21044	0.831338	1.97161	1.7033	1.99241	1.13851	2.34911	0.559464	1.33013	1.28496	1.80491	1.12376	1.10984	1.20333	2.17762	2.05118	1.17816	1.57426	1.96819	1.16142	1.6592	1.8563	1.69514	1.69697	1.83131
SPTLC3	0.929219	0	0.64474	1.07798	0.83104	0.896518	0	1.39108	0.929838	0.634753	0.782491	0.641194	0	0.880287	0.521379	0.469967	0	1.21002	1.15753	1.47002	1.00231	1.73912	0.804903	1.8128	1.3301	1.62939	1.19725	0.996847	0.993532	0
SREBF1	1.30794	1.3923	2.01281	1.12465	1.66692	0.999822	1.31815	1.8524	1.25703	1.28691	1.05184	1.49043	0.68643	1.25395	1.41119	1.21092	1.39606	0.839327	1.59483	2.50919	2.0919	1.78435	2.12353	1.80198	2.38012	1.70976	1.44554	1.64426	2.02713	1.71825
SREBF2	3.13006	3.05997	3.80894	2.96402	3.85524	3.48161	2.86112	3.65953	2.94877	3.72978	3.77915	3.98585	3.33542	2.91769	3.84283	3.49184	3.56112	3.50116	3.89446	3.93056	3.14948	3.24732	4.05543	3.85624	3.89369	3.40566	2.96384	3.40244	4.24108	3.44799
SRGN	4.93872	4.63937	3.31153	4.48975	3.9727	4.92016	3.41202	4.44064	4.49979	3.85008	3.82987	5.09973	4.48255	4.44739	4.02054	4.81882	3.78819	4.69043	3.91195	5.12501	4.46516	3.93784	4.96823	4.28999	4.76826	4.30184	3.36668	4.15699	5.04037	4.66521
ST6GALNAC3	1.49506	1.04769	0.970005	1.38007	1.35374	1.4319	0.70225	0.927199	0.750447	0.802512	1.30707	1.56167	1.71048	0.670528	1.14398	1.36318	0.806158	0.841603	1.11297	1.32511	0	1.28736	1.79477	1.30264	1.63531	1.31995	1.0422	1.30827	1.79416	1.37429
ST8SIA6	1.04065	1.04791	0.831052	1.02059	0.693452	1.01931	0	1.46732	0.984358	0.94452	0.95829	1.40942	0.600416	0.891526	0.908736	1.75204	0	1.77839	1.25343	1.33331	0.811874	1.41977	1.2791	0.925624	0.980998	1.41538	0.670042	1.11916	1.41474	1.2571
STARD8	1.89323	1.07149	0.866342	1.6071	1.22206	1.96808	0.830121	1.82513	1.85452	1.48525	2.11022	1.92486	1.57789	1.75988	1.27004	1.99108	1.15475	1.57101	1.3532	1.90011	0.852609	1.64623	1.78141	1.88992	1.70409	1.65855	1.36732	1.56045	1.87562	1.88479
STAT1	3.86735	4.0779	3.54296	4.35288	3.86002	3.89475	2.87612	4.38104	3.62736	3.6179	3.67519	3.98591	3.62195	3.55061	3.47461	4.04385	3.06561	4.09973	4.5366	4.18334	4.81178	3.76694	4.01543	3.79057	3.8298	3.331	3.49512	3.6278	3.86086	3.65452
STK10	1.60012	1.56681	1.24285	1.32594	1.35384	1.57697	0.846062	1.71677	1.33808	1.46784	1.10294	1.72666	1.23645	0.95874	1.27852	1.57094	1.0106	1.70477	1.64985	2.41238	1.90298	1.31605	1.61173	1.52786	1.74781	1.22994	1.17547	1.30031	1.69891	1.52406
STOM	5.96153	5.43313	4.81188	5.58761	5.1314	5.81602	4.31221	5.57966	5.72594	5.3943	5.18462	5.58344	4.95411	5.33797	5.30024	5.53624	4.70847	5.30454	5.29136	5.67721	4.92064	5.55715	6.03082	5.91881	5.93191	5.59779	4.92861	5.48276	5.92085	5.40176
SUN1	3.98666	4.33327	3.08987	3.29286	3.5176	4.30182	2.8208	3.51605	4.18934	4.50519	2.97537	4.52831	4.76888	2.38778	4.10586	4.26686	2.92081	3.88985	4.38618	4.79821	4.14292	4.31287	3.47584	4.57806	4.27217	4.36958	2.34043	4.01049	4.64324	4.51548
SUSD1	1.11709	0.75148	0.731883	0.406065	0.908885	0.530653	0	0.535578	0.779405	0.509989	0.692902	0	0	0.353643	0.905761	0.881257	0	1.36115	0.791946	1.23545	0.525025	0.606176	0.661527	0.980974	0.898771	0.875428	0	0.674847	0.841786	1.18517
SUSD4	0	0.407678	0.620564	0.328434	0.995286	1.94492	0.582555	1.18076	1.12224	1.05028	0.206703	1.58329	0.172893	0.711479	1.4655	1.62744	0	0	1.41405	0.60961	0.490291	0.843166	1.50346	0.900558	0.937659	1.0554	1.40989	0.88796	1.82652	1.00911
SUSD5	0.661806	1.02263	0.8403	0.532658	0	0.501225	0	0.34516	0.257285	0	0.503468	0.509528	0.578495	0.57954	0	0	0	0.667128	0.734908	1.28415	0.334209	0.355078	0.724611	0.519802	0.491501	0.993801	0.570885	1.86849	0.772078	0.449441
SYBU	0.848071	1.02696	0	0.63305	0.805167	0.968306	0	1.12984	0.637405	0.824177	0.990702	0.924834	0.653717	1.47671	0.63707	1.00168	1.00911	0.912467	0.970416	1.20493	0	0.66902	0.988987	0.69817	0.79951	0.957996	0.778783	0.932159	0.914029	1.00072
SYP	0.767714	0.685759	0	0.719088	0	0.700523	0	0	0	0.6631	0.54456	0.947232	0	0	0	0.784558	0	0.821992	1.07299	1.22276	0	0.695603	0.615971	0.909741	1.00683	0.766932	0.649707	0.598914	0.939337	0.871714
TACC1	4.05591	3.4532	3.39552	4.00942	3.65343	3.80003	2.90423	3.79001	3.52871	3.18628	3.93415	3.92791	3.9739	3.60004	3.13188	3.62384	2.92373	3.90246	3.40711	4.19242	2.7151	3.65198	4.07714	3.84378	4.01871	3.81107	3.51522	3.60232	3.9893	3.69959
TAF1D	3.22682	3.4149	2.73004	3.83013	2.75644	3.28922	3.48393	3.0677	3.7464	2.91365	3.15811	4.22567	3.246	2.9182	3.21527	3.31789	3.30941	2.90159	2.95741	3.18509	3.64134	3.17	4.1312	2.43755	4.04173	4.25336	2.70396	3.90118	4.0435	2.49914
TAGLN2	6.06907	5.59698	5.84746	5.76992	6.19475	5.95587	5.22842	6.09707	5.49844	5.84459	5.09469	6.25222	5.54518	5.692	5.31031	5.73306	5.84793	5.79509	6.07897	6.76097	6.19108	6.19247	6.12133	6.32718	6.55182	6.21688	5.83567	5.86581	6.33272	5.93886
TAOK2	2.50434	2.17665	2.40412	1.95584	2.25625	2.32191	1.43765	2.65267	2.40213	2.3554	2.26018	2.44455	2.12386	1.76396	2.40048	2.18954	2.07824	1.89751	3.12802	2.59823	1.48394	1.53288	2.7015	2.10863	2.6095	2.17887	2.03453	2.19588	1.97875	1.61114
TAP2	2.04838	1.98031	1.32607	2.25568	2.00893	2.41335	1.38904	2.32317	1.77666	1.36671	1.55321	2.02408	1.77488	1.29602	1.89165	1.71594	1.22333	1.96553	2.46595	2.49297	2.16929	1.6382	1.85974	2.11552	1.91546	1.57291	1.78767	2.00631	2.02614	1.94156
TBX18	1.09865	0.917859	0.630673	0.657716	0.763653	0.77956	0	0.451599	0.32346	0.897992	0.796265	1.06423	0.236295	0.236849	0.882505	0.936527	0.538119	0.183716	0.57456	1.4124	0	0	0.577023	0.96384	0.766838	0.514878	0	0.721899	0.884028	0.978448
TCF15	3.39455	3.28054	2.95075	2.89086	3.3022	3.84879	3.54181	3.35396	3.29736	3.16079	2.40557	3.82201	3.37587	2.77474	3.22751	2.90665	3.13715	2.49521	3.31608	3.74207	3.12286	3.29841	4.16626	3.08172	3.61659	3.74022	3.26519	3.53055	3.9327	2.83613
TCF25	3.92098	3.64391	3.43596	3.06974	4.0427	3.95377	3.70116	4.38754	2.62918	4.15531	2.39577	3.70533	4.22732	3.01702	3.62003	4.13234	2.17948	3.87535	3.3759	4.23554	3.71733	3.10998	3.80812	3.93266	4.45278	4.03405	3.35858	3.8723	4.11126	3.87262
TCN2	1.76708	2.0549	2.07015	2.36239	2.62627	2.44242	1.87679	2.38687	2.3783	2.28826	2.3188	2.06598	2.74689	2.21942	1.64948	2.16376	1.82478	2.47569	2.95153	3.32608	2.69826	2.29129	2.89931	2.68279	2.78907	2.49266	2.4592	2.16175	2.98854	2.66431
TEK	3.3413	2.70737	2.39384	3.35457	3.16295	3.62748	1.67954	3.44831	3.18046	3.14352	3.08738	3.29736	2.74492	2.63764	2.50842	3.51685	2.16976	2.94315	3.04435	3.49022	1.96112	3.45753	3.8908	3.51536	3.2878	3.70284	2.88594	3.14011	3.78314	3.38554
TEN1	2.14918	1.31589	2.36385	1.52792	2.0321	1.08573	1.92652	2.56344	1.08686	1.05863	0.941684	1.41943	1.17509	2.25227	1.91017	2.29501	2.63775	1.99915	1.14976	0.906884	2.87198	1.88842	1.72526	2.01149	0.941387	2.01481	0.986495	1.94276	0.893844	1.92843
TEN1-CDK3	2.14918	1.31589	2.36385	1.52792	2.0321	1.08573	1.92652	2.56344	1.08686	1.05863	0.941684	1.41943	1.17509	2.25227	1.91017	2.29501	2.63775	1.99915	1.14976	0.906884	2.87198	1.88842	1.72526	2.01149	0.941387	2.01481	0.986495	1.94276	0.893844	1.92843
TES	2.73379	2.65697	2.28794	2.39956	2.24644	2.44695	1.46468	2.97239	2.50515	2.59704	2.22779	3.15247	2.42763	2.2037	1.9475	2.68411	2.13618	2.1991	2.56626	3.33798	2.63621	2.46809	2.33891	2.69129	2.78443	2.45982	2.31286	2.25224	2.59937	2.40403
TFF3	1.58826	0.825221	1.1302	0.686364	1.45397	0.936345	0.868783	0.742502	1.14429	0.708867	0.842273	0.734006	0.872945	1.20943	1.17587	1.10602	1.25561	1.17847	1.40733	1.664	0.734965	0.908196	2.20824	0.657612	1.11684	0.632389	0.654561	1.01902	1.61822	1.25567
TGFBR2	5.10992	4.80982	4.54386	4.95829	4.7803	4.44771	3.64242	4.93403	4.58385	4.50497	4.63713	4.93052	4.91234	4.4825	4.24641	4.57627	4.2358	5.31318	5.03055	5.47128	4.19471	4.79905	5.15017	5.15422	4.92363	5.0448	4.62817	4.56645	4.95914	5.25334
THBD	2.61952	2.08374	2.54922	2.52021	2.79009	2.72412	1.54132	2.79372	2.44218	2.48136	1.85838	2.71302	2.34545	2.32856	1.92054	2.55833	2.14159	2.5563	2.64136	3.60944	2.1097	3.23817	3.7632	3.62799	3.93953	3.16317	2.82405	2.62644	3.89464	3.47542
THSD1	1.68576	1.27557	0	1.59098	1.55682	1.82621	1.45967	1.59641	1.81363	1.69175	0.96764	1.6931	1.30643	0.991812	1.6492	1.00013	1.24002	1.63334	1.71159	1.93656	1.4957	1.74427	2.08495	1.76339	2.06997	1.6871	1.37597	1.77145	2.21588	1.60753
TIMP2	5.77982	5.01054	5.32056	5.1879	5.57614	5.04888	4.44557	5.4468	5.02126	5.58512	4.85505	5.58277	4.96276	4.81975	4.83003	5.33457	5.22621	5.58124	5.50069	6.47145	4.87956	4.72606	5.2898	5.29138	5.52982	5.25748	4.6745	4.93927	5.35086	5.07352
TIMP3	6.23417	6.20034	5.63102	5.93921	6.13517	5.73712	5.43107	6.13091	5.36211	6.15693	5.81675	6.05282	6.50811	6.08442	5.39988	5.80622	5.39506	5.99792	6.0421	6.5582	5.70262	6.11436	6.46344	6.21135	6.51631	6.09972	5.76697	5.96732	6.17074	6.22347
TLL2	2.07479	1.80958	1.26034	1.64685	1.71464	1.91087	1.27556	2.38046	2.21137	2.04433	2.10743	1.65005	0.829654	1.57568	1.44631	1.98481	1.85143	1.4476	1.59719	2.1882	0.276578	1.83455	1.7878	1.90915	1.99154	1.61735	0.70754	1.35615	2.02361	1.39909
TLR3	0.603378	0.901188	0.472789	0.979654	0.932376	0.773371	0	0.874433	0.820245	0.848027	0.530748	0.663185	0.608996	0.158331	0	0.759541	0	0.830048	0.947274	0.990332	0	0.764304	1.06356	0.937665	0.883785	0.719134	0.590216	0.691843	0.807877	0.714781
TLR4	1.68445	1.83594	1.57012	1.89766	2.06057	2.2458	0.6767	1.92869	1.56154	1.6683	1.22934	1.68973	1.2066	1.05352	1.41571	1.90705	1.01978	2.09507	1.83421	2.65877	1.25306	1.73065	2.46363	2.17758	1.90127	2.00442	1.55754	1.38242	2.3154	2.32088
TLR5	0.0264205	0.372294	0	0.104754	0.407367	0.809075	0	0	0	0	0.0321037	0.73052	0.513125	0	0.598001	0.651057	0	1.03876	0	0.539715	0	0.96071	0.249045	0.591319	0	0.736514	0.153174	0	0.429826	0
TM4SF1	5.96433	5.59988	5.2207	5.63174	5.50465	5.93989	5.19956	5.71616	5.5603	5.52779	5.20215	6.01046	4.49862	4.84599	5.19783	5.83978	5.23795	5.36967	5.32144	5.91458	5.26215	5.07579	5.55447	5.54391	5.46998	5.61588	5.09875	5.27984	5.67183	5.3553
TM4SF18	2.30737	2.16174	1.71846	2.24084	1.99761	2.37151	1.31668	2.44457	1.90919	2.15082	1.98137	1.92975	0.895087	1.15212	1.87957	2.46831	1.37515	2.00534	2.09297	2.37884	1.39951	1.78974	2.38765	1.89275	1.53881	2.2634	1.66157	1.66889	2.42945	1.74105
TMEM100	2.16991	1.62241	0.968993	1.95921	1.84682	0.737027	1.34847	2.08693	1.35059	0.905527	0.867455	2.06031	1.62576	2.39071	0.978193	1.56373	1.51735	1.39967	1.83231	1.91992	0.448771	2.27876	2.03097	2.59771	2.30929	2.03792	1.75025	1.4988	2.09118	1.65514
TMEM101	2.87171	2.95641	0.836462	2.68029	2.45213	2.85829	2.68231	2.89198	2.94915	2.99577	2.97714	3.08172	3.07167	2.85758	2.71752	3.07677	1.04644	2.94902	3.08318	3.1191	2.66647	2.74507	3.34661	2.92181	3.03235	2.98644	3.01555	3.22231	2.40763	2.381
TMEM123	4.37751	4.0218	3.5694	4.3073	3.99707	3.95258	3.32233	4.26288	4.16662	4.00016	4.13511	4.27778	3.11525	4.03148	3.56554	4.16123	3.64219	4.22623	4.02976	4.43563	3.84362	4.06411	4.48094	4.23305	4.101	4.23811	3.82384	3.9368	4.23116	4.14741
TMEM88	4.13372	3.8028	3.36384	3.0158	3.73047	4.37322	3.68284	4.19533	3.94403	3.9865	3.44372	4.33619	3.82222	3.33418	3.6873	3.82484	3.73685	3.1668	4.14036	4.20423	3.35219	3.50385	4.13238	3.48075	3.86426	3.62115	3.35079	3.69086	4.41208	3.56917
TMOD3	2.19657	2.20257	1.80017	1.67542	2.21538	1.79478	0.86837	1.85998	1.51889	1.59385	1.65094	1.91392	1.63128	1.71835	1.7039	1.09173	1.63259	1.94075	2.25591	3.09445	1.86598	1.49989	1.83145	2.19137	1.66918	1.72214	1.8463	1.63918	2.11419	1.69834
TMTC1	2.47683	2.57967	1.88093	2.90092	2.14814	2.29093	1.89779	2.31232	1.95792	2.23623	2.35282	2.28931	2.86463	2.52742	1.60925	1.69443	1.765	2.57437	2.52348	2.62893	1.6458	2.34854	3.09137	2.90693	2.6197	2.78171	2.49143	2.60221	2.68261	2.7183
TNFAIP8	1.76135	2.58314	1.49807	1.36815	1.12666	2.97739	0	2.55357	2.26695	2.28929	2.72968	2.32856	1.444	1.15251	2.22641	2.1568	1.2673	2.05472	1.66319	2.75911	2.05161	1.84671	2.69638	2.24936	2.7458	3.13252	1.74896	2.47153	2.65649	2.2687
TNFRSF1B	2.97678	2.58557	2.10228	2.72584	2.48106	2.84567	1.7409	2.85912	2.09172	2.42274	1.93836	2.69888	2.57947	1.99034	2.14946	2.67511	2.48569	2.73256	2.89518	3.51981	2.62705	2.02616	2.47192	2.47843	2.82473	2.39347	1.89408	2.24452	2.59119	2.47811
TNNT3	3.31206	2.65419	3.27275	3.00602	2.96352	3.90925	2.1303	3.76599	2.44432	3.84001	2.36155	3.77085	2.02117	1.87506	3.57602	4.32755	2.73081	1.75628	2.58003	3.4172	1.65316	2.49338	1.98595	3.58399	2.63365	4.04347	2.69671	3.39609	3.19749	3.2549
TNXB	2.96915	2.90785	3.07181	3.25827	3.33027	2.88928	2.26759	2.99356	2.83548	3.12019	2.80967	3.60287	2.58319	2.44193	2.80892	3.26215	2.86046	2.75481	3.73301	4.28444	2.1101	3.52659	3.25838	3.89292	3.88211	3.11648	2.86358	2.39448	3.20487	2.82632
TP53RK	0.945745	1.56608	0.546949	1.42757	1.33122	1.34685	1.26274	1.18504	1.62094	1.3474	1.06911	1.22647	1.22989	0.460556	1.17026	1.42963	1.41965	1.44957	0.530712	1.54219	0.622963	1.1525	1.57411	0.779862	1.32701	1.36339	1.22848	0.71089	0.794134	1.27285
TPSAB1	1.49574	1.47613	1.32348	1.7127	1.40018	1.9994	0	2.03343	1.41909	0.963578	1.36148	2.3786	0.375233	1.3333	1.31693	0	1.4664	2.11356	1.8481	3.68693	0	1.48109	2.11396	1.83499	2.03874	1.63461	1.0462	2.19401	1.63806	1.21602
TPSB2	1.87034	1.60741	2.03683	1.61735	1.60073	2.3469	0.676387	2.23421	1.63447	1.21581	1.70077	2.59877	0.203106	1.48326	1.59284	0.906525	1.62714	2.39397	1.51426	3.84636	0.726261	1.7436	2.25678	2.09245	1.81383	1.90452	1.19095	2.09999	2.41066	1.54525
TRIM21	1.98701	2.06508	1.95603	2.61714	2.01639	2.49646	1.83598	2.21968	2.28358	2.04235	1.54989	2.32083	1.92833	1.61891	1.53495	2.22946	1.96688	2.37791	2.54209	2.65193	2.50361	2.04173	2.85596	2.14965	2.32342	1.84229	1.86023	1.98952	2.5858	2.03483
TRIM7	1.7448	1.516	1.65426	1.28845	1.23842	1.72409	1.39456	1.18308	1.29585	1.34352	1.36733	2.2048	1.58395	1.47362	1.36546	1.19998	1.00708	1.28439	1.2111	1.94306	1.39626	1.53565	1.67793	1.78213	2.26463	1.70484	1.83733	1.49595	2.044	1.0254
TSKU	1.9162	1.53578	1.68019	1.70355	1.70758	1.47805	0.692147	1.68976	1.19673	1.57711	1.86932	2.23119	1.52505	1.57709	1.62175	1.61453	1.33828	1.82957	1.86797	3.26662	1.39503	2.01788	1.85117	2.3228	2.24897	1.82255	1.22856	1.67623	1.83769	1.62035
TSPAN11	0.473867	0.60731	0.495825	0	1.13268	0	0	0.723351	0.304441	0	0.402754	0.811616	0	0.745744	0.382684	0.822134	0	0.98487	0	1.35723	0	1.23252	0.996103	0.863601	0.996044	0.654502	0.911535	0.784752	1.10956	0.879243
TSPAN13	3.59183	2.94302	2.37404	3.38069	2.82831	3.64304	2.64511	3.25629	3.09407	2.77742	3.0289	3.47931	2.7759	3.08666	2.60957	3.28411	2.89155	2.91789	3.00617	3.57074	2.92019	3.00258	3.45518	3.42487	3.1084	3.52823	3.32851	3.07216	3.56306	3.46936
TSPAN2	0.625558	1.0898	0.838793	0.912369	0.921622	1.17704	0.768435	0.964507	0.683844	1.16768	0.813369	1.58176	0.621271	0.972681	0.878601	1.16369	0	1.24795	1.15218	1.5185	0.982491	1.54567	1.46104	1.33392	1.51947	1.39154	1.27532	1.2512	1.18277	1.46332
TSPAN4	3.57935	3.16419	3.41205	2.80351	3.31718	3.62677	3.306	3.71633	3.1375	3.56007	3.02538	3.82188	3.01611	3.18709	2.55419	3.3745	3.37889	3.36944	3.625	4.14873	3.15637	3.11073	3.81062	3.78566	4.03315	3.27676	3.22523	3.28575	3.79823	3.10005
TSPAN7	3.62224	3.31152	3.3252	2.98578	3.30288	3.72809	2.77484	3.8682	3.29201	3.56125	3.13189	4.06339	3.43089	3.56057	3.26485	3.58299	3.38794	3.39014	3.71418	4.58364	2.45276	3.25463	3.52701	3.32596	3.78189	3.49801	3.3395	3.45568	3.66708	3.10496
TUBB2B	1.42091	0.962027	0.805926	1.09531	1.0026	1.26581	0	1.09341	0.907832	0.926031	0.959309	1.51604	1.03967	1.01184	1.13073	1.41008	1.46782	1.08124	1.17617	1.70441	0	1.65219	1.28957	1.64384	1.35414	1.16719	1.19358	1.25344	1.59522	1.15202
TUG1	2.75817	2.57168	2.87086	2.7309	2.94973	0.568924	3.01201	2.12846	2.53664	2.5519	2.89054	2.28101	2.45718	2.92679	3.2931	2.90014	3.33258	3.44379	2.99821	2.79797	2.64097	3.14942	2.40293	2.56075	0.892424	2.98948	2.51312	2.83978	1.61855	1.69176
TYRO3	0.509699	0.610925	0.435692	0.496774	0.47156	0	0	0	0	0.848236	0.688429	0	0	0	0	0.808364	0.46868	0.582123	0	1.16188	0	0	0.730086	0.638572	0.51022	0	0.747831	0.671657	0.619113	0.580192
TYW1	1.74313	2.03492	0.670471	1.76273	1.88262	1.93671	1.45741	1.96462	1.84394	2.44995	1.58786	0.753828	0.995517	1.63275	0.578505	2.75836	1.80278	1.86702	2.14565	2.45057	1.61635	1.96032	2.36866	1.9641	1.98119	1.76612	1.68473	0.886357	2.11823	2.22638
UGT2B4	3.40539	3.75569	3.96426	3.707	3.23479	3.75688	2.59683	2.33005	4.0413	2.56237	3.32052	2.58143	3.33994	3.60899	3.59295	0	3.30577	4.00396	3.9336	3.6649	3.49001	4.56378	0	4.54291	0	4.71589	3.85558	3.63893	0	0
VANGL2	0.771601	0.0909618	0	0	0.681562	0.651161	0	1.00414	0	0.169594	0.46229	0.881433	0.561228	0	0.659147	0.909889	0	0.905721	0.710164	0.846853	0	0.693745	0.863679	0.849571	0.945536	0	0.364672	0.71202	0.576186	0.579592
VDAC1	5.92624	6.21748	7.34696	6.12132	5.901	6.11961	7.05678	6.15833	5.93212	5.99427	6.11112	5.79358	7.45002	6.5918	6.54924	6.92868	6.24238	7.02655	7.09708	5.88896	7.27831	6.25231	7.25329	6.17377	6.07586	6.79618	6.44865	6.14486	6.24086	6.33088
VGLL2	0	0	1.46543	0.897142	0	0	0.341379	0	0.89806	0.336944	0	0.325085	0	1.77388	0.507845	0.284391	0.311797	0	0	0	0.201678	0	0.0806045	0	0.346495	0	0	0	0	0
VIPR1	0.761621	1.05781	0.948229	0.430316	0.941634	1.28696	0	1.06947	0.573534	0	0.722595	1.03339	1.17934	0	1.35934	0.0705817	0.5212	0.585916	0.95066	1.03327	0	0.831227	0.955683	0.755864	0.537275	1.14796	0.680592	0.847168	0.738773	0.678952
VIT	1.32503	1.57195	0.82404	1.89914	1.49948	0.782069	1.26542	1.15145	0.890348	1.65654	0.989766	1.226	1.12673	0.940013	0.852191	0.855829	0.482126	1.55117	0.806149	2.61434	0	2.00504	2.38292	2.05994	2.40377	2.41255	1.38681	1.85069	1.88729	2.36019
VPS50	2.49447	2.22514	1.94936	2.0122	1.63705	2.0918	1.71436	2.08682	2.05967	1.75958	2.29732	1.84887	1.8533	2.2208	1.61956	2.70998	1.23782	2.09454	2.08799	2.33349	1.70975	2.32522	2.51741	2.40128	2.04708	2.39024	1.96041	2.23185	2.291	2.03372
VWF	5.95194	5.40433	5.03983	5.4936	5.06026	5.74738	3.86995	5.46139	5.36387	5.44902	5.50659	5.87389	5.44487	4.96676	4.63655	5.53662	4.52182	5.7684	5.66955	5.91919	4.35255	5.20554	5.64041	5.41216	5.34672	5.43622	4.76433	4.92474	5.70574	5.39188
WSCD1	0.586541	0.668371	0.146827	0.470004	0.699301	0.817478	0.192331	0.773968	0.217954	0.709277	0.641952	0.782334	0.495132	0.633279	0.390645	0.709569	0.136474	0	0.936666	1.09964	0	0.733736	1.22248	1.06685	1.13263	0.897337	0.787971	0.379633	1.17959	0.806788
ZBTB21	0.626699	0.815246	0.481804	1.05576	1.0001	0.655645	0.440354	0.880286	1.28799	0.850086	0.956652	0.925764	0.535141	1.01888	0.986833	0.915873	0	0.77351	0.661828	1.44303	0	1.12014	1.19883	2.12414	1.53929	1.09489	0.877224	1.00329	0.776485	1.0024
ZC3HAV1	1.64364	1.49096	1.27246	1.71415	1.61862	1.5927	1.1521	1.72227	1.03221	1.17653	1.39613	1.68274	1.29763	1.03883	1.20549	1.43213	0.468549	1.78803	1.71379	2.29774	1.78925	1.28048	1.59081	1.48565	1.46374	1.39701	1.1154	1.22859	1.52916	1.22997
ZC3HAV1L	0.275311	0	0.637692	0.403118	0.556403	0.841118	0.536367	1.01594	0	0.216338	0.588988	1.04878	0	0.311535	0.339002	0.680431	0	0.663661	0.972961	1.01452	0	0.568378	0.766671	0.728773	0.805826	1.00788	0.0568554	0.599035	0.707911	0.827606
ZDHHC20	2.10446	1.832	1.48952	1.95758	1.69047	1.90362	1.29752	2.14648	1.75432	1.52818	1.67355	2.09399	1.20901	1.72012	1.59716	2.12948	1.1441	2.1773	1.94543	2.41583	1.45956	1.65455	2.12271	2.08512	1.79606	1.94016	1.46169	1.50084	1.74055	1.98028
ZFP30	0.997948	0.865949	0.739368	0.765093	1.08398	0.893976	0.656539	0.798644	0.595549	1.02064	1.05351	0.979906	0	0.695828	0.611498	1.34096	0	1.08121	0.669014	1.30173	0.136006	0.461733	1.28559	0.964283	0.668161	1.11596	0.567678	0.673397	0.866382	0.948364
ZFP36L1	3.96416	4.11762	3.57554	3.64954	3.7231	3.85123	3.67387	3.90098	3.66343	3.66091	3.1559	4.1315	3.67853	3.96605	3.89514	3.94813	3.60195	4.12385	4.03766	4.75453	4.01035	3.52348	4.4029	3.85525	4.03341	3.64854	3.24788	3.75477	4.38254	3.55015
ZNF33A	1.46602	2.12261	2.1915	1.04037	1.93595	0.924659	1.96839	1.19377	0.548087	2.14694	2.32563	1.50064	1.73433	2.08837	1.51471	2.73864	1.87535	2.07482	1.55644	1.37915	2.12954	1.7748	1.4694	0.619887	1.8565	1.84007	1.79137	2.29954	1.23174	1.81901
ZNF366	2.10568	1.73021	1.08268	1.89466	1.65569	1.81666	1.07181	2.04491	1.59822	1.44574	1.8735	1.87876	1.61039	1.63878	1.21812	2.05061	1.26485	1.65132	1.93527	2.11614	0.740338	1.62307	2.05051	2.09866	1.72928	1.84326	1.78318	1.57309	2.08592	1.86578
ZNF532	2.49826	1.37512	2.50519	2.3794	2.54209	2.29546	2.14167	2.5784	2.4023	2.44324	2.42696	2.26184	2.23374	2.06079	2.34926	2.47864	2.26828	2.55224	2.69844	1.12768	2.49741	2.17355	1.26817	1.0563	2.31428	2.39665	2.19264	2.18537	0.83822	2.53222
ZSWIM6	0.977192	0.978588	0.477001	0.950073	1.23239	1.04754	0.549902	0.85286	0.90749	1.15775	1.05548	0.707474	0.947677	0.526323	0.861656	1.2179	0	1.34353	0.903494	1.25153	0	1.20772	1.16459	1.1318	1.03063	1.20033	0.969881	1.11927	1.05808	1.22074

## Sheet: green
	GSM3984464	GSM3984465	GSM3984466	GSM3984467	GSM3984468	GSM3984469	GSM3984470	GSM3984471	GSM3984472	GSM3984473	GSM3984474	GSM3984475	GSM3984476	GSM3984477	GSM3984478	GSM3984479	GSM3984480	GSM3984481	GSM3984482	GSM3984483	GSM3984484	GSM3984485	GSM3984486	GSM3984487	GSM3984488	GSM3984489	GSM3984490	GSM3984491	GSM3984492	GSM3984493
ABCG1	1.11014	1.09508	1.11791	1.12434	0.892922	0.976506	0.910753	1.07973	0.728937	0.242487	0.861745	0.953238	0.918402	1.79567	1.86619	1.04172	0.809476	1.02906	1.61344	1.17066	1.01628	0.90895	1.49862	2.29805	1.91223	0.906684	1.31652	1.00363	1.49826	0.960243
ABCG2	1.13969	0.994666	1.07812	1.41651	1.00782	0.549448	0.34583	1.15197	1.29191	0.968007	1.2064	1.22683	1.28784	0.8902	1.39837	1.60387	0.882265	1.37635	0.607098	0.869751	0.710436	0.300461	0.903513	0.596992	0.828679	0.203823	0.408651	0.489427	0.714252	0.533346
ABHD18	3.8212	4.24748	3.35672	3.80672	3.73564	3.44024	3.0405	3.39184	4.07772	4.04555	4.54178	3.38947	3.9375	2.47114	3.17737	3.4269	2.96624	3.40617	3.99493	2.72298	1.90856	2.5108	3.86273	3.74437	3.37602	1.29399	1.56749	2.80244	2.38041	2.87228
ACBD6	2.73165	2.42153	3.18669	2.74304	2.89421	3.04431	3.06888	3.11617	3.06812	3.10583	3.11864	2.86365	3.02997	2.75926	3.03389	2.93775	2.90723	2.78996	2.42044	2.01226	2.95168	1.95861	2.95373	2.97655	3.33177	3.09254	1.89833	2.95174	2.98548	2.38092
ACOT9	4.19127	4.19265	4.04145	4.16233	3.94119	3.7372	3.60274	3.94491	4.32349	4.0712	4.2498	3.99964	5.38437	3.8008	3.99234	4.16488	4.74014	4.04908	3.86988	3.72087	4.22035	3.66759	3.61036	3.72491	3.92047	3.65143	3.4555	3.43369	3.6321	3.49603
ACSL4	3.65832	3.54028	3.24803	3.49438	3.36864	2.90567	2.77621	3.49851	3.42382	3.32845	3.79301	3.35943	3.18222	2.96615	2.21951	3.60276	2.65667	3.46703	3.35903	3.57675	2.97151	3.25105	2.71599	3.1968	3.20167	2.57882	2.97804	3.03792	2.93423	3.29661
ACSM5	0.149916	0.0817855	0	1.38091	0.0546415	0.723148	1.54217	0.0634381	0	0.0745041	0	0	0	0	0	0	2.55796	0.0938833	0	0.0748233	0	0	2.01791	0	1.88896	1.63627	0	0.0530974	1.91703	0.0455185
ACTA1	11.6866	11.7518	11.377	11.2454	11.0845	11.6254	11.5979	11.2015	12.4193	11.3443	11.4446	10.7756	11.9572	10.7049	10.2304	11.8468	10.7739	10.8623	11.4812	11.1151	12.6627	10.4759	9.93623	10.3887	11.5566	10.6774	10.6607	10.5987	11.1244	9.211
ACTR3B	0.860446	0.997319	1.20222	0.871206	0.804564	1.44255	1.31953	1.13832	1.35617	0.688609	1.55186	1.53175	1.24119	0.646994	1.24961	0.954535	1.08631	0.419347	0.936403	1.56153	1.48649	0.43957	1.44705	1.13649	1.16211	1.41277	1.29706	1.34823	1.34785	1.4402
ACVR2B	0.837872	0.89917	0.825932	0.729969	0.814115	0	0	0.859128	0.559855	0.912806	1.16861	0	0.831345	0.819522	0	0.79836	0	1.31444	0.806699	0.688893	0	0.363733	0	1.05316	0.146561	0	0	0	0	0.685384
ADAM19	2.04439	2.72347	2.68792	1.9617	2.34714	2.13133	2.20398	2.55783	3.12378	2.71206	2.85496	2.97167	1.72286	1.4735	2.10518	3.25867	2.70932	2.75853	1.99144	2.86409	3.53609	1.55044	1.57777	1.46279	1.92554	1.44942	0.771727	0.66937	1.69404	1.33551
ADAMTS15	1.72134	1.21167	1.33686	0.785287	1.36112	1.45396	0.951762	1.48909	0.842163	0.767384	1.08897	1.47277	1.67236	1.37229	1.29975	1.2941	1.05268	1.43244	1.68264	1.39807	1.6551	2.66131	2.29658	1.3781	1.71822	0.777656	1.62337	1.17868	2.06699	2.34628
ADCY6	4.62694	4.50153	4.53475	4.62489	4.17829	3.86042	4.30891	4.39815	4.07961	4.14841	4.81263	4.2446	4.82845	4.10976	5.01094	4.49766	3.92016	4.71683	4.35632	4.23572	4.76791	4.38066	3.96115	4.43812	4.37958	4.21267	3.52423	3.23214	3.85628	4.24397
ADORA1	0.466222	1.03099	0	0	0.817622	0	0	1.64469	1.447	0.432339	0.315553	0.902342	2.35447	0.238285	0	0.779788	0	0.598647	0.540323	0.267146	0.441752	0	0	0.972937	0	0.375695	0.714864	0.403639	1.00589	0
ADRA1A	2.19945	3.06742	2.63856	1.87952	2.15289	1.55933	1.88709	2.38185	2.05934	1.6038	2.79701	1.92052	1.84484	2.36973	2.18867	2.24253	1.89164	2.31887	2.12148	2.22493	1.67945	1.69151	2.70596	2.27675	2.25054	2.22665	1.78527	1.21211	1.85208	1.73439
AKAP13	4.35891	4.53949	4.27045	4.82117	4.13077	3.86287	3.54067	4.53398	4.31632	4.80483	5.12573	4.38753	4.08935	4.54964	5.12854	4.90196	3.67141	4.95701	4.08675	4.53862	4.16354	4.45067	3.69279	5.00097	4.16371	4.28258	4.08241	3.92722	3.39836	4.14847
ALDH3A2	4.2172	4.46446	4.09436	3.89028	3.91857	3.53121	3.38513	4.05607	3.9868	3.80858	4.40132	4.3836	4.30092	4.07397	4.14504	4.35493	3.87823	4.10799	3.82887	4.15816	4.63336	3.7968	3.69725	3.78531	3.89777	3.76469	3.63354	3.38461	3.71287	3.62612
ALDH4A1	3.63204	4.02934	3.87604	3.68659	3.35859	3.11387	3.29965	3.5739	4.04684	3.35357	3.98047	3.27508	3.82521	3.52413	3.52187	3.37893	3.15897	3.546	3.64989	3.58736	3.53419	3.14096	3.08222	3.26299	3.41187	2.87208	2.71348	2.64763	2.98008	2.98753
ALDH6A1	3.5426	4.2902	3.34211	3.40675	3.45909	3.54768	3.66772	3.80456	3.9322	3.1691	4.0102	3.4148	3.99326	4.0251	3.91966	3.85179	2.92816	4.21904	3.89104	3.53794	3.61673	3.38968	3.24702	3.82488	3.77732	3.31993	3.55544	3.7086	3.47273	3.28482
ALPK2	4.02824	4.41044	4.33923	4.16693	3.6017	3.46621	3.23917	4.08585	4.45931	4.38189	4.326	3.39691	3.90685	3.73422	4.01074	4.50427	4.01959	4.2161	3.59553	3.48512	4.12715	3.92885	3.78169	4.21124	3.74562	3.8188	3.67969	3.6119	3.34581	4.36758
ALPK3	4.80733	4.38426	4.17194	4.90882	3.85363	3.84683	3.84515	4.4733	4.33637	4.80988	4.93861	4.25995	4.59407	4.09	5.0293	4.4267	4.31811	4.54038	4.0019	4.20495	4.83302	4.06256	3.86511	4.08279	3.55194	3.82368	3.66881	4.00628	3.68695	3.81125
ALS2	3.05626	2.98883	2.85476	3.08224	2.94067	2.50516	1.96296	3.04673	2.64947	3.17539	3.528	3.04172	2.88763	2.66469	2.66113	3.25073	2.50817	3.11408	2.50667	2.78241	2.84024	2.7587	2.94169	2.85604	2.73061	2.71638	2.50011	2.25658	2.48245	2.59086
ALS2CL	2.65044	2.72464	2.77857	2.27292	2.44145	2.81606	2.82883	3.06334	2.46094	2.08001	2.25509	2.10357	2.13734	2.99567	2.64072	2.32517	2.69551	2.96007	2.69088	2.54439	2.68172	3.18856	2.50932	3.25833	2.94962	3.32927	3.03355	1.93181	3.25039	2.75686
AMACR	2.35565	2.24479	1.8133	1.32936	1.81991	1.74626	1.34205	1.91288	1.4126	2.24512	1.92669	1.94383	1.84668	1.74436	2.12193	1.46967	1.66404	1.55159	1.31141	1.47308	1.8358	1.68882	1.56059	1.08072	1.19283	1.22093	1.19028	2.25309	1.44958	1.78064
AMPH	1.20551	1.40999	1.13531	1.04769	1.04125	0.979931	1.38014	1.2514	1.01412	1.38545	1.80623	1.46149	1.17574	0.801184	1.54243	1.74323	1.01855	0.855865	1.04824	0.87663	0.806598	0.931145	0.696321	0.703738	1.00177	0.529154	0.263284	0.761666	0.704865	0.468615
ANAPC4	2.17747	2.59975	2.30615	2.13609	2.38978	1.87748	1.41416	2.36717	2.47342	2.22231	2.19339	2.41161	1.4968	2.37772	1.91544	2.49086	2.26374	2.6081	1.97491	2.1097	1.32021	2.17656	0.849458	2.29615	2.21583	2.20835	2.23354	2.17365	2.13412	1.68554
ANKHD1	4.08963	4.57096	3.73558	3.92209	3.71913	4.03709	2.2505	3.65953	4.57098	4.56626	4.69167	3.76909	4.82555	3.68934	3.40096	4.2794	2.92404	2.90073	4.12073	3.97247	2.98511	3.47874	4.2069	3.86939	4.02004	3.36725	3.55739	4.44981	3.48034	3.36641
ANKHD1-EIF4EBP3	4.08963	4.57096	3.73558	3.92209	3.71913	4.03709	2.2505	3.65953	4.57098	4.56626	4.69167	3.76909	4.82555	3.68934	3.40096	4.2794	2.92404	2.90073	4.12073	3.97247	2.98511	3.47874	4.2069	3.86939	4.02004	3.36725	3.55739	4.44981	3.48034	3.36641
ANKIB1	2.53304	2.65877	2.06643	2.32527	2.26621	2.04494	1.60398	2.39061	2.35933	2.49105	2.52997	2.43372	1.9226	2.02778	1.7501	2.51618	1.60246	2.55321	1.7876	2.53089	1.95254	1.94821	2.25303	2.31732	2.01794	2.11058	1.93797	1.93902	1.72108	1.81353
ANKRD1	11.685	11.7004	11.0845	11.9234	11.1114	11.0679	11.5997	11.3032	11.8638	11.7885	11.8104	11.7839	11.5686	11.1601	11.2033	11.8352	11.1627	11.016	10.7672	10.9582	11.4762	10.1409	10.0365	10.0559	10.3741	10.822	10.2316	10.9192	10.4601	8.63792
APOA1	5.76993	4.61021	6.09528	4.87527	5.98465	5.53998	5.92673	7.19322	6.4572	6.95729	5.82081	6.04565	6.50032	4.65101	3.37774	5.75689	5.74733	5.81929	5.20138	3.19576	4.89392	3.30894	3.22134	5.62934	5.94147	4.25426	2.75913	6.145	2.99162	3.72562
ARFGEF3	0.986741	0.357681	0.860319	0.844098	0.623436	0	0	0	0	0	0.841559	0	0	0	0	0	0	0	0	0	0	0	0	0	0	0	0	0	0	0.331599
ARID5A	3.53743	3.40843	3.10046	3.99127	3.15027	2.38611	3.28191	3.03385	4.74692	4.8145	3.32173	3.36433	3.09087	3.52404	2.49888	3.63465	3.28562	3.53568	2.78358	3.94644	4.4136	1.8433	2.18872	2.68989	3.09625	1.7451	1.80605	1.99438	2.0157	1.71765
ARIH2	4.63376	4.19509	4.22166	3.89937	3.79612	4.03158	4.16342	4.49503	4.77667	5.14681	4.39203	4.89212	4.87143	4.51964	4.61589	4.41542	4.5276	4.58174	3.84333	4.41802	4.20908	3.91548	4.27205	3.98602	3.55062	3.87021	3.91093	3.92471	4.25468	4.10374
ASB1	2.74043	2.56181	2.56738	2.62117	2.43548	1.98987	1.6046	2.61724	2.50676	2.88147	2.90327	2.28711	2.36306	2.34604	2.37047	2.60493	2.09941	2.80761	2.49034	2.70027	2.61014	2.54408	2.33338	2.70516	2.37739	2.06542	1.92876	2.1679	2.26084	0.721208
ASB18	0.807706	0.876049	0.945796	2.07725	0.843116	1.12637	0.13879	0.504612	1.4217	1.0652	1.62439	0.709332	0.556611	0.454958	0.555415	0.805338	1.58622	2.23676	0.783867	1.0246	0.366498	0.185086	0.348888	0.265571	0.072372	0.317578	0.196709	0.472758	0.270028	0
ASIP	0	0	2.59562	0	0	0	3.2226	0	0	0	0	0	0	0	0	0	0	0	0	0	0	0	2.83979	0	2.68046	2.96972	0	0	2.93705	0
ATAD2	2.36902	2.36368	1.88826	2.19365	2.21141	1.96185	1.42665	2.25173	2.07094	2.56959	2.46359	2.08761	2.81902	2.38062	2.5977	2.77767	1.59053	2.68074	1.34432	2.19716	1.8073	1.85445	2.14232	2.47914	2.25352	1.96704	1.78381	2.08955	1.45509	1.66321
ATP1A2	6.28823	6.36594	5.38727	6.14144	5.72411	5.21586	5.73979	6.21668	6.08062	6.3844	6.84021	5.32319	6.6552	5.52372	5.88367	5.38417	5.40541	6.55379	5.96162	5.81287	6.10546	5.27437	5.57895	5.69965	5.89959	5.54042	5.03694	5.23552	5.59309	5.27842
ATP1A3	5.76864	5.30618	5.81369	5.52028	5.57118	5.5185	5.42088	5.78803	5.35361	5.11931	5.43979	5.26002	5.4429	5.58107	5.97823	5.51281	5.25321	5.12669	6.2136	5.23684	5.56414	6.02436	5.87786	5.95746	5.80856	6.04396	6.08957	5.71433	5.9118	6.37417
ATP2B4	4.37972	4.85295	4.51049	4.67544	4.47161	4.10577	3.6776	4.77803	4.47425	4.67159	4.78303	4.70562	4.04177	3.99638	4.68787	4.8583	4.11979	4.55768	4.52145	4.86287	5.01566	4.0096	4.12246	4.52755	4.34423	4.2567	3.96702	3.94786	4.13904	4.2505
ATRNL1	1.26536	0.945366	0.583761	0.494501	0.827014	0.589783	1.08918	0.931984	1.27859	1.40117	1.36803	0.886128	1.05345	0.718947	0.163555	0.375314	0.756205	0.840008	0.490998	0.100352	0.620128	0	0.146293	0.140902	0.587301	0	0	0	0.347889	0.447229
AURKAIP1	4.58433	5.10399	4.66587	4.41498	4.67203	5.61553	5.51849	4.68281	4.84198	4.50763	4.95626	5.08609	5.05917	5.31971	4.71795	4.3787	5.34826	4.46927	5.13743	4.99708	5.19422	4.5983	4.99423	4.97261	5.18418	4.96379	5.13159	4.58297	5.36782	5.30024
AZGP1	4.93514	5.64692	5.254	5.69245	5.11983	4.12823	6.10706	4.15434	5.36811	2.8112	5.09579	4.59425	3.98658	5.55495	2.30078	4.06759	4.00814	4.80546	5.81709	4.76983	5.55565	5.89349	6.39184	4.92681	5.41537	4.3523	5.35009	5.25999	5.76668	5.69846
AZIN1	5.05164	4.71827	3.9866	4.44351	4.56787	4.27409	4.45306	4.37005	5.51643	5.16872	4.82194	4.32466	4.49721	3.98074	4.21953	4.93511	4.54088	4.61674	4.11647	4.30672	4.49923	3.73148	4.13081	3.9074	4.26455	3.69537	3.62167	3.71456	3.90541	3.66912
BAZ2B	1.77529	2.26721	2.47273	2.00845	2.01776	1.80961	1.41616	2.16778	1.8208	1.83666	2.24953	1.78856	1.18857	2.29349	2.04579	2.43732	1.72148	2.2893	1.83887	2.16964	1.65015	1.72679	1.29572	2.13147	1.73032	2.05093	2.06676	1.54653	2.14884	1.29335
BCAR3	2.47397	2.68221	2.70445	1.87757	2.53136	1.9969	2.44325	2.67275	1.74233	1.99125	1.61563	2.08491	1.95672	2.53773	1.72499	2.27619	1.59529	2.71597	2.59796	2.56429	2.30994	2.54394	3.06683	2.84622	2.31958	2.27579	2.27818	2.34183	2.40143	2.75241
BDNF	2.09195	2.16294	1.96237	2.5651	1.59501	2.04499	1.69167	1.62217	4.04712	2.85861	2.78939	2.88282	1.59897	1.02593	1.83277	2.21581	2.4557	2.44543	1.74736	2.14953	2.22599	0.483707	0.945746	1.07364	1.05715	0.617447	0.574389	1.06046	1.26051	0.532219
BEX5	0.256901	0.35929	1.03321	0.363039	0	0	0.744653	0.190612	0	0.200468	0	0	0	0.865437	0	0.321331	0.36693	0	0	0.648213	0.493354	0.479101	0.779503	0.944484	0.760011	0.524644	0.610649	0.924624	0.798553	0.819761
BMPR1A	2.36917	2.68262	3.20638	2.15367	2.23999	2.47655	1.77302	2.6293	2.63939	2.78918	2.61004	2.55814	2.36351	2.34012	2.94877	3.00667	1.60616	2.41401	2.06807	2.4754	2.12056	2.56169	2.22697	2.34032	2.20805	2.02744	2.4755	2.06745	2.0657	2.30968
BTG2	5.3337	5.18966	4.96893	4.93517	4.42133	4.25774	4.01009	5.38174	4.84221	4.5684	5.92995	5.1577	4.93668	5.76552	4.30436	5.53794	4.95705	4.51333	4.74696	5.28541	4.46228	3.52265	4.17212	4.7916	5.09737	3.92262	3.3405	3.53655	4.1843	3.58422
BVES	3.71633	3.71668	3.38152	3.49979	3.36578	3.07118	2.82834	4.02393	3.73571	3.93391	4.42779	3.77296	4.14804	3.35447	4.0726	4.10616	3.56191	3.57886	3.28661	3.39466	4.11574	3.63394	3.68643	3.65774	3.71993	3.30052	3.04458	3.08526	3.34171	3.60784
C10orf71	4.33746	4.33501	3.87723	4.36467	3.82614	3.99937	3.8771	3.84761	4.0687	5.07291	5.05663	4.02722	4.16692	3.83726	4.66046	4.42709	3.43142	4.32144	4.14658	3.74999	4.27719	3.93632	3.82778	3.49423	4.06206	3.70605	3.82008	3.51162	3.91226	3.46488
C14orf132	1.75793	1.32262	1.29025	1.41968	1.30918	0.472672	1.42634	1.75844	1.47788	1.35428	1.67651	1.04905	0.556089	1.33097	0.334559	0.86078	1.20936	1.26679	0.852515	1.20106	1.47168	0.545128	0.717095	0	1.20109	0.647989	0.247789	0.422702	0.593804	0.466643
C1QTNF3	2.35565	2.24479	1.8133	1.32936	1.81991	1.74626	1.34205	1.91288	1.4126	2.24512	1.92669	1.94383	1.84668	1.74436	2.12193	1.46967	1.66404	1.55159	1.31141	1.47308	1.8358	1.68882	1.56059	1.08072	1.19283	1.22093	1.19028	2.25309	1.44958	1.78064
C1QTNF3-AMACR	2.35565	2.24479	1.8133	1.32936	1.81991	1.74626	1.34205	1.91288	1.4126	2.24512	1.92669	1.94383	1.84668	1.74436	2.12193	1.46967	1.66404	1.55159	1.31141	1.47308	1.8358	1.68882	1.56059	1.08072	1.19283	1.22093	1.19028	2.25309	1.44958	1.78064
C1orf105	1.34725	2.66154	1.26471	0.968888	0.76542	0.975132	1.73076	0.957701	2.16603	1.13484	0.589681	2.23977	0.348678	1.46597	0.81972	0	2.39323	2.10735	0.913413	0.775003	0.366702	2.11365	3.30979	2.16782	1.23218	1.885	2.0842	2.17398	2.38164	2.25616
C1orf198	3.96413	4.26159	3.75483	3.5037	3.72334	3.51289	3.29189	4.03184	3.96973	4.09068	3.62525	4.25757	3.76788	3.75322	3.76016	3.83302	3.70687	3.735	3.68353	4.1791	3.71051	3.00553	3.45219	3.14097	3.60673	3.41078	3.10769	3.20642	3.34618	3.13905
CACNA1C	2.09948	2.09233	2.14946	2.10484	1.80131	1.73343	1.68612	2.3078	2.20774	2.52794	2.12559	2.17477	1.92487	1.76779	2.37275	2.0006	2.05664	2.10024	2.35613	1.79907	1.9166	0	1.85392	2.29115	1.96049	1.64763	2.07599	2.13898	1.67774	1.89652
CACNA2D1	3.68544	3.96219	3.47811	3.70818	3.52222	2.95186	2.93429	3.49497	3.72243	3.52301	4.35878	3.50315	3.08512	3.28903	2.77176	3.74952	3.14045	3.79394	3.62418	3.49124	3.16676	3.3366	2.96619	3.52093	2.75301	3.09909	2.92678	2.95715	2.41475	2.62217
CAMK2B	3.8407	3.70373	3.30973	3.74136	3.24357	3.37251	3.61361	3.26227	3.66924	3.56419	3.31699	3.19779	3.57283	2.99702	3.85841	3.51015	3.48192	3.83364	3.78572	3.13767	3.34413	3.31625	3.20775	2.79868	3.65169	3.37034	2.91452	2.63077	3.25982	2.98037
CAPN15	0.544262	0.858357	0.941651	0	0.847958	0.597936	1.47316	0.618266	0.525438	0.721332	0.285068	0.910067	0.43067	0.569987	1.17524	0.381757	0.317239	0.387602	0.679142	1.15928	0.522737	0.648334	0.563908	1.14419	0.888662	1.2667	0.980672	0.682571	0.838222	0.673469
CAPN3	1.24044	0.82611	1.87581	1.03294	0.638269	1.40664	1.07491	1.35087	2.40189	0.87022	2.10262	0.464046	1.56763	1.19537	0.624807	1.36165	1.76335	1.24589	1.1061	0.577983	2.26228	0.477158	0.793307	0.0936846	1.02681	0.588578	0.263107	0.979325	1.29762	0.536418
CAPRIN2	2.20489	2.27783	1.80591	2.12927	1.74341	1.65481	1.01955	2.40459	2.18316	1.8659	2.00628	2.03278	1.73237	1.80878	1.42859	2.29586	1.70128	2.40881	1.44655	2.04662	1.91301	1.69841	1.13352	2.09703	2.15723	2.14342	1.81689	1.55125	1.37644	1.00637
CASQ1	5.13665	5.78403	5.17653	4.74322	4.89068	4.83913	4.55844	5.67497	5.77493	5.53986	5.62698	5.0075	5.06147	4.74468	4.91391	4.97047	4.75137	4.54858	4.35257	4.9222	6.09465	3.71874	4.00734	3.93688	5.11932	4.02323	3.24679	3.90672	4.03514	3.3787
CBLB	2.25356	2.51671	1.77147	2.56454	1.71371	1.93397	2.30092	2.53717	1.23246	2.15771	1.99608	2.08503	2.51862	2.78829	1.77374	1.74443	2.35389	2.54447	2.25447	2.49633	1.81693	2.15449	2.03741	2.68855	2.51115	2.7369	2.65477	2.63752	1.8734	2.61307
CCNH	2.05478	2.62499	3.50154	1.58354	2.57056	3.45097	3.19383	2.5474	2.70625	2.5961	2.40906	2.39434	2.40485	2.5535	2.12332	3.56527	2.28261	2.34198	2.42477	2.45546	2.97388	3.22824	2.42993	3.33838	3.72886	3.48842	3.15213	3.4478	3.27952	2.42297
CDC42EP3	3.67373	3.91382	3.96612	3.74267	3.22716	3.38787	3.60389	3.58415	4.58164	3.83646	3.72587	4.09603	3.80088	3.46337	3.88823	3.52864	3.77979	3.63779	3.14759	3.89503	3.6837	2.92033	3.47426	3.06457	3.22049	3.11293	3.20822	3.12277	3.48475	3.19781
CDH2	6.31711	5.64378	6.16892	6.33742	5.54461	5.51384	6.05125	6.41391	6.18505	6.48858	6.87057	6.2963	6.25601	6.19832	6.18283	6.52416	5.95026	6.41551	5.97601	5.45255	6.37944	5.94224	5.93804	5.83406	5.66234	5.77868	5.89056	5.83317	5.5997	5.87727
CDH23	0.654431	0.134042	0.265659	0.389787	0.471431	0.931413	0.106845	0.679544	0.437578	0.164372	0	0.258046	0.469527	0.131732	0.41461	1.22068	1.33812	0.200439	0.686723	0.63873	0.0704237	0.808048	0.489982	0.733126	0.975649	1.19487	0.502668	0.74061	0.42558	0.4433
CDRT4	0.757546	1.05635	1.18407	0.880594	1.03326	0.78512	1.54854	0.525337	0.543422	1.18781	0.920201	1.30053	0.818016	1.58467	0.934854	0.709317	1.44791	1.42826	0.741357	1.91055	0.0573324	0.64382	0.956825	1.36289	0.711026	1.20381	1.36544	1.00279	1.20775	1.32538
CENPA	1.41199	1.61139	0	0	0	0	0	1.18617	0	0	2.91474	0	0	2.62449	0	0	1.60982	1.64142	0	0	1.64823	0	0.887398	0	0	0	0	0	0	0
CEP350	1.40513	1.63071	1.68095	1.48928	1.59427	0.707013	1.36985	1.77165	1.57992	1.13176	1.97294	1.69412	1.00614	1.61099	1.60604	1.39051	1.03541	2.09594	1.18681	1.53479	1.41508	1.16709	1.41974	1.72902	1.27829	1.83838	0.794042	1.53689	1.04368	1.11377
CES2	4.03943	4.37354	3.59882	3.61083	3.20235	3.72751	3.39267	4.51936	4.32588	5.05542	3.91694	4.54815	4.28464	3.68431	4.52168	4.04236	4.18087	3.50577	3.82029	3.96203	4.41765	3.66994	4.13668	3.96918	3.57367	3.61571	3.57685	3.33846	4.43389	4.02595
CFL2	6.94782	7.25479	6.92644	7.23263	6.66852	6.7781	6.31757	6.59766	7.54761	7.14747	7.48584	7.31752	7.18891	6.76912	6.54131	7.64232	6.54295	6.94843	6.55859	6.73966	7.05662	6.54453	6.69562	6.53679	6.37453	6.81871	6.46528	6.76224	6.88396	6.49984
CGNL1	3.57936	2.93476	3.24394	3.0576	3.40636	2.35128	3.14168	3.09662	2.49784	3.46228	3.66684	2.92233	3.11143	3.35566	3.63456	3.51744	2.61083	4.20629	3.44297	2.2952	2.37739	2.55862	3.1931	2.84412	2.74266	1.75342	1.64999	2.18994	2.58924	2.68033
CHAC1	1.22921	0.820276	0.571266	0.735387	0.486814	0.536835	0.365109	0.777806	1.40894	0.684961	1.30587	0.769635	0.852104	0.973968	0.4142	1.17048	1.35581	0.535654	0.58249	0.91473	1.47336	0.273573	0.294927	0.218027	0.778642	0.211542	0.151986	0.379226	0.293993	0
CHGB	0.622428	0.994642	1.18163	0.709213	0.457959	0	1.2812	0.855911	0.698074	0.481141	0.285615	1.10524	0.365009	1.62619	0.664627	0.456031	1.16457	0.835043	0.820195	1.08923	0	1.92293	1.04162	1.29462	1.10263	1.22622	1.53686	1.6755	0.924719	2.25255
CHKB	5.87764	5.86642	6.35155	5.9161	5.49775	5.70151	5.40007	6.02943	6.11577	6.44208	6.30175	6.07836	6.79089	6.1294	6.95991	5.83669	6.20284	6.01852	5.89826	5.77228	5.7387	5.91295	6.25648	6.02436	5.44291	5.62302	5.46131	5.76018	6.27879	5.75282
CHKB-CPT1B	5.87764	5.86642	6.35155	5.9161	5.49775	5.70151	5.40007	6.02943	6.11577	6.44208	6.30175	6.07836	6.79089	6.1294	6.95991	5.83669	6.20284	6.01852	5.89826	5.77228	5.7387	5.91295	6.25648	6.02436	5.44291	5.62302	5.46131	5.76018	6.27879	5.75282
CHMP4C	1.73249	1.00995	0.958483	1.49585	0.679217	1.07525	0.525515	1.71389	1.68631	1.39778	1.66792	1.63082	1.46087	0.917046	0.591268	1.28102	1.5846	0.653479	0.851641	1.15537	1.38971	0.933839	1.28298	0.837006	1.44667	1.18125	0.80005	1.36445	1.12981	0.783977
CHST7	2.77804	1.73342	1.99926	2.19379	1.39223	1.35894	1.53472	1.90193	1.18935	1.321	1.72341	1.51999	2.06366	2.85566	1.77209	1.94813	1.75525	1.67029	1.80469	2.41674	1.91008	2.36403	2.15908	2.72875	1.90103	3.13835	2.01573	2.5651	2.42851	2.57496
CISH	3.0824	2.4011	2.05904	2.25438	2.65348	2.67231	2.65663	2.4291	2.95269	2.97049	2.62526	1.67756	3.69848	1.98696	1.9075	2.07044	2.1845	2.74415	2.96895	1.91367	2.33511	1.61773	2.27217	1.40133	2.32359	0.974812	1.93686	2.16616	2.13729	2.59419
CKB	5.69025	6.57871	6.36757	5.714	5.6052	6.23009	6.54325	6.07004	5.57223	5.5207	5.25761	5.8048	5.82951	6.51128	5.4126	5.43387	5.25825	5.19726	6.49529	6.16977	6.81529	6.67496	5.63202	6.12611	6.34208	6.08822	6.66697	5.89222	5.67598	6.43704
CLIC6	2.55526	1.56979	0	1.3396	0.886587	2.24702	0.89245	2.49694	3.40641	2.73662	3.35825	1.47876	2.6123	1.34921	1.0011	1.79043	2.48963	0.239782	1.21653	2.26755	1.00681	0.753574	0.839497	2.12682	2.64699	2.46317	1.29096	2.03379	1.82183	1.56426
CMYA5	6.83229	6.44951	7.19942	7.25619	7.17225	5.77827	6.20647	7.5343	6.3121	6.90863	7.20601	6.69504	7.00648	7.21381	6.8724	6.80093	6.08721	6.82576	6.0667	6.10976	6.53999	6.78061	6.201	7.46099	7.09224	6.23861	6.32433	6.32553	6.4051	6.17769
CNN1	4.87844	5.52079	5.44298	5.8082	4.9963	4.24011	4.6808	5.151	6.52518	5.98693	5.37943	4.95836	5.0748	4.61432	3.91817	5.1753	4.72405	4.95111	4.37228	5.54146	7.37915	5.29111	4.21826	4.70079	5.26037	3.81841	4.02884	3.92367	3.98944	4.33353
COBL	4.35776	4.74253	3.71424	3.98926	3.56361	3.90476	4.06596	4.21817	4.57186	4.50183	4.60337	4.10742	4.46625	4.11383	3.92256	4.32079	3.79245	4.24237	4.07719	3.99279	4.52003	3.74465	4.03478	3.91049	4.20361	3.81056	3.78571	3.67089	4.0525	3.63278
COL21A1	5.18098	4.98736	4.52606	5.06405	4.4269	5.04227	4.24346	4.94447	5.71603	5.69368	5.76451	5.35531	5.01793	4.75072	5.53614	6.09282	4.52221	4.87432	4.45348	4.95854	4.67086	4.20375	4.40909	4.60292	4.58326	4.1368	4.08827	4.5942	4.306	3.8339
COL23A1	3.07433	2.87185	1.86239	2.24343	1.95076	1.98202	2.7223	3.48986	2.59557	3.14759	1.98434	1.85322	2.71559	1.75589	1.75513	1.8935	2.06373	2.74543	2.85937	1.53337	3.07532	1.99281	1.94758	2.51026	2.46361	1.09036	0.584793	0.912334	1.89303	2.15811
COL9A1	0.232033	0	0	0	0.299249	0.456067	0	0.960925	0	0.684908	0.765172	0.311615	1.20325	0.117425	1.53535	0.803165	0	0.41896	0	0.559923	0	0	0	0.529612	0	0.201655	0	0.562599	0	0
COL9A3	0.71498	0.606466	1.03055	0	1.45162	1.16929	0.766923	1.2072	0.502091	0.788442	0.255915	1.16864	0	0.861279	0.618656	1.14581	0.532695	0	0.445114	1.29665	0	1.29018	0	1.06426	1.05162	1.24681	0.919689	1.34378	0	0.906866
CPED1	3.22322	3.32625	3.07169	3.13278	3.05642	2.62799	2.48095	2.91796	3.37174	3.21371	3.33346	3.45107	2.55953	3.20219	2.55816	3.53832	2.75926	3.29218	2.91515	3.07026	2.61025	2.4331	2.68572	2.91491	2.72913	2.76765	2.2095	2.78266	2.4709	2.03303
CPNE4	1.77606	1.85673	1.506	1.70537	2.5956	2.18654	2.16438	0.864462	1.38537	0.35193	2.28059	2.3985	0.543539	1.53342	3.16477	0.951841	2.21889	3.15021	2.38232	2.6463	1.42909	3.83555	2.99783	2.87756	2.74947	3.92121	3.41464	3.30413	2.83586	3.4863
CPT1A	3.30292	3.49095	2.90714	2.83025	3.03953	3.14649	3.18524	3.08528	3.31532	3.40835	3.25153	3.74993	3.79861	3.16912	3.4249	3.17893	3.10078	3.77396	3.4776	3.34204	3.04019	2.97247	3.13976	3.19805	2.68671	2.4214	2.41873	2.56258	2.8746	2.7993
CPT1B	5.87764	5.86642	6.35155	5.9161	5.49775	5.70151	5.40007	6.02943	6.11577	6.44208	6.30175	6.07836	6.79089	6.1294	6.95991	5.83669	6.20284	6.01852	5.89826	5.77228	5.7387	5.91295	6.25648	6.02436	5.44291	5.62302	5.46131	5.76018	6.27879	5.75282
CREB5	1.36755	0.906449	1.50802	1.97838	1.59514	1.18017	1.53306	1.55091	2.49756	1.76242	1.74779	1.80026	1.08683	1.29313	1.75584	2.09354	1.68743	1.82128	1.1619	1.54069	2.82459	1.5601	0.77015	1.69735	1.80881	1.01302	1.56097	1.19521	0.991172	0.616743
CREBRF	2.58036	2.57516	2.37955	2.66468	2.33105	2.1333	2.04525	2.61881	2.20554	2.33046	2.92827	2.42523	1.96377	2.82629	2.16961	2.72382	2.35287	2.50014	2.29512	2.5215	1.66973	1.71119	1.96833	2.24904	2.08575	2.35395	1.84933	1.9949	1.73832	1.71163
CRIM1	4.88595	4.22196	4.30795	4.75022	4.52179	3.90034	3.63865	4.78701	3.94239	4.75028	4.95596	4.74106	4.51754	4.38493	3.53701	3.77066	4.10778	4.69329	4.759	4.2242	4.29951	3.38352	3.42195	3.83914	3.88522	2.52055	3.24147	3.2037	3.46808	3.54486
CRIP3	2.41196	0.979554	0.79312	2.00785	1.34305	0.817776	0.523267	1.57094	1.41272	0.822719	3.0556	0.819557	1.36647	0.631397	1.28754	1.57143	1.79217	1.18656	0.527105	1.28014	3.96077	0.6049	0.541287	0.735572	0.851788	1.50951	0.450938	1.28688	0.818475	0.224203
CRY1	2.28528	2.34753	1.89036	2.58564	2.05583	1.7782	1.49219	2.28659	2.65122	2.52441	2.28447	2.63799	2.86046	1.97469	1.96368	2.52846	1.80652	2.28511	2.11957	2.61733	2.32497	2.28539	1.9998	2.21091	2.2482	2.51495	1.69392	2.01536	1.96133	1.68738
CTNND2	2.30601	2.11412	1.70084	1.66618	1.79071	1.1631	1.21382	1.65071	1.57273	1.87726	2.23351	0.611356	1.62736	1.06302	0.275442	1.68257	1.5055	1.61041	1.45646	0.901121	1.9418	0.961574	1.26009	1.22611	1.26205	0.436233	0	0.822985	0.661923	0.568532
CUX1	4.85599	4.67433	4.71931	4.3734	4.4663	4.38313	4.47376	4.75668	4.612	4.70843	4.78379	4.5169	4.85126	4.36055	4.19245	4.80501	4.53476	4.76655	4.66409	4.70106	4.84352	3.8422	3.96801	4.15001	4.5629	4.14966	3.82919	3.83187	4.15841	4.05167
CXADR	2.3817	2.75218	2.0373	2.38458	2.06728	2.36699	2.02342	2.8445	2.76982	2.96608	2.3746	1.95013	2.32315	1.75632	2.08433	2.25565	1.89299	2.73955	2.16641	1.31501	2.35356	2.08512	2.24192	2.42475	1.70896	2.01296	2.09522	1.99664	1.98952	2.81491
CYC1	6.24019	6.35285	6.68353	6.16072	6.26941	6.60482	6.34021	6.28775	6.59524	6.37022	6.18295	7.33093	6.89921	6.41904	6.72427	6.64811	6.45096	5.89184	6.78355	6.65631	7.34399	6.71793	6.5774	6.45037	6.92643	6.80094	6.89304	7.08004	7.60864	6.96876
CYP1A1	0	0	0	0	0	0.5585	0	0	0	0	0	0.249349	0	0.993223	0	0	0	0	4.01946	0	0	0.076087	5.59083	1.62581	0	2.43466	4.8856	4.88366	5.57232	0
CYP2J2	5.73284	5.59221	5.57675	5.4649	5.244	5.40331	5.59477	5.45194	6.26235	5.72252	5.89677	5.82196	5.62968	5.18092	5.94981	5.83486	5.76491	5.25198	4.78094	5.24747	5.79751	5.32592	4.8595	4.82506	5.0322	5.36279	4.98233	5.32107	5.30954	4.62918
DAB1	1.97335	0.526494	0	0	0	0.634293	0	0.146706	1.23737	1.14557	1.0282	2.6464	2.23522	0.769668	0.272276	0.309583	0	0	0	0	1.26462	0.549225	0.615417	0.553321	1.36384	0	0.700592	0	0.553355	0
DAPK3	4.86585	4.87902	4.7999	4.71586	4.40571	4.32398	4.74967	4.65407	5.44168	5.50161	4.91029	5.19705	5.07084	4.44253	4.91772	4.97586	4.91514	4.5285	4.60714	4.8989	5.29719	4.20954	4.04106	3.82978	4.58784	4.14497	3.85811	3.82922	4.25067	3.61092
DCBLD2	3.85094	3.77215	3.39211	3.52253	3.20997	2.8541	3.0613	3.48876	3.88015	3.56943	3.84852	3.64491	3.45329	3.08727	3.05027	3.48485	3.1427	3.35554	3.45207	3.19592	3.35167	3.0376	3.07059	3.08746	2.9559	2.60876	2.89773	2.8771	2.71627	3.10398
DDAH1	2.76378	2.75824	2.34018	1.96433	2.30506	1.71077	2.25023	2.30713	2.62337	2.51938	2.53842	2.99844	1.83468	1.99103	1.95259	2.98101	1.82201	2.31473	2.24754	2.53382	3.53373	1.52158	1.17373	1.39723	1.57145	1.37378	1.21381	1.16525	1.09136	1.4066
DDOST	4.32722	4.71459	5.11544	5.049	4.11672	4.1051	4.87697	4.42357	4.7817	4.87839	5.34589	4.66685	5.39915	5.64291	3.95443	4.50645	4.57867	5.31932	5.41865	4.92672	4.49184	4.54838	4.75421	4.62818	5.33986	4.79683	5.1451	4.30089	4.3252	4.34742
DDT	4.87588	4.83729	5.20565	4.63836	4.5259	5.00615	4.49452	4.67992	5.1799	4.67922	3.62598	4.92014	3.95347	4.72419	4.88249	3.86921	5.33358	4.4709	4.16512	4.66483	4.94286	4.86204	4.71218	4.89999	4.13053	4.46531	5.10607	4.81687	5.06981	5.34307
DDX60L	1.41808	1.35087	0.985557	1.15232	1.47388	1.56345	0.0928542	1.50736	1.1825	1.38439	0.914261	1.22895	1.01618	0.988474	0.734851	1.04373	0	1.7179	0.400107	0.938965	0.889871	0.866179	0.140472	0.692385	1.11958	0.909787	0.647467	0.304829	1.26881	0.54338
DGKD	2.48813	2.55579	2.31949	2.2607	2.29609	1.90451	2.44173	2.42048	2.91184	2.71729	2.70667	2.5432	1.96959	2.38638	2.37267	2.5747	1.9875	2.57746	2.40425	2.94805	2.61827	2.02456	1.77948	2.30599	2.32426	1.69596	1.4357	1.42861	1.74699	1.62578
DGKG	2.53974	2.49695	2.26921	2.47837	2.79103	2.00059	2.64063	2.61322	2.76978	2.84781	1.90804	1.48983	2.22337	2.13408	1.84869	2.16518	1.89349	3.28867	2.65032	1.98239	1.88365	2.25831	2.77164	2.81732	2.87243	1.83113	1.93985	1.53852	2.47141	1.21376
DIAPH1	3.9003	3.55685	3.25449	4.06895	3.35829	2.93458	3.18476	3.8009	4.06062	4.20917	3.69778	3.56648	3.86927	3.45623	2.7112	3.62061	3.17738	3.72276	3.41896	3.77818	3.72054	3.16156	2.97606	3.23639	3.78886	3.03758	2.29698	2.66801	3.0536	2.60864
DLG1	3.09576	3.42751	3.21367	2.69542	2.90313	2.47989	2.61631	3.46914	2.90974	3.40207	3.22225	3.21576	3.35651	2.95645	2.79889	3.36058	2.79995	3.16979	2.93566	3.16148	3.20578	2.55558	2.72913	2.61359	2.53317	2.69631	2.31627	2.70757	2.42146	2.73504
DMD	4.64955	4.52927	3.73103	4.556	3.8585	3.99361	3.80196	4.47248	4.48359	4.83782	5.30837	4.12372	4.15131	4.17767	4.58861	4.76687	3.71304	4.84893	4.11492	4.12622	4.16729	4.34116	4.06241	4.39983	4.02019	3.76937	4.15594	4.27663	3.57107	4.17757
DMXL2	0.885883	1.32058	0.838889	0.909602	1.08738	0.595528	0.41748	0.881644	1.03172	0.561441	1.0199	0.205688	0.166739	0.782296	0.404271	1.04379	0.375678	1.32909	0.753288	0.789545	1.09905	0.739927	0.308875	1.12503	0.788847	0.686501	0.149829	0.652697	0.46629	0.536452
DNAJA4	5.24787	4.93041	5.25413	5.55407	4.92924	4.46912	4.36149	5.35194	5.46888	5.34666	5.46205	5.80136	5.86742	5.0634	4.9727	5.62094	5.67393	5.22192	5.17391	5.09391	5.76603	4.90271	4.43803	4.24429	4.71872	4.56554	4.4	4.37959	4.903	4.34197
DNAJB4	5.27298	5.10902	4.98229	5.76881	4.91564	4.72812	4.17593	5.09021	5.77909	5.22893	5.60616	5.49375	4.94932	5.02845	4.88206	5.71393	4.75281	5.16372	4.78143	5.17182	4.52734	4.84208	4.90794	4.93303	4.62524	5.26208	4.71879	5.09208	4.49488	4.77342
DNAJB5	4.3954	4.52517	4.39756	4.76663	4.13053	4.40461	4.15526	4.27954	5.31022	4.68987	4.38789	4.33141	4.53717	3.91333	4.39737	4.90847	3.59539	3.90786	4.15853	4.61394	5.22973	4.48344	4.05984	4.15584	4.97152	4.01498	4.36288	4.40585	4.26452	4.08524
DOK6	1.17022	1.34818	1.02029	0.666672	0.956104	1.20001	0.958564	1.45053	1.02777	1.3772	1.68431	1.88103	0.966975	0.706286	0.991776	1.48003	0.513088	0.802314	0.510077	1.16959	0.444804	0.667205	0.678347	0.627326	0.865149	0.888724	0.939654	0.858216	0.8072	0.848356
DPH5	2.72887	2.37058	2.17683	3.01051	1.96464	0.682571	2.07907	1.9	2.95766	1.97557	1.98495	0.843931	2.89817	2.20687	1.75058	3.35898	2.83039	2.15715	2.70081	0.324061	1.68116	0.555113	2.35209	3.20601	0.392901	0.486726	2.00994	1.88754	0.391059	2.84714
DPYSL4	2.3661	3.08341	1.60202	2.44922	2.20775	2.0035	2.185	2.43196	3.05721	3.50008	3.01899	2.7952	2.34371	1.01422	2.41679	2.10921	2.33352	2.8398	2.87262	2.60795	2.49571	1.89305	1.72042	2.45158	1.29142	1.33871	0.995568	2.82017	2.24179	1.83724
DST	5.06129	5.07828	4.96296	5.34596	4.89399	4.24106	4.54346	4.83477	4.6696	4.75664	5.47793	4.72185	4.88166	4.71328	4.68976	5.02578	4.60846	5.55249	4.58385	4.26777	4.29941	4.91972	4.60965	5.06799	4.57254	4.30939	4.63775	4.66429	3.07293	4.30354
DYNLT1	5.85655	6.0635	5.84247	5.88094	5.71688	6.1051	6.07127	5.87748	6.55058	6.26322	6.08481	6.62273	6.20606	5.60794	5.93265	6.79754	6.11902	5.91627	5.7082	5.79522	5.8988	5.52485	5.9798	5.59539	5.87005	5.73633	5.35838	5.60761	5.90022	5.67194
ECD	4.56104	4.62918	4.08408	4.9796	4.13925	4.14783	3.88647	4.32174	4.98127	4.7518	4.59987	5.10221	4.91806	4.6074	4.38574	4.93122	4.13763	4.74375	4.25174	4.81088	4.40709	4.35335	4.66675	4.27839	4.12528	4.49875	3.97331	4.29037	4.23081	4.73776
ECT2L	0.326603	0.545403	0.407239	0.614901	0.273098	0.604087	0	0.289824	0.379322	0.551303	0.733069	1.10883	1.86782	0.694885	0.281111	0.443006	0	0.55496	0	1.23576	0.649536	0.274695	0	0.569376	0.289934	0	0.436669	0	0	0.368638
EDNRA	3.4017	3.37555	2.67709	3.22254	3.30229	2.66987	2.84596	3.67425	3.14492	3.2537	3.81389	3.29537	3.2045	2.69363	2.56791	3.21877	2.79057	3.48263	2.96023	3.23926	2.60984	2.66765	3.01732	3.36182	2.94883	2.44375	2.50669	3.37073	2.96295	2.07488
EEF1A2	8.42177	8.39545	8.19893	8.34524	8.08753	8.45689	8.60343	8.23083	8.82383	8.57116	8.47203	8.33438	8.84249	8.12248	8.1246	8.58032	8.22011	8.23546	8.68316	8.07681	8.46388	8.06109	8.24898	8.03938	8.17322	8.47371	8.01489	8.04267	3.95221	8.19062
EEF1AKMT1	1.7674	2.64151	2.24482	2.12704	2.46278	2.11362	2.4917	2.1	2.23592	1.62733	1.69466	1.87419	2.50273	2.71123	1.89894	2.42394	2.2376	1.58518	2.26695	2.50034	1.87572	2.39502	2.41375	2.19345	1.59947	2.65602	2.04686	1.92611	2.68406	2.22416
EFR3B	0.580718	0.715489	0.550707	0.76242	1.00794	0	0	1.03222	0.642126	0.814582	1.19193	0	0	0.478734	0	0.703719	0	0.753439	0.954219	0.764626	1.20981	0	0.789243	0.827081	0.620249	0.604265	0	0.541256	0.375281	0.459461
EGLN3	5.52081	5.60081	5.10386	5.50883	4.76766	4.99416	4.98041	5.22105	6.01351	5.56269	5.01461	5.83391	5.31061	5.34561	5.07027	5.41264	5.12727	5.1107	4.96294	5.37088	6.16911	4.80144	4.53601	4.81534	4.74685	4.77004	4.68714	4.84341	4.99947	5.28147
EIF2AK3	2.09681	1.98757	1.59544	2.10366	1.84247	1.40303	1.14791	1.79428	2.96487	2.10335	1.83761	2.19018	1.57408	1.65334	1.81477	2.58391	2.00567	1.72164	1.36076	2.50142	2.01913	1.47095	1.24521	2.03672	2.09112	1.60018	1.11358	0.97655	1.17562	1.35689
EIF4EBP3	4.08963	4.57096	3.73558	3.92209	3.71913	4.03709	2.2505	3.65953	4.57098	4.56626	4.69167	3.76909	4.82555	3.68934	3.40096	4.2794	2.92404	2.90073	4.12073	3.97247	2.98511	3.47874	4.2069	3.86939	4.02004	3.36725	3.55739	4.44981	3.48034	3.36641
ELF1	2.96076	2.83021	2.37236	3.04715	2.68655	2.57854	1.97758	2.97008	3.60387	3.07619	2.93235	2.87932	2.94963	2.89133	2.65078	2.82735	2.32535	3.04004	2.82671	3.29638	2.59304	2.48978	2.78504	2.92137	2.77014	2.55384	2.2777	2.48895	2.63843	2.59755
ENAH	3.2336	3.32705	2.7901	3.09035	2.53632	2.24901	2.74976	2.89927	4.18322	3.62382	3.62022	3.47964	3.04208	2.68469	2.86347	3.00314	2.71172	3.03083	2.57219	2.90276	3.14082	2.27853	2.28402	2.18438	2.24805	2.24275	2.30322	2.01179	2.30669	1.90979
ENTPD6	2.45505	2.52834	2.84839	2.19024	2.26378	1.8684	3.14931	2.47426	2.52502	2.70891	2.46892	2.59182	2.93067	2.80324	2.05824	2.23619	2.65356	2.2827	2.83431	3.08713	2.86858	2.90956	2.64608	3.07431	2.68784	2.9267	2.56141	2.8207	3.35115	2.80787
EOGT	1.86655	2.04447	1.92378	1.49699	1.38735	1.49761	1.73015	1.59263	1.91334	2.16371	2.50202	1.54991	1.41183	2.29491	1.36333	1.18079	1.3205	1.53723	1.32215	1.55381	2.3048	1.83299	1.64914	1.54334	1.30195	1.6803	1.22832	1.18999	1.09072	1.69292
ERC1	2.3611	1.92865	2.1974	1.87992	2.07816	2.15444	0.947856	2.5764	2.09364	2.91974	2.55904	2.15478	2.41528	1.19574	1.52764	2.27136	1.5455	2.79275	2.08327	2.47779	1.83845	1.67577	1.67006	2.24219	1.79111	1.72689	1.7558	1.70136	1.28413	1.57151
ERICH5	1.53412	1.79921	1.03307	2.03844	1.42919	2.37062	1.72031	2.0457	2.74201	2.77303	2.05626	2.29465	2.92024	1.36905	2.01857	2.1692	2.82212	2.54603	1.51656	1.03361	2.24692	1.33107	1.84508	1.46496	1.67824	1.14911	0.865415	1.64318	1.94424	1.12493
ERRFI1	2.26597	2.12233	1.76101	2.14243	1.87286	1.67416	1.20905	1.92131	2.04931	1.57686	2.08648	2.09061	2.42088	1.75275	1.6003	2.18237	1.72499	1.98096	1.90522	2.75938	1.93427	1.37977	1.84719	2.0491	1.85034	1.85723	1.25124	1.71885	1.56831	1.80229
ERVMER34-1	0.546888	1.09899	0.665722	0.965026	0.555644	0.595905	0	0.759417	1.248	0.693825	0.848249	0	0.956359	0.617067	0.981775	0.594873	0.978536	0.580821	0	0.729407	0.914106	0.675777	0.65187	0.188731	0.516621	0.285993	0.884716	0.704455	0.728964	0
EVC	0.362562	0.709041	0.775727	0.0905974	0.584864	0.996668	0.465433	0.608756	0.844468	0.773977	1.06909	0.928699	0.833762	0.442306	0.63072	0.193511	0	0.915994	0.358098	0.828067	0.936615	0.422717	0.60428	1.1317	0.261543	0.581239	0	0.0137024	0.335588	0.620378
EXOC6B	4.88801	4.64871	4.20921	4.71029	4.25404	3.46245	3.59359	4.44016	4.61933	4.47509	5.02015	4.60078	4.62666	4.11452	3.81069	4.55597	4.20437	4.66818	4.09727	4.05093	4.2761	3.85847	3.859	3.71406	3.90388	3.88575	3.76259	3.79937	3.63956	3.49978
EXOG	2.39477	2.3855	1.92831	2.35985	2.24254	1.85269	1.80363	2.73693	2.53852	2.39305	2.72836	2.67545	2.45205	2.3972	2.18707	1.48505	2.05351	1.89204	2.00504	2.07149	2.27256	2.6757	1.37985	2.37959	1.95325	1.48882	2.50129	1.62378	1.71261	2.07949
EXT1	3.32035	3.02319	2.8498	2.63552	3.40089	2.44617	2.69499	2.88946	3.34474	3.14766	2.79338	2.98741	2.7078	2.3854	2.37921	3.07927	2.85408	3.17733	2.96682	2.77821	2.78976	2.10419	2.23077	2.53205	2.41833	2.03868	1.67047	1.85181	1.95126	1.55307
EYA1	1.58469	2.01161	1.23071	1.31874	1.22737	1.4976	1.21146	1.70224	1.78906	2.35648	1.98954	1.12986	1.87306	1.4121	1.78607	0.946191	1.40824	1.78874	1.69167	1.31194	1.09336	1.40143	1.64918	1.44341	1.32939	0.834542	1.46175	1.70404	1.46124	1.46255
EZR	5.82918	5.6344	5.62004	5.63815	3.73857	3.54441	3.38741	4.26597	3.56468	4.10451	5.39302	3.8298	5.99692	5.87594	5.45139	5.44495	5.27835	5.45356	4.03603	5.4997	5.85487	5.85704	4.18773	5.78769	4.20312	3.95214	5.54865	3.90071	3.79482	4.08741
FAM169A	0.77515	0.383392	0.773578	0.843646	0.858684	0.378482	0	0.72088	0.702904	0.305688	0.749236	0.820872	0	0	0.577876	0.619998	0.27348	1.14128	0.718901	0	0	0	0	0.818895	0	0.302836	0.635634	0.615918	0	0.0874221
FAM180A	2.38325	2.06797	3.31003	1.81855	1.52857	2.23892	2.89078	3.04502	2.93091	2.45732	4.61463	1.67899	1.66925	1.84004	1.8099	3.5165	3.51307	2.50931	2.60204	3.49865	1.11506	2.00437	1.57336	1.83632	3.79298	1.4607	2.70197	1.91737	1.53643	2.01845
FAM229B	1.19608	1.18536	3.51259	3.53235	3.37338	3.80324	3.66477	3.28604	2.74008	3.31441	2.01787	2.36637	3.77122	3.43428	3.04393	3.8888	3.40962	2.28332	3.52908	3.33661	3.08572	3.48971	4.09872	3.45725	3.95658	4.10211	3.64002	3.70565	4.17539	3.82362
FAM47E	4.50909	4.70665	4.29156	4.36492	4.06385	4.02685	4.1057	4.47231	5.24327	4.68169	4.5338	5.10573	4.72985	4.32602	4.37856	4.58613	4.42198	4.22817	4.10696	4.41832	4.59043	4.22847	3.911	3.87049	4.50921	4.00857	3.91035	3.57374	4.13209	4.31618
FAM47E-STBD1	4.50909	4.70665	4.29156	4.36492	4.06385	4.02685	4.1057	4.47231	5.24327	4.68169	4.5338	5.10573	4.72985	4.32602	4.37856	4.58613	4.42198	4.22817	4.10696	4.41832	4.59043	4.22847	3.911	3.87049	4.50921	4.00857	3.91035	3.57374	4.13209	4.31618
FAM53B	2.19728	2.27965	2.28354	1.95511	2.04401	2.31579	1.92589	2.53797	1.85628	2.12192	2.39943	2.13352	2.90478	2.45493	2.56555	1.84357	2.04336	2.5882	2.73823	2.23967	2.32718	2.25375	2.79037	3.03526	2.40094	2.18375	2.12635	2.10654	2.64099	2.78763
FARP1	3.15687	2.56223	2.81382	2.37685	2.24236	2.33404	2.51845	3.11293	2.89876	2.83145	3.09046	2.7398	2.46135	2.24924	1.81097	2.76314	2.38298	2.62722	2.22576	2.76891	3.54596	1.53922	1.43209	1.71305	1.82801	1.61189	1.35296	1.41481	1.79099	1.52894
FAXDC2	3.59309	3.41821	3.15383	3.19692	3.22488	3.3061	3.13903	3.58227	2.74559	3.26817	3.82763	2.88912	3.708	3.28003	3.31656	3.29966	2.78337	3.66314	3.74764	3.4987	2.34201	2.5889	2.77172	3.12308	3.07425	3.02387	2.90765	2.80008	3.06238	2.67798
FBN2	1.32755	1.16083	0.631437	1.10263	1.68811	1.07479	1.44508	2.07367	1.55269	1.6547	1.40826	1.36447	1.66208	1.30023	2.6918	1.28084	1.34431	1.68225	1.7938	0	1.57134	1.52711	1.82778	2.25514	1.26122	0	0.923408	0	0.891195	0.701907
FBXO9	3.48486	3.72163	3.44318	2.9585	3.29804	2.97927	3.13703	3.68647	3.37194	3.53972	3.61582	3.50092	3.53457	3.23847	3.273	3.83219	3.07064	3.28023	3.33973	3.42755	3.5782	2.9871	2.74894	3.17419	3.12128	2.63779	3.39491	2.53236	3.09211	2.79125
FECH	2.14431	2.69181	2.36652	2.01135	2.50926	2.64791	1.80666	2.68167	2.67113	2.15299	2.92934	1.86852	2.24897	2.13642	2.37163	2.87961	2.23419	1.88383	2.6397	2.37702	2.09478	2.09366	2.00891	2.51593	2.21765	1.43933	1.96941	2.34466	1.96943	2.09564
FGD4	2.10463	2.19724	1.86349	2.17404	1.93418	1.70854	1.58872	2.24064	1.44225	1.54467	2.29557	1.78831	1.50871	2.26289	1.30222	1.84238	1.72514	2.30321	1.99946	1.80353	1.39156	1.27817	1.62884	1.91565	1.64912	1.83038	1.48544	1.60812	1.10357	1.56367
FGF14	1.35002	0	1.41789	0.737177	1.22188	1.68743	1.30517	0	1.66735	1.60687	0	1.78084	0	1.18868	1.28669	2.03752	1.21069	0	1.25753	1.28795	0.934245	1.67486	1.86221	1.17942	1.67264	1.11317	1.51384	1.28217	0.60664	1.54999
FGF18	3.55497	3.36617	2.68838	2.33934	3.06037	3.8234	4.10276	3.76346	4.55749	4.2333	4.2311	2.52345	4.03329	2.59355	3.75353	3.6548	3.29671	3.33954	3.66732	2.21029	3.25835	2.38075	4.38167	3.23991	3.49246	1.80662	1.8566	2.79597	3.84754	3.4195
FHL1	9.17586	9.16394	9.27787	9.46332	8.68772	8.48578	8.74307	8.7737	9.85157	9.37598	9.14571	8.8218	9.33554	8.56556	8.62287	8.86052	8.73959	9.0022	8.68113	8.39469	9.01213	8.62141	8.09372	7.98989	8.16052	8.02474	8.11061	8.27861	8.40778	7.87604
FHOD3	5.55178	5.72381	5.63133	5.10023	5.30539	4.93327	5.05632	5.86445	5.62158	5.88485	5.8673	4.82674	5.34021	5.43065	5.66902	5.44577	5.21423	5.63055	5.801	5.03908	5.39297	5.46457	5.38845	5.73379	5.67908	4.90621	5.09085	5.0617	5.02253	5.43838
FILIP1L	4.13976	3.93932	4.395	3.82992	3.95617	3.96831	4.05274	3.9491	4.30228	4.64864	4.24909	4.49997	2.82489	3.81646	3.42685	4.67541	3.24603	3.81891	3.3083	3.6203	3.90124	3.48295	2.81513	3.79571	3.73582	3.25507	3.35975	3.31018	3.13715	2.84852
FLNC	6.34491	7.15297	6.87252	6.75155	6.62034	6.11725	6.51126	6.79228	7.79527	7.31835	7.18516	6.42871	7.12857	6.2781	6.7557	6.61135	6.36945	7.04736	7.0427	6.86431	7.73721	7.11464	6.59429	6.93197	6.68457	6.42811	6.42715	6.62703	6.52417	6.52063
FNIP2	3.26748	3.51546	2.86901	4.27998	3.03522	2.95711	2.30626	3.36409	3.03379	2.771	5.47124	3.13803	2.88199	4.36161	3.08801	3.82705	3.51779	3.05525	2.91717	3.69541	2.59825	2.67323	2.87187	3.69675	3.19804	3.16281	2.72025	2.62152	2.55337	2.75042
FOXO3	3.30372	2.99336	2.91178	3.32494	2.7894	2.69653	2.73706	2.78532	3.03479	3.09187	3.6299	3.03472	3.81713	3.57795	3.02289	2.95945	2.79781	3.13703	2.61523	3.29439	2.37106	2.39245	2.63029	2.99839	2.77469	2.61589	2.50738	2.59506	2.2973	2.69798
FRRS1	1.21845	0.906133	0.826771	0.60525	1.16105	0.891869	0.267879	0.874906	0.99885	0.910162	1.36398	1.08067	1.31047	0	0.542931	1.07166	0	0.839032	0	0	0.715835	0.789123	0.404927	0.54672	0.74294	0.518792	0	0	0.627569	1.20908
FRY	4.11317	4.01351	3.67665	3.94467	3.75272	3.5086	3.34683	3.98755	4.00369	4.2537	4.64571	3.64022	3.90613	3.67995	3.34048	4.09868	3.7366	4.11108	3.71362	3.68668	3.95894	3.2652	3.4897	3.62042	3.48239	2.62999	3.02579	3.37678	3.08118	3.20794
FSTL3	5.23631	4.82579	4.83323	5.13971	4.57114	4.12651	4.77627	4.89096	5.42197	5.42332	4.91091	5.30225	5.49854	4.57227	4.62029	5.13935	4.78207	4.85097	4.65707	4.7137	6.0725	4.04558	3.69616	3.79432	4.28002	3.54551	3.43175	3.96933	4.25313	3.35144
FZD1	3.71397	3.43769	3.22064	2.80496	3.23727	3.10475	3.57194	4.08115	3.50805	3.83499	3.86857	3.67591	3.89326	2.97754	4.33376	3.62012	2.65312	3.15134	3.61422	3.06433	3.15693	2.40164	3.48713	3.08044	3.1748	2.32437	2.42742	2.43747	2.87006	2.97777
GABPA	2.61879	2.68547	2.39919	2.38816	2.62021	1.3027	1.94606	2.63576	2.73266	2.44254	2.61566	2.67705	2.24813	2.21388	2.29573	2.97852	2.23493	2.76802	2.35789	2.93834	2.13611	2.51454	2.64042	2.65387	2.50937	1.60187	2.29151	1.17894	1.14108	2.32021
GABRB1	1.12828	0.934267	0.98739	0.902193	0.959008	0.582643	1.17721	0.699394	0.945627	0.928371	1.54701	0.0778446	1.0624	0.693249	0.116584	0.906707	0.883669	1.16741	1.10141	0.650247	0.114222	0.732555	0	0.667468	0.780051	0.328061	0.468105	0.406601	0.790633	0.595065
GADD45A	5.36247	5.80321	5.53257	5.68681	5.61148	5.28313	5.14551	5.49998	6.25804	5.26105	5.11571	6.05141	4.8919	4.77849	5.17531	5.3609	5.78683	5.41622	5.41639	5.46787	5.52269	4.47846	5.00066	4.27502	4.79567	4.38553	4.10413	4.35269	4.93616	3.96053
GALT	2.08344	3.0405	2.40257	2.53009	2.05389	2.85523	2.79506	2.41409	3.04942	2.66353	2.67039	3.35179	3.24068	3.34583	3.37526	2.88928	2.41156	2.4238	2.76912	3.81914	4.0466	2.90122	3.08227	3.02423	3.27451	3.21622	2.95631	3.56053	2.58195	3.2934
GAS2	1.14931	1.53139	1.79469	1.24061	1.35538	1.24322	1.13496	1.64055	1.9916	1.715	1.81261	1.77867	1.4809	1.49027	1.77485	2.25731	1.37332	1.85039	1.52645	1.24568	1.88863	1.29958	1.58077	1.15717	1.34727	0.887935	1.36637	0.867088	0.958898	1.27158
GATM	4.4307	4.26402	2.84425	3.43498	3.17391	3.41559	3.76509	3.46166	4.58139	4.56894	4.93914	4.40327	3.52019	3.80461	3.02195	3.66566	3.69218	3.25414	2.89878	4.29391	2.15816	3.36384	3.0357	2.7733	3.68234	3.76108	3.39583	3.46727	3.50851	3.54112
GGT1	3.9855	4.1045	3.53725	3.42659	3.91195	4.11449	3.61504	4.15737	4.35269	4.1464	4.18226	4.26027	4.07245	3.97769	3.82456	4.44906	3.31815	3.95398	3.81491	4.17176	3.66537	3.92896	4.14366	4.05799	3.79775	1.59488	3.608	4.03735	3.98462	3.93195
GIGYF2	2.64332	2.2325	3.11288	3.06007	2.83116	2.28201	2.47261	3.009	3.01456	2.9835	3.16848	3.05497	2.97154	2.97349	3.10391	3.04471	2.6706	3.21935	2.91616	3.10489	2.76213	2.31771	2.82315	3.00638	2.78949	2.69357	2.77396	2.80751	1.68373	2.68398
GLDN	1.64409	1.47255	1.19445	0.639888	1.04028	0.875732	0	0.800195	1.56423	1.96546	1.51906	1.58021	1.53936	1.03484	1.37841	1.26619	0.379554	0.746767	0.97089	1.0557	0.388626	0.733536	1.02023	1.09975	1.1273	0	0.972354	0.83306	0.802324	0.805748
GLRB	2.6898	2.5152	2.37877	2.36291	2.22891	1.88788	2.09315	2.4565	2.75804	2.31383	2.61801	2.77078	2.54925	2.20277	1.48828	2.39127	2.02485	2.06113	1.97254	1.88768	1.85779	1.66691	1.80834	1.8464	1.98249	1.92139	1.68891	1.99736	1.72317	1.6993
GNG12	3.82062	3.64118	2.90727	3.62659	3.18994	2.71862	2.13615	3.2066	3.34399	3.68563	3.46424	4.05433	3.47322	2.79095	2.5763	3.5436	2.74437	3.86379	3.2062	3.73662	3.09511	2.88999	3.39533	3.16529	2.99964	2.83383	2.4457	2.86712	2.8056	2.88739
GPA33	0.511621	0.866897	0.627294	0.502751	0.53584	0.512051	0.468394	0.64865	1.08176	1.17581	0.93571	1.23416	0.9035	0	1.0422	1.21787	0.488035	0.975236	0.67385	1.02217	0.829598	0.495202	0.273826	0	0.395576	0	0	0	0.416946	0
GPALPP1	2.46551	2.35401	2.27812	2.1003	2.09231	2.28708	2.14602	2.38935	2.92949	2.31956	2.92003	2.59541	2.54347	2.37254	2.07329	2.81355	2.70665	2.88018	1.88261	2.37663	2.2045	2.57398	2.20292	2.92617	2.57733	2.40232	2.46434	1.66431	2.02653	1.72858
GPAT3	3.79365	3.89102	3.62463	3.99786	3.44935	3.2261	3.93635	4.07167	3.92816	3.92042	4.47633	3.81163	3.47765	4.82503	4.67196	4.48664	4.11333	3.89117	3.96317	4.18104	3.20552	3.60921	3.87796	4.12037	4.26327	4.11581	3.40024	4.14999	3.58774	3.23194
GPM6B	1.24195	1.48593	1.38567	1.20407	2.0994	1.35065	1.41215	1.21549	1.67326	0.871882	1.45874	1.77848	1.23232	1.92967	1.22855	1.77783	1.46942	2.06907	1.30019	2.11111	0	1.57807	1.6453	1.54104	1.47141	1.70361	1.72602	1.61546	1.70695	1.74507
GPRIN3	2.05262	1.86774	1.40215	1.42272	1.83454	1.49989	1.58313	1.94888	1.55289	1.64713	2.83947	1.23344	1.58891	1.53225	1.68626	1.46972	1.5884	2.16697	1.85016	1.64962	1.38498	1.24975	1.80473	1.9429	1.38407	1.34294	1.4206	1.382	1.30573	1.5794
GRAMD1B	1.29216	1.04295	1.45631	1.10373	1.40843	1.21512	1.46342	1.65435	0.576768	0.830331	1.44595	0.990434	1.56859	1.92659	1.61686	1.29898	1.05205	1.87819	1.43358	1.57843	1.4478	1.98372	1.42497	1.65258	1.41035	1.36806	1.50546	1.32675	1.07287	1.83279
GRB14	0.997576	0.747656	1.7619	1.75424	1.07093	1.38924	1.26192	1.37538	1.13037	1.35334	1.25558	1.89704	1.92989	1.60905	0.939791	1.56022	1.13564	1.44554	1.32286	1.2847	1.14742	2.3371	1.54345	1.98133	1.37801	1.74848	1.85739	1.68558	1.63366	2.2256
GSDMB	4.02347	3.87744	4.03157	3.57661	4.3045	3.18947	4.39953	3.85443	4.82904	3.92822	4.69526	3.91711	3.5889	4.28531	3.151	4.82495	3.51554	2.49413	3.66264	3.71516	3.87936	2.80272	3.14106	3.13098	3.42118	3.76946	3.71015	3.85227	4.15349	2.75888
GSG1L	0.901543	0.455159	0.369471	0.980372	0.582408	0	0.557802	0.659984	1.24823	2.36142	0	0.10245	0.611266	0.0653503	0	0	0.152369	0.226147	0.236009	0	0	0	0.287449	0	0	0	0	0	0.144411	0
GSTK1	6.38846	6.44418	6.52014	6.1859	6.35407	6.5588	6.19677	4.89979	6.5097	6.57551	4.81688	6.55452	6.73669	6.41827	6.44366	6.63741	6.64552	6.3245	6.57458	6.42356	6.43311	6.53945	6.64467	6.54769	6.72207	6.68703	6.66569	6.83444	6.58267	6.55185
GTF2H2C_2	1.03443	0.961663	0	0.304911	0.800322	1.00665	0.578771	1.06989	1.02523	1.12318	0.506314	1.12736	0.953857	0.741757	0.91176	1.05376	0.805596	1.14091	0	0.638117	0.787761	1.10037	0	0.817941	1.05952	0	0.969734	0.700054	0.36075	0.67528
GTF2IRD2	2.08675	2.16632	1.72357	1.2508	2.74636	2.23356	2.09564	2.24076	1.89844	1.36812	1.19068	2.13732	2.07763	1.70645	2.38155	1.71601	1.39616	2.19397	1.70149	2.06021	2.09181	2.32631	2.20517	2.5622	3.03098	3.14061	2.78523	2.22545	2.60635	1.97218
GTSF1	0	0	0	0	0	0	0	0	4.13179	0	0	0	0	0	0	0	0	0	0	0.20011	0.381119	0	0	0	0	0	0	0	0	0
HAGHL	1.87942	1.52941	2.34621	1.08788	1.69549	1.91484	1.59578	1.52928	1.70814	1.60301	0.957212	1.64622	1.62389	1.9729	1.87724	1.57872	1.76834	0.863943	1.63991	2.37445	2.5023	2.23396	1.8816	2.2563	2.18626	2.41242	2.30974	2.24378	2.03427	1.73938
HBEGF	3.68204	4.1511	4.41742	4.17954	3.8349	4.25937	3.64059	4.06036	5.65918	5.52942	4.74623	4.55358	4.23867	3.19357	4.15912	4.97646	4.24704	4.35049	4.07858	4.34655	4.81499	3.07605	3.45238	3.32578	3.77998	3.11059	3.21144	3.2213	3.54161	3.23448
HBP1	4.59046	4.63823	4.2819	4.71238	4.27698	4.22147	3.49678	4.45691	4.61055	4.81966	4.82466	4.71405	4.61457	4.77257	4.35753	4.86784	4.04257	4.61094	4.1931	4.56105	3.63668	3.72134	4.48359	4.55127	4.56288	4.54016	4.07979	4.37802	4.11533	3.77598
HCN4	1.18092	1.29362	1.17779	0.749289	1.58603	0.855728	1.31899	1.82111	0.818838	1.279	0.540839	1.18758	1.95069	0.881377	0.97737	0.840183	1.02305	1.62327	1.53839	0.696421	1.38549	1.51063	2.3473	1.55768	1.21595	0.814881	1.17105	1.10808	1.68841	1.9713
HERC1	2.72121	2.72546	2.52449	2.80023	2.84056	2.2092	2.357	2.6945	2.6489	2.7781	3.55328	2.66295	2.65851	2.6925	2.28496	2.92139	2.22117	3.47169	2.85213	2.81194	2.3915	2.55996	2.68177	2.91447	2.61472	2.67287	2.27277	2.63631	2.15488	2.69637
HEXB	5.56588	5.44713	4.86918	5.9631	5.37134	4.79878	5.22056	5.3703	5.70302	5.57712	5.44363	5.35977	5.34461	4.41856	4.1601	4.99687	5.54335	5.34967	5.21319	5.39835	4.90513	4.05253	4.9361	4.71201	5.07887	4.42113	3.91213	4.43994	4.89086	4.68194
HIF3A	3.21668	3.37052	2.63344	3.60969	2.45829	2.59891	3.57753	2.82364	2.71937	2.77198	3.42174	2.44156	3.35797	3.42328	2.01866	2.44794	2.53608	3.11186	2.5939	2.89501	2.23777	2.53549	2.63684	2.90295	3.23475	2.91089	2.65394	1.79999	2.71253	3.27909
HOMER1	3.31191	4.05364	3.35596	3.5761	3.14281	3.61449	3.28684	3.67472	4.12938	4.02823	4.14266	3.608	3.07022	3.41049	3.86321	4.22902	3.02388	3.79775	3.40868	3.44452	3.28135	3.12505	3.26737	3.64223	3.66977	3.41188	3.3444	3.055	3.16168	3.1785
HRCT1	2.15111	1.96931	1.19703	1.91965	1.57345	2.22178	0.935018	2.02199	1.4626	2.13866	1.83108	1.95744	1.77606	1.26184	1.2503	1.27539	1.29511	1.10178	1.94653	0.832437	1.10826	0.746152	1.43893	1.43292	0.563689	1.24931	1.05577	1.22883	1.52976	1.01428
IER3	4.57151	3.93046	4.94076	4.1557	5.01243	4.4077	5.11071	4.81829	5.75817	5.77646	4.97018	4.99652	4.65234	3.75309	3.85896	4.67258	4.53072	4.92715	4.95925	4.83626	5.51507	3.55316	4.12111	4.31449	5.82602	2.69169	2.57186	3.98412	4.32581	2.6124
IER5	3.89581	4.05609	4.10834	4.19104	3.53412	4.61421	3.96248	3.98617	4.44732	4.06715	4.45154	4.55752	4.29393	4.10736	3.99613	4.22869	4.387	3.67316	3.82905	4.74845	4.04321	3.29277	3.54516	3.5252	3.39593	3.3972	3.28112	3.3552	3.63137	3.36382
IFRD1	3.1213	3.17637	2.85985	3.49524	2.89854	2.4532	2.62881	2.35533	4.16535	3.0767	3.25775	3.50656	3.37335	3.39939	3.06681	3.8982	3.31215	3.06265	2.60555	3.54479	3.36107	2.71948	2.43591	3.16062	3.30366	2.81988	2.42309	2.39311	2.39748	2.39162
IGF1R	2.23383	2.29179	2.3603	2.52332	2.30171	1.55967	2.01515	2.33338	1.77114	2.55883	2.71845	2.05461	1.98551	2.08671	2.22863	2.24344	2.30729	2.55846	2.18562	2.15833	2.47719	1.78426	1.74115	2.12437	2.02028	2.08938	1.60159	1.65889	1.37988	1.61281
IL11RA	2.08344	3.0405	2.40257	2.53009	2.05389	2.85523	2.79506	2.41409	3.04942	2.66353	2.67039	3.35179	3.24068	3.34583	3.37526	2.88928	2.41156	2.4238	2.76912	3.81914	4.0466	2.90122	3.08227	3.02423	3.27451	3.21622	2.95631	3.56053	2.58195	3.2934
IMP3	3.96303	4.16293	4.26759	3.85351	3.03981	4.14681	4.1079	4.06367	3.91249	3.69657	2.04442	4.25482	3.66812	4.16415	4.03767	4.25192	4.2665	3.9766	3.40925	3.62683	4.16442	3.97208	4.43427	4.04119	3.52838	4.19077	4.04989	4.14073	4.42829	4.321
INPP4B	3.17095	3.33895	2.96017	2.90491	3.17914	1.99496	2.85934	2.65197	2.44701	2.70306	3.40593	2.44458	2.43165	3.48471	2.57467	3.41619	2.43212	3.90133	2.69397	2.38888	2.37884	2.41908	2.06862	3.02125	2.38156	2.26607	2.41136	1.85447	1.97977	1.74033
INPP5F	1.74092	2.02961	1.85618	1.55118	1.73792	1.20563	1.59853	1.96602	2.00854	1.98213	1.87228	1.47685	1.40645	1.49825	0.896694	1.44474	1.89126	1.86348	1.13071	1.63798	1.75577	1.19506	0.999449	1.0878	1.54554	0.973309	1.02857	0.78808	1.13401	0.989999
IQCB1	1.79878	2.06575	2.0202	1.81927	1.1693	0.357577	1.55567	1.62033	1.78635	1.5831	1.63007	1.00981	1.61601	1.93591	1.80429	1.87585	1.64573	1.80414	1.55281	2.02768	1.72008	1.89764	0.915813	1.85483	1.90153	1.81462	1.40901	1.625	1.29697	1.26661
IQCJ	5.41047	5.73003	5.28754	5.91418	5.31509	5.70021	5.31795	5.49981	6.23391	5.96832	6.05073	5.92587	5.9896	5.56198	5.57621	6.0517	5.37835	5.39588	5.1135	5.3323	4.94142	5.04653	5.61695	5.29066	5.64328	5.1833	5.15635	5.24318	5.39737	5.24765
IQCJ-SCHIP1	5.41047	5.73003	5.28754	5.91418	5.31509	5.70021	5.31795	5.49981	6.23391	5.96832	6.05073	5.92587	5.9896	5.56198	5.57621	6.0517	5.37835	5.39588	5.1135	5.3323	4.94142	5.04653	5.61695	5.29066	5.64328	5.1833	5.15635	5.24318	5.39737	5.24765
ITLN1	0	0.279547	0.205391	0.627839	0.383222	0	0.50162	0.331469	0	0	0	0.420179	0.438499	0.937649	0	0	0	0	0	0.595058	0	1.88513	0.458151	2.08892	0.638919	1.13983	0.562357	0.745321	0.466243	0
JAK2	4.71081	4.44027	4.04303	4.59219	4.09319	3.99533	3.69664	4.56994	5.12254	5.08995	5.08902	4.80629	4.83232	3.70463	4.21147	4.62777	3.66662	4.40869	4.02289	4.15736	4.22094	3.00527	3.30153	3.369	3.61434	3.08887	2.75329	3.71359	3.38211	2.92081
JPH2	5.03841	5.25343	4.93541	4.76252	4.68479	4.8626	4.17983	4.94503	5.38193	5.46192	5.70872	5.20798	5.47895	4.61745	3.71145	4.91289	4.45768	4.87881	4.92717	5.11586	5.25456	5.08705	4.97706	4.89023	5.01769	4.95546	4.93315	4.89348	4.20719	4.81827
KANSL1	1.88052	1.71498	1.71096	1.97604	1.65352	1.5257	0.928277	1.97676	1.90298	1.81342	1.94971	1.67691	1.98416	1.14689	1.4888	2.00952	1.04254	2.00716	1.07763	2.17	1.74487	1.55296	1.75456	1.56391	1.66969	1.5766	1.41037	1.35593	1.29254	1.59506
KAT5	2.64202	2.75196	2.51836	2.44894	2.68968	2.82164	2.36237	3.03142	3.27285	3.40159	3.16076	2.74995	3.0325	2.85258	2.28018	3.45521	2.48962	2.69553	2.19362	2.6191	2.3865	2.55048	1.82815	3.18213	2.42277	2.25158	2.45408	3.14424	2.48172	2.78992
KBTBD12	3.49759	3.55366	3.34692	3.18613	3.43373	3.1083	2.82747	3.52956	3.71219	4.06206	4.13576	3.01071	3.93108	2.77928	3.17002	3.68257	2.54741	3.86849	3.42826	2.85156	3.2602	2.59163	3.44139	3.39588	3.4637	3.5555	2.64129	2.67518	3.16292	2.60165
KBTBD8	1.60648	1.56915	0.372491	1.67809	1.31269	1.05733	0	1.41716	1.88918	1.54859	1.66358	1.45957	1.56189	1.09244	1.32113	1.51227	0.895138	0.508177	0	1.45869	0.301581	1.08688	0.752302	1.04737	1.13563	1.34125	1.02372	1.24349	0	1.04597
KCNAB2	1.93386	1.80883	1.91143	2.95917	1.97933	1.85856	2.4052	2.10469	1.69668	1.38979	1.62596	1.59036	2.01384	1.9164	1.92849	1.9989	1.36036	1.80831	1.7024	2.53242	2.57564	1.99282	1.71534	2.12232	2.25247	3.22632	2.1397	2.68425	1.91187	2.20815
KCNJ4	3.82292	3.94816	4.03259	3.88239	3.54617	3.21324	3.5605	3.80072	3.66852	4.19025	3.61904	3.39931	3.81531	3.47336	3.80418	3.68334	3.93886	3.29528	3.60273	3.67514	4.6857	2.85472	3.00594	2.95907	3.12759	2.91236	2.69472	2.97347	3.16074	2.49492
KCNK6	3.11407	2.34735	2.28954	2.09414	2.27992	1.13602	2.42398	2.15085	2.73359	3.63894	2.55118	2.58319	2.75736	1.01014	0.659015	1.83919	1.62307	2.63599	2.53742	2.14581	2.19415	1.1131	2.2507	1.15836	2.05408	1.04872	1.14167	1.46344	2.13377	1.22205
KCTD2	3.5293	3.52664	3.59352	3.05723	3.17797	2.93621	3.20195	3.37484	3.7367	3.83077	3.63292	3.3011	3.86286	3.16113	3.03584	3.48757	3.03892	3.60218	3.6761	3.35859	3.49126	2.84254	3.44706	2.907	3.173	2.59085	2.44449	2.98334	3.24524	3.01121
KIF13A	4.74693	4.50382	4.74729	4.51984	4.24498	3.99938	3.82373	4.69588	4.61216	4.863	4.8992	4.71131	4.80432	4.43557	4.19536	4.48815	4.40681	4.81582	4.08505	4.35677	4.28746	3.67563	4.03389	4.10417	3.71109	3.06679	3.23038	3.49792	3.6772	3.46582
KLF15	3.07493	2.55524	2.77469	3.43652	2.33033	2.5631	2.45173	2.93535	2.23313	2.10858	3.95651	2.41869	3.63355	3.79528	2.23186	2.93487	2.74642	2.31744	2.80253	2.83045	2.93999	2.34138	2.62448	3.57685	3.2855	2.84626	2.22629	2.96695	2.0918	2.71303
KLHL13	2.1959	2.38597	2.06036	2.08874	2.51419	1.80423	1.70781	2.12635	2.08462	2.10855	2.47197	2.55081	2.37937	2.37033	1.46879	2.21922	1.5061	2.50055	2.34674	2.13967	1.62968	1.99655	1.95797	2.26875	1.94758	2.08039	1.79577	1.7291	1.52335	1.32832
KLHL34	1.49476	1.8354	1.10303	1.99903	1.21574	1.20789	1.34061	1.50114	1.92344	2.07375	1.87989	1.44239	1.12604	0.99851	1.92673	1.92945	1.09059	1.4268	1.11401	1.21616	1.53028	0.259638	0.894348	1.43801	1.62429	1.07696	0.702312	0.946566	1.12833	0.794838
KRBA1	1.39996	1.33179	1.23992	1.54653	0.88364	1.17704	1.30221	1.12989	1.59671	1.70772	2.11295	1.27793	1.44784	1.18782	0.545021	1.0444	1.35337	1.29702	1.74694	0.792714	1.92702	1.32714	1.49177	1.51554	1.3505	0.697856	0.977251	1.03244	0.974586	0.963922
LAMA2	5.58551	5.11589	4.84267	5.54302	5.14204	4.2463	4.28072	5.00736	4.64215	5.11244	5.71491	5.00585	5.67558	4.70958	4.94615	5.20344	4.54604	5.34092	4.78509	5.09354	4.61152	4.48812	4.25689	4.75852	4.51823	4.29191	4.08015	4.20327	3.87123	4.2982
LIN9	2.85469	3.17939	2.63446	2.33171	2.67699	2.79811	2.56409	3.31059	3.08252	3.18832	3.25628	3.20329	2.76474	2.70556	3.298	3.58084	2.31805	3.06205	2.39547	2.49732	2.47	2.97424	3.23474	2.78338	2.81857	2.65038	2.74897	2.48937	2.64348	2.60119
LMOD2	8.97687	9.34326	8.67776	9.58982	8.36074	8.64289	8.71179	8.73378	9.7416	9.83262	9.42064	9.21692	9.10653	9.16503	8.85522	9.39332	8.67194	8.97835	8.59207	8.83076	8.46686	7.79671	8.21393	8.61372	8.47696	8.03032	7.82931	8.45869	8.14209	7.15698
LMTK2	2.27248	2.28147	1.93048	2.78953	2.02989	1.59731	1.55782	2.41625	2.28448	2.79753	2.91642	2.2749	2.27929	1.81326	2.32797	2.36305	2.00188	2.27322	2.10589	2.4194	2.17492	2.08063	2.05605	2.21368	2.12498	2.0014	1.82068	1.75995	1.27528	1.55507
LPL	8.66381	7.93579	7.97901	8.52235	7.93863	7.63094	8.15648	7.81409	8.82578	7.61572	8.73016	7.12329	8.61805	8.0283	7.63021	7.75783	7.19944	8.0359	8.16206	7.38009	7.63218	7.70414	7.98973	8.27235	7.86583	7.09631	7.13372	7.82068	7.93012	7.74665
LPP	2.96949	3.75846	2.81796	2.82617	2.56454	2.29572	1.40158	2.97737	2.34972	2.83942	3.00222	2.93429	2.88897	2.13257	3.00468	2.73748	2.67983	3.14784	2.57219	2.88642	0.775418	2.73924	2.8722	2.61119	1.65107	2.34981	1.48479	2.45829	1.54972	2.49199
LRRC38	0	0.253078	0	0.77018	0	0.291304	0.730114	0.748506	1.27168	1.32155	0.185648	0.571037	0.0935656	0.125332	0	0.890223	0.468967	0	0	0.419106	0.592232	0	0	0.694456	0.34303	0.233374	0.182068	0.451022	0.124175	0.235521
LRRC49	4.5287	4.69898	4.54706	4.19831	4.01908	4.67504	4.10157	4.71317	5.44562	4.78146	4.6136	4.79004	4.53241	3.88813	4.11096	4.89152	4.58262	4.39249	3.7235	3.863	4.00444	4.42432	4.29942	4.23475	4.70666	4.55768	4.19845	4.5778	4.45169	3.82586
LSMEM1	1.22131	2.70925	1.5645	2.41891	1.28835	1.34265	1.41859	1.5141	2.10075	1.6952	2.18629	1.64541	1.51331	1.339	0.636321	2.10767	1.50834	1.82125	0.972534	1.73242	1.92518	1.02401	0.911091	0.866551	1.27547	1.05659	0.655035	0.843127	1.22285	0.557118
MACF1	3.99112	4.20369	3.62375	3.92211	3.86689	3.28565	3.46818	3.8085	3.74656	3.8497	4.58118	3.3614	3.88738	3.63203	3.93063	3.67753	3.2737	4.34944	3.51143	3.74353	3.34563	3.81463	3.60081	4.02288	3.64815	2.95878	3.53009	3.66234	3.07773	3.63404
MAFK	5.21415	4.51714	4.82183	4.56543	4.23359	3.79308	4.32426	4.52778	4.32821	4.98129	4.58646	4.78604	4.22714	3.8427	4.26821	4.45093	4.35509	4.50952	4.39731	4.67855	5.28334	3.52903	3.59374	4.04282	4.16778	3.31645	3.1118	3.63356	3.66073	3.08548
MAGI1	2.91584	2.74522	2.54953	2.48167	2.31552	1.81304	2.69584	2.9998	2.95581	3.124	2.90635	2.21914	2.27804	1.83501	2.50278	2.77357	2.79169	2.9267	2.69877	2.76337	2.79236	2.47136	2.31345	2.69332	2.55271	2.3718	2.12215	1.4905	2.36536	2.38051
MAL	0.977064	0.852573	1.40853	1.25784	1.81662	1.26117	1.88976	1.32818	1.77287	0.892236	1.14188	1.67253	0.82835	1.75676	2.17672	1.11272	1.28154	1.48047	1.35209	1.65109	0.746701	1.52458	1.77536	1.75107	2.076	1.60006	1.74637	1.52761	2.0518	1.35737
MAOA	4.70285	4.21648	3.78139	4.74396	4.148	3.22783	4.238	4.32308	3.93872	4.42256	4.71922	4.39296	5.21405	5.0083	3.17363	3.55947	3.92847	4.58096	3.95993	3.80464	3.4854	3.96601	4.18337	3.72451	3.74793	3.76389	3.8653	3.96602	3.82094	4.10279
MAP2K5	2.49497	2.69186	2.49714	2.5882	2.66081	2.38137	2.50713	2.48452	2.71876	2.91798	2.509	2.53246	2.2446	2.56773	1.90117	2.63825	2.44659	2.75307	2.61552	2.4424	2.85362	2.14284	2.28204	2.22859	2.38181	2.28031	1.93482	1.78041	2.36222	1.53258
MAP3K3	3.90861	2.9888	3.55278	3.82785	3.34602	2.97589	3.18788	3.68164	3.93728	4.06841	3.77282	3.3063	4.12997	3.19267	3.04389	3.49251	3.42931	3.58076	3.68374	3.6856	3.81341	2.52787	3.05476	2.87339	3.35659	2.92381	2.42911	2.79001	3.10865	2.9143
MAP4	7.43279	7.33473	7.21856	6.89679	7.04072	6.5201	6.11138	7.06895	7.00691	7.54086	7.61554	7.14128	7.32302	6.7216	6.97468	7.21527	6.6373	7.23053	6.81822	6.82494	7.37713	6.27706	5.84295	6.18641	6.59005	6.1615	6.19271	6.44342	6.34739	6.01633
MAPRE2	5.15157	5.2762	5.14774	5.5481	4.82579	4.74396	4.38338	5.24967	5.51956	5.45194	5.72229	5.28679	5.27867	4.92549	4.95635	5.55242	5.08076	5.09345	5.0686	5.37852	5.53802	4.87253	4.79449	4.80249	4.95904	4.90247	4.73891	5.06925	4.6822	4.54574
MDFIC	3.70662	4.08267	3.98497	3.28152	3.75385	3.47975	3.64409	3.68727	4.14944	3.95937	4.09313	3.82639	3.52017	3.11642	3.41826	4.2217	3.57948	4.03092	3.63441	3.72714	3.76827	2.85919	3.50536	3.2133	3.53812	3.21054	2.58982	2.9264	3.13031	2.85172
MED7	1.61841	2.56841	2.32992	2.62146	2.42491	2.43582	2.39392	2.44937	2.08713	1.55332	2.34009	2.75774	1.26072	2.51228	1.14921	3.25878	2.62217	2.5141	2.55016	2.62834	1.45913	2.64287	2.70368	2.33175	2.60303	2.89844	2.55801	2.48828	2.49658	2.6843
METTL21EP	1.65695	1.08971	1.69376	2.01886	2.01874	2.27339	1.25319	1.53863	2.29739	1.13707	2.91642	2.17868	0.67846	0.987012	2.04631	2.49207	1.41819	2.17371	1.25654	1.39726	2.02156	1.3198	1.53625	1.3139	1.02427	1.02194	1.57993	1.16079	0.788699	1.09841
MGA	1.38796	1.56318	1.43009	1.34801	1.03489	1.17727	0.633263	1.36865	1.30339	1.36388	1.7021	1.00156	0.822645	1.19911	0.93215	1.64652	1.24819	1.80642	1.02079	1.37565	0.810229	1.31711	1.21637	1.57405	1.13816	1.2271	0.926115	0.95283	0.336609	0.870639
MKRN2OS	0.619265	1.59519	0.639047	1.13585	0.676421	0.436158	0.42783	0.549557	1.71441	0.236922	2.9865	0.264221	3.08403	0.399004	0.228883	2.78844	0.467646	0.271402	0.0780783	0.707018	2.38724	0.120356	0.29193	0	1.40562	0.990399	0.117643	1.26061	0.612356	0
MLLT11	4.80878	5.46744	4.73756	4.36457	4.63801	3.69753	4.95638	4.80023	5.2173	4.65729	5.15161	4.32037	3.99002	4.77551	3.9693	5.21331	4.71969	4.91574	3.93743	4.62361	5.7342	3.70366	3.80215	3.49128	4.55329	3.93382	2.23299	1.82998	3.23381	1.75727
MLPH	1.6397	2.73708	2.29402	2.62905	1.75689	1.76321	2.29605	1.6679	2.46961	1.51473	1.88384	1.52056	0.97145	2.30033	1.72271	2.1577	3.42528	1.46745	2.46346	2.70758	2.18157	2.44145	2.93911	2.70476	2.35801	3.50613	2.8469	2.53297	3.13777	2.5386
MLYCD	5.30088	5.21583	4.93254	5.36205	5.14157	4.93417	4.84463	5.06263	5.69317	5.49118	5.20411	5.47194	6.06626	5.23172	5.78415	5.41152	5.36446	5.47804	5.18788	5.0825	5.25795	5.09592	5.30163	5.11396	4.48379	4.8635	4.60993	4.7345	5.24925	5.2692
MME	2.1787	0.911866	1.14295	1.78721	1.54856	1.31421	0	1.707	1.51744	1.50902	1.65851	1.98697	2.2122	0	0.67703	2.41018	1.01964	1.58643	1.04599	1.9004	1.0186	1.39789	0.977317	0.972552	1.11894	1.41764	0.972254	0.42351	0.818848	0.629799
MPDZ	3.64264	3.72819	3.38355	3.39809	3.04831	2.89246	2.74085	3.35256	3.89076	3.35724	3.78469	3.66806	3.66546	3.77168	3.65092	4.08986	3.23707	4.2392	3.59342	3.67978	3.17299	3.10142	3.12989	3.35353	2.49072	3.11448	2.91191	3.43538	3.18738	3.69372
MPP4	3.05626	2.98883	2.85476	3.08224	2.94067	2.50516	1.96296	3.04673	2.64947	3.17539	3.528	3.04172	2.88763	2.66469	2.66113	3.25073	2.50817	3.11408	2.50667	2.78241	2.84024	2.7587	2.94169	2.85604	2.73061	2.71638	2.50011	2.25658	2.48245	2.59086
MRAS	5.41343	5.35307	5.02586	4.76319	4.8959	4.61867	4.82142	5.23737	5.34539	6.15179	5.44356	5.61284	5.32832	5.11689	4.87335	5.37281	5.13388	5.0428	5.13694	5.18947	5.73346	5.09261	5.0474	4.88946	5.15736	4.77342	4.71998	4.77921	5.03166	4.89705
MRPL39	2.98858	3.41736	3.41025	3.18138	4.26302	4.87513	4.44013	3.07465	3.56156	3.47313	3.5956	3.70469	3.39584	4.69593	4.58391	3.69494	4.40108	3.17412	3.28991	3.52081	4.04397	4.6154	3.84632	3.93049	3.99651	5.03617	3.63975	3.90146	4.81403	3.63587
MRPL43	3.85602	4.3323	4.11851	3.92421	3.80876	4.56134	4.30178	4.51905	4.52111	4.12729	4.2419	4.16488	4.48022	4.41147	4.23357	4.59549	4.91391	3.82705	4.44217	4.66199	4.2491	3.96839	4.82788	4.65707	4.78613	4.80579	4.57163	4.591	4.77037	4.23495
MRPS24	5.62853	5.0004	5.88526	5.23949	5.50562	6.1032	5.78963	5.83078	6.07451	5.73001	5.4947	5.97533	5.62253	5.71247	5.59998	5.50985	5.98811	5.17087	5.84684	5.95487	5.40852	5.97997	6.16613	5.78311	6.21477	6.22138	6.22801	6.27142	6.35113	6.34039
MSANTD4	3.02806	2.6172	2.95448	2.31156	2.54557	2.2323	2.33129	2.68135	2.82958	2.77157	2.54573	2.57283	2.31875	2.34685	2.33377	3.10029	1.70547	2.64498	2.48812	2.47714	2.38646	1.97802	2.52514	2.3695	2.79886	2.20941	2.38044	1.91763	1.98921	2.41245
MTOR	2.94297	2.49325	1.82703	2.60177	2.04308	2.10813	2.2685	1.92869	2.6543	2.74144	2.71048	1.72425	2.47397	1.48948	2.3464	2.2039	2.1117	2.61009	2.58856	2.00174	2.56823	2.30801	1.67891	2.55623	2.41651	2.37804	2.07137	2.35531	2.22975	1.86847
MYADML2	0.714647	1.4082	0.950302	1.11424	0.712008	1.19118	0.765352	0.920825	1.00729	1.88525	1.08308	0.727487	0.874757	0.594766	1.10547	1.35919	0.969865	0.925336	0.890953	1.02906	1.42577	0.833731	1.12131	0.739577	1.0922	0.569596	0.870096	0.454598	1.81413	0.789399
MYEF2	2.0648	1.80449	2.10098	2.08882	1.29886	1.37324	1.8183	1.37249	1.89027	2.08121	2.11919	2.25078	2.05361	1.6167	1.35267	1.96636	2.51995	1.82039	1.25357	1.69572	2.14964	1.28119	1.28307	1.15335	1.68498	1.04788	1.43317	1.41572	0.997898	1.39055
MYL12A	11.0112	11.2324	10.3691	10.5826	10.6345	10.9841	11.1414	10.3494	11.7437	11.4402	11.2306	10.8576	11.0817	10.7829	10.2581	11.2668	10.0547	10.3626	10.1321	10.2686	10.7796	10.1512	9.66453	10.0147	9.78577	10.7064	9.94541	10.2603	10.1799	9.16696
MYL2	13.9351	13.7132	13.2492	13.5652	13.2684	13.6983	13.5	13.5575	14.4595	13.9342	13.5158	13.2417	14.1494	13.1926	13.5701	13.8602	13.488	13.2602	13.688	13.3272	14.0287	12.9969	13.4221	13.1752	13.5506	13.5093	12.9654	13.5768	14.1484	12.954
MYL4	5.3478	6.40779	7.09704	5.12131	7.19927	5.80989	7.48315	6.7042	5.04403	7.2313	3.07259	7.47619	2.97669	6.81507	9.13507	6.54723	6.66391	6.19913	7.22612	7.52093	3.50676	8.72992	7.84416	6.9556	6.88156	7.23761	4.92881	7.62343	5.86509	6.30295
MYL7	8.26452	8.44654	9.05566	7.59264	9.52515	9.60999	9.34586	9.24567	9.76007	9.97382	8.27276	9.75206	6.82148	9.1396	7.82353	8.11856	8.89822	8.06204	8.34448	8.90427	7.95436	8.81671	9.51777	8.0742	8.3422	8.96222	9.48489	9.76649	9.96548	10.4823
MYO18A	3.29233	3.59712	3.54655	3.5149	3.04153	3.2125	2.67058	3.54658	3.57759	4.02473	3.83684	2.98016	3.87533	3.50163	4.34359	3.64622	2.31324	3.7211	3.30582	3.10249	4.34503	3.66458	3.20619	3.6087	3.56255	3.25965	3.26137	2.87658	3.33139	3.01079
MYO18B	4.95664	4.64451	4.4631	5.0711	4.39729	3.92657	4.00566	4.68631	4.70913	5.24277	4.97524	4.58343	4.28671	3.75871	4.0054	4.72468	4.38302	4.85327	4.66735	4.19167	4.20751	4.3324	3.82672	4.24853	4.28486	4.00541	4.01266	4.25186	3.77621	3.70794
MYOM1	7.99072	7.91304	7.25997	7.97586	7.35163	7.04879	7.5703	7.57264	8.05515	8.44121	8.86569	7.25956	8.54831	7.39243	7.97024	7.74918	7.35281	8.01478	7.48044	7.11033	7.84822	7.2649	7.03615	7.35324	7.42616	6.90282	7.00977	7.44441	7.07385	6.97849
MYOM2	7.53786	7.82421	7.59559	8.24069	7.48975	7.40032	7.53974	7.76593	7.61459	8.09814	8.18912	7.14969	8.02347	7.70852	8.47436	7.7116	7.29635	7.68965	7.99313	7.26665	7.78728	7.70562	7.85008	8.14427	7.55137	7.13181	6.76096	7.79126	7.54517	7.61748
MYOT	1.74444	2.56669	2.06869	2.34473	1.29984	0.204342	1.88144	1.78847	2.54286	2.62551	2.08964	2.40644	2.5629	2.58382	0.923523	1.87958	2.18986	2.30834	1.45191	1.51684	2.17807	1.48378	1.6256	1.00822	1.40325	1.60396	1.19888	1.12684	1.7761	1.27116
MYPN	5.07387	4.91278	4.62534	5.40362	4.62184	4.38312	3.51508	4.85545	5.29243	4.95294	5.10009	4.54772	4.76824	4.09656	4.95015	5.00953	4.5489	5.02057	4.69117	4.53273	5.08298	4.71863	4.19864	4.82443	4.41266	4.63699	4.59941	4.51546	4.30023	4.70291
NALCN	0	0	0.89236	0.580062	0.92068	0	0	0.74748	0	0	0	0.36942	0	0	0	0	0	0	0	0.839674	0	0.537304	0	0.51154	0.371799	0.702989	0.969832	0.936613	0	0.768068
NANOS1	1.64581	2.03465	0.855579	1.50276	1.73722	1.12395	1.72556	1.42388	2.06458	1.73014	1.11233	2.19562	1.87257	1.03927	1.63515	1.59111	0.819713	1.32815	1.31026	1.83151	1.43418	0.700887	1.34541	1.00037	1.23603	0.843473	0.987413	0.752389	1.34612	1.40715
NANS	3.30343	2.25478	3.5148	3.54257	3.66604	3.45853	3.54446	2.77013	2.99296	3.37284	3.13185	3.62017	3.17057	3.63643	3.43722	3.64888	3.20155	3.49645	2.52354	3.6568	3.82526	2.26621	3.02962	3.64108	3.94736	3.67189	3.97688	3.49734	3.80002	4.08718
NAP1L2	1.87072	1.73604	2.42613	1.95973	2.62673	1.31399	2.1953	1.94165	2.0391	1.80618	1.06306	1.6139	0.720884	2.29004	1.6091	1.01437	1.51786	2.10224	2.15057	2.04068	1.23994	1.87591	1.75079	2.27384	2.20336	1.58586	1.90803	2.35295	1.67715	1.63015
NAPG	3.14838	2.59405	2.84457	2.84745	2.96162	2.72249	2.62311	2.57826	3.47264	3.04338	3.07214	2.50145	2.33794	3.15766	2.73972	3.2901	2.93337	3.14449	2.81402	3.0136	2.6784	2.74684	3.03446	2.1668	2.22635	2.30563	2.38603	2.84667	2.84535	2.77735
NATD1	2.40376	1.85657	2.18683	2.37938	1.6458	2.02385	1.90821	2.464	2.33305	2.68144	2.40393	1.84903	1.87745	2.189	1.62637	2.37685	1.33983	2.37767	2.3547	2.51682	2.31225	1.70846	2.06151	1.89909	2.11488	2.10145	1.60948	2.05154	1.77354	1.83983
NAV2	1.29759	1.69966	1.82275	1.47138	1.74714	1.26794	1.45545	1.40112	1.55553	1.15681	2.00374	1.65357	1.85619	1.53854	1.36608	1.44134	1.51712	1.98938	1.79309	1.17697	0	0.954029	1.4548	1.4711	0.999887	0	0.888741	0.937558	0.96623	1.21412
NCAM1	5.31016	5.80041	5.39141	5.10059	5.05077	4.78826	4.56822	5.54089	5.13888	5.61286	5.71886	5.31842	5.39964	5.49854	5.00204	5.02014	5.07593	5.71803	5.48847	5.14828	5.653	5.39247	5.36314	5.40433	5.39489	4.80747	4.93382	4.4227	5.00039	5.07935
NCAPD2	1.60268	1.59902	1.4801	1.41815	1.41874	1.26495	1.09735	1.57756	1.53439	1.74034	1.65786	1.61347	1.54083	1.16401	1.22156	0.224773	1.45097	1.70483	1.33103	1.21621	1.77164	1.15802	1.23567	1.38917	1.43387	1.40993	0.594108	1.23943	1.16057	1.13524
NDUFA3	6.82187	7.06206	7.18458	6.89187	6.82335	7.68776	7.55086	7.01482	7.27787	6.82938	6.65857	7.13446	7.68839	6.98842	6.77779	7.14992	7.57868	6.59449	7.12721	7.08292	6.90927	7.11025	7.34641	7.21837	7.40642	7.59827	7.1897	7.74742	7.63407	7.25281
NEK7	6.4852	6.36179	5.5962	6.1319	5.4966	4.97441	5.2236	6.24803	6.13129	6.21323	6.637	6.11466	5.82957	5.62854	5.42154	6.37035	5.38429	6.01926	5.37261	5.78366	5.80944	5.20226	5.38797	5.6206	5.36844	5.52393	4.92166	5.0113	4.92186	5.02202
NF1	2.4247	2.61672	2.20081	2.25917	2.24037	1.99833	1.96947	2.51663	2.12493	2.62193	2.56159	2.42715	2.13269	2.16936	2.35298	2.56539	1.85024	2.68424	2.35401	2.3631	2.20226	2.39149	2.25732	2.53486	1.93869	1.91007	2.2066	2.16187	0	2.1553
NFIL3	3.198	4.12121	3.27274	3.92888	2.9379	3.28207	3.1487	3.45495	4.58742	3.86415	3.33795	3.36654	4.15577	3.31081	3.19528	3.56488	3.44694	3.70475	3.20031	3.74056	3.63125	2.96359	3.07355	3.3553	2.93308	3.73563	2.92076	3.19497	3.17371	3.23517
NFX1	2.60752	2.75525	3.07232	2.48397	3.01918	2.92648	2.74571	3.2457	3.51747	3.67262	3.40259	3.4802	3.12467	3.24108	3.10478	2.68523	3.05492	3.44322	3.19267	3.20235	2.52177	2.99629	3.0021	2.46805	3.31715	2.17065	2.83623	2.98673	3.08267	2.81823
NOL8	2.04938	1.712	1.34155	1.33781	1.44662	0.855011	1.83786	1.53663	1.75472	1.2371	2.0734	1.21832	1.30175	1.24268	1.32037	1.47954	1.66551	1.57426	1.33554	1.91067	1.46451	1.44405	1.9992	1.4596	1.54606	1.78671	1.21106	0.849059	1.1734	1.01368
NT5C2	4.35772	3.76008	3.99538	4.35562	3.89863	3.2992	3.71958	4.15101	4.30306	4.3106	4.58496	3.92719	4.08721	3.52371	3.82751	4.38752	4.26114	4.23164	3.50989	3.68723	4.153	2.91824	3.10633	3.10373	3.14158	3.2512	3.20134	3.03878	3.3767	3.05471
NTHL1	1.90519	2.32076	2.18877	1.56902	2.13394	2.27361	2.21035	2.24635	1.84504	1.63425	1.92621	2.36951	2.04443	2.26375	1.76602	2.25185	2.51015	1.98707	2.55489	2.39586	2.20735	2.71635	2.79286	2.55039	2.57017	2.59763	2.44804	2.3889	2.84076	2.71831
NUAK1	3.53247	3.72948	3.24524	3.05625	2.73154	2.76001	2.64355	3.01899	3.46106	3.3564	3.71124	3.76843	3.12185	3.44519	2.59849	3.20797	2.61764	3.43253	2.95341	3.6863	3.11402	1.98197	2.43447	2.05038	2.61407	2.57788	2.52208	2.017	2.38876	2.62255
NUDT8	3.43179	3.11669	2.76659	3.47726	3.50653	4.19657	3.35124	3.33836	2.84094	2.7765	3.23914	3.91675	2.93697	2.87681	2.97448	3.48143	3.45979	2.37689	3.22159	3.28363	3.5832	4.70869	2.95719	3.62344	4.48379	3.68975	4.71989	3.29975	3.72119	3.70767
NXPH4	1.50551	0.948217	1.05635	0.69076	1.11277	0.984367	1.08644	1.24712	1.4597	1.30503	1.68736	1.21324	1.52272	0	0.926132	1.32405	1.04724	0.461635	0.724091	0.650744	1.43912	0.331021	0.332002	0.442566	0.986859	0.410441	0	0.129534	0.505433	0.465681
ORMDL3	4.02347	3.87744	4.03157	3.57661	4.3045	3.18947	4.39953	3.85443	4.82904	3.92822	4.69526	3.91711	3.5889	4.28531	3.151	4.82495	3.51554	2.49413	3.66264	3.71516	3.87936	2.80272	3.14106	3.13098	3.42118	3.76946	3.71015	3.85227	4.15349	2.75888
OSBPL10	0.885067	1.0394	0.847401	0.900669	0.625315	0.680482	0	0.97805	0.473163	1.40291	1.01095	1.13787	0.496102	1.17186	0.817738	1.07754	0	1.22817	0.915945	0.866906	1.11673	0.532145	0.444482	0.738857	0.607687	0.66077	0.455964	0	0.754988	0.403875
OTUD1	3.59395	2.86428	3.61116	3.95085	3.10785	2.87539	2.99737	3.48196	5.12397	3.94461	4.60484	3.99769	2.84632	3.66637	3.85326	3.90248	3.6021	3.44105	2.93717	3.84826	3.26684	2.12635	2.81549	4.60515	3.4981	2.65594	2.23472	3.88924	2.68823	2.25516
OXCT1	6.68128	6.91038	6.50206	6.54843	6.26993	5.91598	5.81221	6.35947	6.81815	6.03194	7.02841	5.97626	6.70896	6.32061	6.21748	6.76571	5.76907	6.30178	6.27759	6.14788	6.1247	6.16634	5.6276	6.49393	6.26557	6.26254	6.04251	6.25821	5.60645	5.90931
P4HA1	4.56104	4.62918	4.08408	4.9796	4.13925	4.14783	3.88647	4.32174	4.98127	4.7518	4.59987	5.10221	4.91806	4.6074	4.38574	4.93122	4.13763	4.74375	4.25174	4.81088	4.40709	4.35335	4.66675	4.27839	4.12528	4.49875	3.97331	4.29037	4.23081	4.73776
PAG1	1.45776	1.79711	1.5723	1.49976	1.67649	1.38136	1.52305	1.75521	1.59054	1.44224	1.77242	1.45304	1.27793	1.21937	1.48161	1.6968	1.56086	1.71279	1.59619	1.71376	1.37881	1.27224	1.2741	2.13815	1.54403	1.15147	1.25247	0.91835	0	1.17262
PANK3	3.31238	3.50107	3.18362	3.20375	2.88719	2.57177	2.88778	3.11912	3.18706	3.02702	3.7488	3.2657	2.61286	3.20012	3.02113	3.81522	2.30588	3.29739	3.14209	2.76781	3.30105	3.04991	2.82633	3.4053	2.63855	2.59765	2.1117	2.21502	1.86871	3.10604
PANX1	2.04283	2.54121	1.84193	2.07031	2.24457	1.46133	1.66533	3.24887	3.36925	2.44209	1.48545	2.40474	2.00342	2.14772	1.92882	2.10885	1.94895	2.04349	1.97259	2.25953	2.3517	2.1987	1.94684	1.80525	1.73379	1.47553	1.34232	1.66019	1.65777	0.166479
PCDH9	1.74988	1.93732	1.48027	1.34284	1.94674	1.33421	1.67611	1.62587	1.96306	2.06626	1.77468	1.54834	1.7233	1.71867	1.61378	1.70594	1.66358	1.87546	1.52469	1.5762	1.12383	1.28068	1.4818	1.47643	0.786626	0.993905	1.02355	1.54801	1.12333	1.20343
PCNT	1.66807	2.22375	1.54288	1.62429	1.34508	0.891607	1.14794	1.76767	2.30887	1.8807	1.76251	0.778671	2.68253	1.12334	1.13605	1.11531	1.11952	1.33496	2.2046	1.6911	1.39478	1.21839	1.98397	1.96596	2.00509	1.4122	1.12217	1.72928	1.16425	1.25811
PCNX4	3.32798	3.4418	3.20301	3.43152	3.24707	2.68499	2.92409	3.21836	3.32382	3.20911	3.95666	3.32271	3.18012	3.17231	2.86587	3.5789	3.37196	3.49056	3.35843	3.25181	3.30248	2.75016	2.91374	3.0356	3.09228	3.00509	2.67443	2.69524	2.27132	2.30566
PDE4B	1.54324	0.954639	1.32309	0.915316	1.28645	1.20098	1.45765	0.951448	0.626439	1.2056	0.485561	1.78701	1.75447	0.960477	0.978612	1.44948	0.96384	1.2878	1.4412	1.96417	0	2.69377	2.93092	1.28585	1.65347	2.52845	1.70799	1.90767	2.39078	2.47753
PDLIM3	5.74521	5.31417	5.49096	6.35863	5.29532	5.16967	4.27852	6.46002	6.10303	5.81716	4.48823	6.76447	6.85585	6.17337	6.9544	6.03503	4.84374	4.50321	4.51051	6.3914	6.46511	5.6107	5.29449	5.37137	5.81578	5.52932	5.19079	4.75425	5.25122	5.55331
PDPR	2.45052	1.79209	1.5547	2.39984	2.30258	0.665503	1.79958	2.51362	2.16739	2.3964	2.29271	2.64083	1.43941	1.62527	1.88345	2.19155	1.69758	2.42867	2.06149	2.08122	2.21915	2.92755	1.99324	1.78243	1.71481	1.73099	1.55886	1.46473	1.54707	0.71569
PDZD2	2.59019	2.96514	2.41278	2.60813	2.5589	2.71316	2.08907	3.206	2.80792	3.03148	3.3827	2.37612	3.29209	2.64705	3.03201	2.47775	2.47438	2.96092	2.52953	2.34544	2.12007	2.29405	2.57233	2.03071	2.65939	2.578	2.37362	2.64792	2.42834	2.58315
PEAK1	3.36122	3.09427	3.12829	3.15802	3.1032	2.4557	2.52137	3.47256	3.08186	3.47272	3.52487	3.2211	2.98985	2.49285	2.54866	3.26625	2.7618	3.58978	2.951	3.20214	2.93421	2.77434	2.79068	3.10065	2.88971	2.61849	2.57805	2.33303	2.47647	2.57486
PEBP4	4.18452	4.99392	5.15777	5.12539	5.23112	5.33383	5.0967	4.9832	4.65701	4.55091	5.05192	4.4943	5.10592	5.11673	5.38826	4.73437	4.55873	5.40412	4.95747	5.44233	4.6781	5.93418	5.30566	5.92766	5.4943	6.27235	6.44116	4.42793	5.63741	5.73126
PFKFB2	4.4003	4.56562	3.32688	4.95519	3.99167	3.34321	2.55186	4.15845	4.53827	3.92844	5.26923	4.26324	3.13782	4.29489	4.95077	4.73207	3.68502	3.94039	4.15516	4.35071	4.52278	4.3793	3.56888	4.18111	4.61863	5.38965	4.19395	4.2578	3.87428	3.27165
PHF8	0.98678	1.66328	1.56327	1.47014	0.724938	0.55925	1.36743	1.55363	0.843657	1.49936	1.64714	0.831494	1.41128	1.09209	1.51448	1.06083	1.05931	1.64167	0.964475	1.35711	1.38315	1.40485	1.34756	1.69344	1.71358	1.26666	0.918618	0.685532	0.876051	1.57906
PIK3R1	4.84788	4.53844	4.19702	4.72219	4.48961	4.00712	3.8326	4.68898	4.85223	4.66124	5.81391	4.11982	5.44198	4.96224	3.81611	4.23314	3.27572	4.82897	4.60271	4.40021	3.52159	3.81411	4.97961	4.25923	4.21959	3.6745	4.18555	4.2099	4.39904	4.2405
PKD1L2	1.22947	1.49208	1.19633	1.14467	1.75615	1.17359	0.550989	0.83716	1.71594	1.01987	1.80535	1.3709	0.936861	0.935049	1.61239	1.08923	1.3651	1.43575	1.55567	1.01118	1.18953	0.754538	1.17897	0.382885	1.08281	1.03779	0.486973	1.06903	1.5987	0.400328
PKP2	6.3884	6.69404	6.36343	6.61963	6.28861	6.04311	5.94179	6.27718	6.91988	6.74266	6.9997	6.53748	6.49801	6.39213	6.73712	6.62855	5.78533	6.68381	6.27228	6.25312	5.80573	6.22862	6.33047	6.22913	6.24929	6.05664	6.24527	5.85848	5.8964	6.05796
PLEKHA4	0.853227	2.97642	3.25336	2.3187	2.8303	2.381	2.81861	0.616984	2.78715	3.45351	2.59845	0.894418	2.5808	0.937846	1.38434	2.73309	0.847377	3.42647	2.84747	0.502685	3.58266	1.92902	1.87536	0.354024	2.91109	1.84919	1.70506	0.430102	1.99073	1.87126
PLGRKT	2.74648	3.63932	2.76854	3.58603	3.39568	3.52224	3.11916	3.15816	3.55165	1.04535	2.95975	3.06203	3.27646	3.24532	3.73166	3.64465	3.09859	2.88665	3.73497	3.74535	3.5268	3.49106	3.59608	3.34551	3.20723	4.36684	2.90232	3.9043	3.09384	4.29625
PMP22	5.21596	5.69757	5.47946	4.85907	5.85047	5.23268	5.48603	5.44542	4.82464	5.55702	4.68438	5.88555	5.82334	5.81953	5.41869	5.61168	5.46704	5.76562	5.66481	5.95688	5.10538	5.547	5.85271	5.69735	5.14564	5.73085	5.5238	5.64821	5.89312	5.66642
POF1B	0.606437	0.517895	1.79565	1.58778	1.3259	0.874735	0	0.705703	1.52103	1.91326	1.81996	1.13551	2.04027	0	0	1.47951	0	1.46228	1.14725	0.836519	0	1.12277	0.631282	1.84911	0.929743	0	0.964102	0.455228	1.23582	1.02878
PPARA	3.3343	3.41079	2.25367	2.69402	2.51681	2.75302	2.32009	3.18128	2.61244	2.92545	3.48262	2.9258	3.18573	2.65512	2.84217	2.77165	2.23774	3.1077	2.69954	2.62552	2.57603	2.79349	2.4682	2.82807	2.62726	2.14726	2.78145	2.44839	2.24775	2.63804
PPARGC1A	3.41126	3.62898	3.61718	4.03419	3.56656	3.30021	3.11259	3.52659	3.81981	3.32275	4.59877	3.62211	3.73691	4.17031	3.8731	3.89411	3.45223	3.4602	3.48674	3.61334	3.30301	3.6423	2.96669	4.15829	3.60514	3.79091	3.74572	3.47219	2.63245	3.23156
PPFIA4	3.03936	3.11786	2.56927	2.79292	2.29829	2.34577	2.39763	2.43209	3.33405	2.80349	3.13488	2.88751	2.8224	2.10944	3.17861	2.91987	2.4883	2.51588	2.6717	2.94202	3.38488	2.24588	2.06552	1.74294	2.9746	2.74273	2.0941	2.31538	2.39196	2.1421
PPIP5K1	1.1495	1.23469	1.19613	0.806176	1.16705	0.954139	0.247584	1.27835	1.26008	0.601099	0.625869	1.17933	1.03798	1.0245	0.60206	0.985852	0.122962	0.864649	0.905172	0.424525	0.996352	0.998224	0.608171	0.886528	0.713671	0.696379	0.174744	0.200221	0.854701	0.496592
PPP1R15A	5.31678	5.40459	5.06083	5.31934	4.93648	5.00973	4.99729	5.42978	5.2453	5.7569	5.43389	5.6032	5.35039	5.12825	4.94054	5.3605	5.25529	5.01373	4.99332	5.38519	5.48237	4.37553	4.41168	4.73701	5.27767	4.72889	4.51125	4.63551	4.67003	4.17865
PRDM11	1.89914	2.3539	2.19245	1.90346	1.76859	1.25759	1.39733	1.71724	2.0894	2.37972	2.10099	1.5279	2.36188	1.63381	1.4318	1.48968	2.09055	1.60401	1.2834	1.01033	2.18735	1.72246	1.52243	1.84567	1.95776	1.48002	1.66602	1.26424	1.82809	1.65476
PRICKLE2	1.02322	1.39632	1.30613	1.2354	1.36839	1.06832	0	1.24583	0.837679	1.04556	0.876802	1.05254	1.29004	0	0	1.0035	0	1.30592	0.775542	1.45273	0.986528	0.811966	0.850159	1.01208	0.873961	0.975543	0.185792	0	0.676239	0.727247
PRKAA2	4.74468	4.90348	4.41175	4.94822	4.54447	4.30508	4.38889	4.76505	4.90552	5.00108	5.44953	4.66674	3.89174	4.72335	4.83764	5.15883	3.90292	5.13844	4.57962	4.3012	4.24278	4.46886	4.60884	4.6237	3.89896	4.14836	4.1973	4.58308	3.52205	4.21506
PROM1	2.28169	1.79032	0.930311	0.780906	0.784116	1.6385	0.141641	1.25467	2.67985	1.60223	2.99694	1.59236	1.43265	1.44246	2.28668	2.20215	1.96455	1.1749	0.873723	1.70507	0.931029	1.2801	1.06035	1.66396	0.695863	0.731502	0.761564	2.38083	0.742448	0.599972
PROS1	6.24926	6.35921	5.46638	5.27543	5.90124	4.27693	5.11639	5.92242	6.11836	6.05667	6.44284	5.21298	5.10915	5.47019	2.9391	5.40957	5.76409	5.55007	5.11426	4.69615	4.66627	3.72007	4.04325	3.97278	5.53152	4.27068	3.06668	3.98444	3.69847	3.88579
PRPF18	3.00137	3.15079	3.01848	3.0969	1.41919	1.57002	2.67939	3.00662	3.21402	3.00243	3.10553	3.30846	3.0356	3.01561	2.87864	3.5071	2.61392	1.99398	2.68383	3.14611	2.60271	1.75469	3.2654	3.20629	1.44862	3.28573	1.64774	2.96217	1.77088	3.01304
PTCD2	1.639	1.28939	1.1454	2.46399	1.31768	1.33776	1.10052	1.38411	2.57337	2.07876	1.29744	1.3829	2.46436	1.6685	1.4712	2.02264	1.29599	1.43716	1.39031	1.46635	0.866129	1.15818	1.43226	1.12234	0.987576	1.59731	1.26019	1.38387	1.22115	1.28293
PTGFRN	4.76811	4.32461	4.43633	4.09973	3.90384	3.5856	3.23205	4.38646	4.61325	4.82459	4.05225	3.93767	3.9669	3.29159	3.25217	3.86576	3.67655	4.18796	4.0565	3.99735	4.36753	3.38927	3.45205	3.59184	3.5354	3.21481	3.31821	3.40368	3.2988	4.08066
PTPN11	5.14416	5.20859	4.86282	4.94412	4.86532	4.37229	4.33975	5.08206	4.91739	5.3704	5.25662	5.01309	5.02528	4.73975	4.47711	4.98108	4.34997	5.10901	4.60241	4.75769	4.82628	4.54436	4.53561	4.58109	4.41771	4.37147	4.4381	4.49858	4.20419	4.15687
PTPN14	2.19676	2.33322	2.14747	2.20126	2.15626	1.56823	1.94333	2.18474	2.30617	2.34067	2.79053	2.38461	2.23748	1.97755	1.70749	2.09656	1.86632	2.40777	2.08371	2.03534	2.22883	1.98122	1.78476	1.99936	1.97404	1.54912	1.48091	1.38089	1.70232	1.80743
PTPN21	3.09518	3.19021	2.24454	2.22554	2.70444	2.39649	2.46137	3.25041	2.39468	3.25331	3.12107	2.95198	2.57972	2.42843	3.42699	2.83301	2.39394	2.81281	2.5511	2.42171	2.74068	2.45684	2.27395	2.34729	2.51834	2.2522	2.46201	2.11769	2.35777	1.78262
PXYLP1	2.36922	2.45118	2.60538	2.03261	2.15861	1.84944	2.13076	2.44644	2.90328	2.71306	2.26016	2.62107	2.35858	2.13277	1.43347	2.34855	2.2503	2.44275	2.13734	1.9995	2.41042	1.69165	2.16483	1.74925	1.91821	1.30922	1.18146	1.12291	1.90493	1.54023
R3HDM2	2.8594	2.88554	2.91794	2.23311	2.81233	2.72578	2.6182	2.88171	2.92356	2.77324	3.15502	2.60499	2.86343	2.77179	2.95187	3.07547	2.60778	3.10553	2.55147	2.53819	3.17083	2.37	2.31769	2.13367	2.74036	2.26292	2.47898	1.84288	2.33257	2.38028
[truncated: 157 more rows]

## Sheet: grey
	GSM3984464	GSM3984465	GSM3984466	GSM3984467	GSM3984468	GSM3984469	GSM3984470	GSM3984471	GSM3984472	GSM3984473	GSM3984474	GSM3984475	GSM3984476	GSM3984477	GSM3984478	GSM3984479	GSM3984480	GSM3984481	GSM3984482	GSM3984483	GSM3984484	GSM3984485	GSM3984486	GSM3984487	GSM3984488	GSM3984489	GSM3984490	GSM3984491	GSM3984492	GSM3984493
[truncated: 371 more rows]

[truncated: 4 more sheets: pink, red, turquoise, yellow]
