# Supplementary material for: Identification of MTURN as a trained immunity-related biomarker for heart failure via integrative transcriptomic machine learning analysis and experimental validation
Source: Front Immunol. 2026 Feb 18;17:1739660. doi: 10.3389/fimmu.2026.1739660 (PMC12957145; doi:10.3389/fimmu.2026.1739660)
Supplement: Supplementary file 5 [file DataSheet5.csv]

Gene	Spearman_r	P_value	FDR
CES1	1	0	0
CYB561A3	1	0	0
CEACAM3	1	0	0
TRAJ23	-1	0	0
ALDH1A2	-1	0	0
CD36	-1	0	0
TRAC	-1	0	0
IL1RN	-1	0	0
CXCL8	0.942857142857143	0.00480466472303207	0.0113050934659578
CYGB	0.942857142857143	0.00480466472303207	0.0113050934659578
COL23A1	0.942857142857143	0.00480466472303207	0.0113050934659578
VWCE	0.942857142857143	0.00480466472303207	0.0113050934659578
TMEM163	0.942857142857143	0.00480466472303207	0.0113050934659578
CIR1	0.942857142857143	0.00480466472303207	0.0113050934659578
SELENOM	0.942857142857143	0.00480466472303207	0.0113050934659578
TPM2	-0.942857142857143	0.00480466472303207	0.0113050934659578
TAFA3	-0.942857142857143	0.00480466472303207	0.0113050934659578
FUCA1	0.885714285714286	0.0188454810495627	0.0358961543801194
SLC16A6	0.885714285714286	0.0188454810495627	0.0358961543801194
TSKU	0.885714285714286	0.0188454810495627	0.0358961543801194
AQP3	-0.885714285714286	0.0188454810495627	0.0358961543801194
PTGDS	0.828571428571429	0.0415626822157434	0.0692711370262391
F3	-0.828571428571429	0.0415626822157434	0.0692711370262391
MS4A6E	-0.828571428571429	0.0415626822157434	0.0692711370262391
TRNR	0.771428571428571	0.0723965014577259	0.0904956268221574
SNORD35B	0.771428571428571	0.0723965014577259	0.0904956268221574
TMT1B	-0.771428571428571	0.0723965014577259	0.0904956268221574
SPP1	-0.771428571428571	0.0723965014577259	0.0904956268221574
PAQR5	-0.771428571428571	0.0723965014577259	0.0904956268221574
ITGA3	-0.771428571428571	0.0723965014577259	0.0904956268221574
IGLC7	-0.771428571428571	0.0723965014577259	0.0904956268221574
KIF23-AS1	-0.771428571428571	0.0723965014577259	0.0904956268221574
TRBJ2-3	-0.758970925898645	0.0801412280583236	0.0971408824949377
BEX1	0.714285714285714	0.110787172011662	0.130337849425484
TRNM	0.657142857142857	0.156174927113702	0.164394660119687
S100P	0.657142857142857	0.156174927113702	0.164394660119687
ATP6V0D2	0.657142857142857	0.156174927113702	0.164394660119687
ITGA7	-0.657142857142857	0.156174927113702	0.164394660119687
SLC5A3	-0.542857142857143	0.265702623906705	0.265702623906705
ANGPTL4	-0.542857142857143	0.265702623906705	0.265702623906705
