# Supplementary material for: Identification of MTURN as a trained immunity-related biomarker for heart failure via integrative transcriptomic machine learning analysis and experimental validation
Source: Front Immunol. 2026 Feb 18;17:1739660. doi: 10.3389/fimmu.2026.1739660 (PMC12957145; doi:10.3389/fimmu.2026.1739660)
Supplement: Supplementary file 6 [file DataSheet6.csv]

cell_type	mean_expression	pct_expressing	n_cells
Activated_fibroblast	0.054796543	3.071017274472169	5210
Adipocyte	0.35469782	25.263157894736842	5320
Cardiomyocyte_I	0.042336162	5.624310500451308	149565
Cardiomyocyte_II	0.028613027	1.376904718193501	5447
Cardiomyocyte_III	0.0962533	9.083019959502458	3457
Endocardial	0.14258331	8.552935737401757	6489
Endothelial_I	0.0927016	4.168421052631579	78375
Endothelial_II	0.095760606	4.795041861476569	18394
Endothelial_III	0.21088241	10.863816659321287	4538
Epicardial	0.116442874	8.178438661710038	269
Fibroblast_I	0.0925731	5.095078497089434	141725
Fibroblast_II	0.050586205	2.8169014084507045	284
Lymphatic_endothelial	0.11532721	6.543138390272148	5181
Lymphocyte	0.042238295	1.8650744798719685	16246
Macrophage	0.09171155	4.691583660787718	54715
Mast_cell	0.042802464	1.8589025755879058	4465
Neuronal	0.1125381	5.195712954333644	4292
Pericyte_I	0.07908633	3.6301775147928996	67600
Pericyte_II	0.091986954	4.577464788732395	1704
Proliferating_macrophage	0.083756395	6.583072100313479	1276
VSMC	0.07264133	3.490103104151734	18137
