# Supplementary material for: Identification of MTURN as a trained immunity-related biomarker for heart failure via integrative transcriptomic machine learning analysis and experimental validation
Source: Front Immunol. 2026 Feb 18;17:1739660. doi: 10.3389/fimmu.2026.1739660 (PMC12957145; doi:10.3389/fimmu.2026.1739660)
Supplement: Supplementary file 7 [file DataSheet7.csv]

	p_val	avg_log2FC	pct.1	pct.2	p_val_adj
MTURN	8.79E-198	1.662922348	1	1	3.22E-193
MAP4	4.01E-39	-1.629766085	0.064	0.416	1.47E-34
SH3PXD2B	7.97E-39	-1.90360733	0.078	0.431	2.92E-34
KIF13A	1.40E-38	-1.588937339	0.078	0.44	5.11E-34
ZBTB16	4.64E-38	-1.159282262	0.196	0.619	1.70E-33
EXOC6B	1.09E-36	-1.134483702	0.169	0.594	3.99E-32
ACSL1	1.85E-34	-1.360432475	0.169	0.553	6.79E-30
FKBP5	2.84E-34	-0.704929256	0.573	0.94	1.04E-29
KCNE1	7.51E-34	-1.768368525	0.077	0.398	2.75E-29
AOPEP	2.02E-32	-1.970409424	0.039	0.316	7.40E-28
TXNIP	4.53E-32	-1.020533985	0.158	0.549	1.66E-27
LRRFIP2	1.84E-31	-1.298908423	0.085	0.408	6.72E-27
DST	5.44E-31	-1.36724456	0.094	0.416	1.99E-26
AGFG1	1.00E-30	-0.895545894	0.333	0.774	3.66E-26
GSN	7.38E-30	-2.588207609	0.025	0.267	2.70E-25
SLC11A1	9.72E-30	-1.146635602	0.126	0.46	3.56E-25
XPR1	1.37E-29	-2.031935426	0.05	0.318	5.02E-25
THBS1	5.75E-29	-2.066713015	0.052	0.309	2.10E-24
NNT	6.85E-29	-1.97414112	0.034	0.282	2.51E-24
RBMS3	3.67E-28	-2.205301037	0.036	0.276	1.34E-23
FILIP1L	5.21E-28	-1.362653822	0.068	0.347	1.91E-23
SLMAP	7.29E-28	-1.268247101	0.071	0.355	2.67E-23
UBE2H	1.35E-27	-0.955804798	0.109	0.433	4.93E-23
CHPT1	1.63E-27	-1.118795608	0.128	0.457	5.96E-23
PDLIM5	2.29E-27	-3.428713319	0.012	0.22	8.37E-23
VWA8	2.29E-27	-1.591958091	0.057	0.321	8.39E-23
IRAK3	2.91E-27	-0.777376691	0.308	0.722	1.07E-22
PDE4DIP	5.12E-27	-1.291546723	0.089	0.377	1.87E-22
CAMK2D	5.79E-27	-1.261504943	0.071	0.344	2.12E-22
GFOD1	6.10E-27	-1.576260421	0.06	0.319	2.23E-22
SLC8A1	3.45E-26	-0.699481641	0.311	0.705	1.26E-21
SNHG14	3.49E-26	-1.912217363	0.041	0.278	1.28E-21
PTPRM	3.88E-26	-1.07334396	0.128	0.443	1.42E-21
SLC25A36	5.00E-26	-2.33150795	0.028	0.25	1.83E-21
KYNU	3.34E-25	-0.757977068	0.278	0.681	1.22E-20
EXT1	5.35E-25	-1.118323754	0.133	0.434	1.96E-20
CD163	6.26E-25	-0.618819142	0.632	0.913	2.29E-20
FRY	1.49E-24	-2.305218194	0.036	0.253	5.45E-20
PCNX1	2.10E-24	-0.888045369	0.224	0.577	7.70E-20
PSD3	4.70E-24	-0.806249066	0.24	0.608	1.72E-19
THRB	5.44E-24	-0.687659505	0.285	0.682	1.99E-19
RCAN1	5.65E-24	-0.895727835	0.089	0.363	2.07E-19
DAAM2	9.20E-24	-0.808434356	0.133	0.436	3.37E-19
TGFBI	9.24E-24	-0.687461013	0.173	0.513	3.38E-19
CDC42BPA	1.22E-23	-2.093294181	0.036	0.247	4.46E-19
CPEB4	1.22E-23	-0.564975432	0.185	0.543	4.46E-19
UACA	1.41E-23	-0.771510775	0.125	0.431	5.16E-19
GPHN	1.77E-23	-1.028418333	0.101	0.38	6.49E-19
SLC16A7	4.00E-23	-2.71936614	0.016	0.202	1.46E-18
MERTK	4.14E-23	-0.628500567	0.45	0.822	1.51E-18
ST6GALNAC3	4.14E-23	-0.958061673	0.13	0.414	1.52E-18
SPTLC2	5.57E-23	-0.534066249	0.272	0.681	2.04E-18
SLC1A3	5.77E-23	-0.676381326	0.311	0.688	2.11E-18
FNDC3B	1.20E-22	-0.550982976	0.292	0.707	4.38E-18
DCAF6	1.32E-22	-0.738086265	0.141	0.451	4.83E-18
PDE7B	1.41E-22	-0.776682647	0.167	0.474	5.17E-18
HADHB	3.63E-22	-0.89249909	0.078	0.332	1.33E-17
MIR99AHG	4.09E-22	-0.796875309	0.21	0.544	1.50E-17
CTNNA1	6.23E-22	-0.569676112	0.201	0.557	2.28E-17
SESTD1	6.73E-22	-0.332339381	0.201	0.569	2.46E-17
KIF13B	1.15E-21	-0.635388727	0.214	0.564	4.20E-17
MIR181A1HG	1.88E-21	-0.839524477	0.181	0.496	6.88E-17
TBC1D16	2.01E-21	-1.133541047	0.082	0.324	7.36E-17
MIR646HG	2.79E-21	-0.846811982	0.164	0.462	1.02E-16
SLC16A10	2.80E-21	-1.606134905	0.098	0.333	1.02E-16
FBXL17	2.83E-21	-0.656884515	0.237	0.589	1.03E-16
PDE4B	4.81E-21	-0.889586903	0.279	0.605	1.76E-16
MAP4K3	8.31E-21	-0.560418272	0.132	0.42	3.04E-16
PLCL1	8.90E-21	-2.620897617	0.021	0.195	3.26E-16
PLTP	1.30E-20	-0.892398955	0.151	0.433	4.78E-16
CHCHD3	1.37E-20	-0.422555727	0.141	0.437	5.01E-16
NBEAL1	1.45E-20	-1.035212819	0.069	0.298	5.30E-16
CTSB	2.25E-20	-0.550135438	0.397	0.791	8.24E-16
MAP3K20	2.54E-20	-2.712148022	0.018	0.184	9.30E-16
WIPI1	3.46E-20	-2.248272896	0.014	0.177	1.27E-15
RABGAP1L	3.48E-20	-0.500823472	0.297	0.693	1.28E-15
TOM1L2	3.88E-20	-1.390927654	0.05	0.254	1.42E-15
PTK2B	5.86E-20	-0.661774214	0.214	0.536	2.15E-15
CSGALNACT2	6.89E-20	-0.581307379	0.135	0.422	2.52E-15
ELL2	7.33E-20	-0.984468948	0.126	0.392	2.68E-15
ARHGEF12	8.06E-20	-1.129119233	0.064	0.279	2.95E-15
ATP2B4	8.63E-20	-0.812812068	0.078	0.312	3.16E-15
USP53	9.47E-20	-0.69187652	0.171	0.462	3.46E-15
CALCOCO2	9.88E-20	-0.658739144	0.08	0.316	3.62E-15
APP	1.10E-19	-0.766654164	0.116	0.371	4.02E-15
RHBDF2	1.12E-19	-0.504975222	0.171	0.479	4.10E-15
SLC36A1	1.27E-19	-0.822533937	0.069	0.291	4.65E-15
AL513327.1	1.33E-19	-1.380701071	0.032	0.214	4.87E-15
JARID2	1.53E-19	-0.567794555	0.354	0.744	5.60E-15
GBE1	2.04E-19	-0.722465302	0.153	0.445	7.48E-15
ARHGAP10	2.06E-19	-0.481681665	0.167	0.468	7.55E-15
SIRPB2	2.60E-19	-0.518372273	0.167	0.482	9.50E-15
EMP1	2.85E-19	-1.3109867	0.078	0.299	1.04E-14
FP236383.3	3.47E-19	-0.409900664	0.274	0.636	1.27E-14
TXNRD1	3.82E-19	-1.473766635	0.041	0.228	1.40E-14
ZCCHC2	4.17E-19	-0.502924637	0.196	0.519	1.53E-14
RASSF2	4.84E-19	-0.554062469	0.103	0.35	1.77E-14
CEMIP2	4.92E-19	-0.647089693	0.176	0.471	1.80E-14
ZDHHC20	5.74E-19	-0.437598398	0.142	0.422	2.10E-14
STK17B	6.46E-19	-0.423638878	0.212	0.547	2.36E-14
ASAH1	6.88E-19	-0.436628123	0.164	0.464	2.52E-14
ZNF106	6.94E-19	-0.487923723	0.149	0.44	2.54E-14
ADAMTS2	7.27E-19	-0.92363063	0.1	0.333	2.66E-14
PSEN1	7.72E-19	-0.296390832	0.214	0.56	2.83E-14
SHMT1	8.92E-19	-0.532099285	0.107	0.357	3.27E-14
MAP3K8	8.95E-19	-0.664119466	0.174	0.467	3.28E-14
KCNMA1	8.97E-19	-1.00630729	0.263	0.536	3.28E-14
FMN1	1.02E-18	-0.492423968	0.646	0.919	3.75E-14
AC093849.4	1.07E-18	-1.381079976	0.041	0.225	3.90E-14
B2M	1.10E-18	-0.498383732	0.112	0.361	4.02E-14
SAMSN1	1.16E-18	-0.723784958	0.157	0.433	4.25E-14
VAV3	1.25E-18	-0.369298436	0.286	0.667	4.56E-14
ENG	1.28E-18	-1.076108506	0.064	0.271	4.67E-14
MPRIP	1.35E-18	-1.337755346	0.044	0.231	4.96E-14
HIPK3	2.10E-18	-0.413665742	0.235	0.588	7.69E-14
MAPK14	2.78E-18	-0.488077108	0.178	0.481	1.02E-13
CD55	5.59E-18	-0.438430702	0.126	0.386	2.05E-13
ADD3	5.62E-18	-0.823096028	0.08	0.296	2.06E-13
KLHL2	5.82E-18	-0.473556608	0.167	0.457	2.13E-13
CTIF	6.54E-18	-0.691370176	0.068	0.274	2.39E-13
VPS54	6.82E-18	-0.34479828	0.181	0.493	2.50E-13
AC100849.1	7.81E-18	-1.235099213	0.105	0.329	2.86E-13
TCF4	8.07E-18	-0.480891276	0.343	0.729	2.95E-13
SASH1	8.49E-18	-0.636882778	0.11	0.353	3.11E-13
KLHL24	8.58E-18	-0.560952817	0.121	0.374	3.14E-13
LRRC8D	9.64E-18	-0.543605441	0.189	0.487	3.53E-13
LINC02785	9.99E-18	-0.699262093	0.059	0.254	3.66E-13
LHFPL6	1.40E-17	-2.619157026	0.018	0.164	5.11E-13
RBMS1	1.62E-17	-0.493558829	0.391	0.763	5.93E-13
SLC25A24	1.63E-17	-0.609010319	0.089	0.313	5.98E-13
ANXA2	1.66E-17	-0.609488199	0.091	0.315	6.08E-13
RPS9	1.70E-17	-0.951028758	0.05	0.237	6.23E-13
GAB1	1.81E-17	-0.723479483	0.126	0.374	6.62E-13
LHFPL2	2.40E-17	-0.627208077	0.116	0.361	8.78E-13
ABHD2	2.48E-17	-0.43006807	0.084	0.302	9.08E-13
RPS6KA2	2.73E-17	-0.509038435	0.222	0.536	9.98E-13
CNBP	2.96E-17	-0.594125775	0.06	0.256	1.08E-12
NEAT1	3.11E-17	-0.545733735	0.943	0.998	1.14E-12
SRGAP2B	3.36E-17	-0.305375546	0.203	0.519	1.23E-12
MAPRE2	3.48E-17	-1.01016293	0.069	0.268	1.27E-12
MAN2A1	3.64E-17	-0.398619633	0.199	0.509	1.33E-12
FGR	3.79E-17	-1.085069159	0.046	0.225	1.39E-12
RAB1A	3.88E-17	-0.389621317	0.317	0.718	1.42E-12
INSR	3.99E-17	-0.519275205	0.167	0.44	1.46E-12
PKM	4.02E-17	-1.529138261	0.027	0.183	1.47E-12
CRYL1	4.56E-17	-0.468060255	0.155	0.429	1.67E-12
TSC22D3	4.68E-17	-0.632549735	0.073	0.274	1.71E-12
PDK4	4.87E-17	-0.650511809	0.142	0.391	1.78E-12
EHD4	5.16E-17	-0.532373156	0.1	0.327	1.89E-12
STIM1	5.17E-17	-0.433957294	0.189	0.485	1.89E-12
OGDH	5.23E-17	-0.301676005	0.194	0.513	1.91E-12
KCNAB2	5.41E-17	-0.359770701	0.141	0.406	1.98E-12
TNFRSF1A	6.98E-17	-0.368263856	0.164	0.45	2.55E-12
ATP13A3	8.26E-17	-0.654664629	0.087	0.301	3.02E-12
LAPTM5	8.73E-17	-0.54477552	0.091	0.31	3.20E-12
TMEM135	9.21E-17	-0.60017727	0.087	0.302	3.37E-12
PPM1B	9.44E-17	-0.34614034	0.141	0.403	3.46E-12
MDM2	9.60E-17	-0.313765453	0.117	0.363	3.51E-12
RHOBTB3	9.80E-17	-0.687719541	0.087	0.299	3.59E-12
MOB3A	1.03E-16	-0.452335512	0.126	0.377	3.77E-12
KLF7	1.30E-16	-0.281994866	0.269	0.625	4.76E-12
NLK	1.43E-16	-0.294752332	0.251	0.598	5.25E-12
VMP1	1.89E-16	-0.328469172	0.372	0.755	6.90E-12
CLIP4	1.96E-16	-0.882316732	0.062	0.25	7.16E-12
CPM	2.23E-16	-0.365375642	0.407	0.772	8.16E-12
PHF21A	2.57E-16	-0.408289296	0.276	0.606	9.42E-12
NAV1	2.60E-16	-1.055200732	0.053	0.229	9.51E-12
KTN1	2.99E-16	-0.405886601	0.146	0.411	1.10E-11
BLVRB	3.15E-16	-0.371882461	0.174	0.457	1.15E-11
SLA	3.29E-16	-0.369771506	0.254	0.588	1.20E-11
CEP192	3.59E-16	-0.255678979	0.153	0.422	1.32E-11
ERGIC1	3.67E-16	-0.72833327	0.098	0.315	1.34E-11
DPYD	3.89E-16	-0.401841727	0.781	0.971	1.42E-11
MPHOSPH6	3.91E-16	-1.108101203	0.046	0.216	1.43E-11
WDPCP	4.67E-16	-0.39666564	0.171	0.448	1.71E-11
NPLOC4	4.68E-16	-0.383740075	0.107	0.333	1.71E-11
GTF3C2	5.03E-16	-0.647208088	0.059	0.243	1.84E-11
GOLPH3	5.22E-16	-0.587604158	0.078	0.281	1.91E-11
VAPA	5.40E-16	-0.480310315	0.18	0.456	1.98E-11
ARHGEF3	5.84E-16	-1.219799819	0.036	0.194	2.14E-11
GPR137B	6.40E-16	-0.34154448	0.11	0.34	2.34E-11
PLEKHM1	6.68E-16	-0.419730758	0.112	0.341	2.44E-11
PRKCH	7.11E-16	-0.387985216	0.087	0.295	2.60E-11
CRLS1	7.46E-16	-1.087907908	0.037	0.197	2.73E-11
NEK7	8.02E-16	-0.463855162	0.246	0.572	2.93E-11
NBEA	8.81E-16	-0.580615644	0.157	0.412	3.22E-11
RUFY1	9.85E-16	-0.369080199	0.117	0.352	3.61E-11
PPP1R12B	9.93E-16	-2.918603794	0.007	0.127	3.63E-11
NFIA	1.00E-15	-0.455814824	0.265	0.583	3.67E-11
LYVE1	1.01E-15	-0.48504644	0.283	0.591	3.69E-11
AL163541.1	1.05E-15	-1.318366367	0.149	0.355	3.86E-11
PDE7A	1.06E-15	-0.416032298	0.078	0.276	3.87E-11
YBX3	1.20E-15	-1.313700608	0.027	0.172	4.40E-11
OIP5-AS1	1.23E-15	-1.224576756	0.037	0.194	4.49E-11
IL17RA	1.25E-15	-0.41751619	0.142	0.395	4.56E-11
PHC2	1.34E-15	-0.293246354	0.183	0.465	4.89E-11
ANKH	1.36E-15	-0.465978301	0.283	0.619	4.98E-11
TLR2	1.40E-15	-0.528161451	0.375	0.716	5.13E-11
RAB8B	1.51E-15	-0.373578992	0.149	0.409	5.52E-11
ATG5	1.60E-15	-0.583301759	0.114	0.34	5.84E-11
PTPN1	1.84E-15	-0.499441082	0.094	0.304	6.72E-11
TPK1	1.99E-15	-0.298190365	0.267	0.608	7.28E-11
PIK3R1	2.48E-15	-0.26567267	0.249	0.581	9.06E-11
NHSL1	2.48E-15	-0.7927313	0.242	0.518	9.08E-11
AC010210.1	2.64E-15	-0.429713639	0.112	0.335	9.65E-11
RLF	2.65E-15	-0.298562587	0.151	0.409	9.71E-11
EVA1C	2.86E-15	-1.060481488	0.041	0.198	1.05E-10
MAPKAPK2	2.88E-15	-0.92275796	0.048	0.212	1.05E-10
CBLB	3.10E-15	-0.39367007	0.13	0.372	1.14E-10
TANC2	3.10E-15	-0.377759826	0.265	0.583	1.14E-10
BRWD3	3.11E-15	-0.353428652	0.119	0.35	1.14E-10
MAP2K1	3.12E-15	-0.42667244	0.267	0.586	1.14E-10
SLC20A2	3.19E-15	-0.676285263	0.075	0.265	1.17E-10
LUCAT1	3.22E-15	-2.014028842	0.023	0.16	1.18E-10
BMPR1A	3.23E-15	-0.923881373	0.052	0.22	1.18E-10
SAP30	3.58E-15	-1.37374282	0.028	0.172	1.31E-10
HCLS1	3.61E-15	-0.352179605	0.258	0.597	1.32E-10
TLR4	3.62E-15	-0.365678954	0.171	0.448	1.33E-10
GRB2	3.66E-15	-0.308539974	0.329	0.716	1.34E-10
KIFAP3	3.81E-15	-1.574035235	0.03	0.175	1.40E-10
INPP4B	3.89E-15	-3.051901895	0.009	0.127	1.42E-10
UBE2B	4.07E-15	-0.277154794	0.119	0.352	1.49E-10
ATP6V1A	4.33E-15	-0.591420767	0.107	0.321	1.59E-10
CD44	4.41E-15	-0.442626599	0.169	0.429	1.61E-10
WDR26	4.46E-15	-0.442008585	0.283	0.606	1.63E-10
SBNO2	4.59E-15	-0.751293266	0.048	0.212	1.68E-10
NT5DC1	4.61E-15	-0.504179143	0.105	0.318	1.69E-10
MT-CO3	4.64E-15	-1.325015558	0.03	0.174	1.70E-10
PIK3C3	4.70E-15	-0.358384767	0.146	0.394	1.72E-10
ST8SIA4	4.76E-15	-0.387126267	0.233	0.526	1.74E-10
YWHAZ	4.77E-15	-0.313992378	0.137	0.383	1.75E-10
AP002518.2	5.02E-15	-2.685492663	0.012	0.135	1.84E-10
TBC1D2B	5.15E-15	-0.301005352	0.151	0.403	1.89E-10
PLSCR1	5.51E-15	-0.310727467	0.142	0.384	2.02E-10
ATP1B3	6.09E-15	-0.752719137	0.087	0.284	2.23E-10
DIRC3	6.10E-15	-0.546892256	0.269	0.546	2.23E-10
ENTPD1	6.14E-15	-0.486752365	0.162	0.414	2.25E-10
NSFL1C	6.19E-15	-0.443419754	0.08	0.274	2.27E-10
ELF2	6.19E-15	-0.38496935	0.477	0.825	2.27E-10
GRK5	7.24E-15	-0.426391912	0.094	0.299	2.65E-10
C9orf72	7.29E-15	-0.392251613	0.119	0.347	2.67E-10
DNM1	7.70E-15	-0.630562999	0.114	0.33	2.82E-10
C2CD5	7.76E-15	-0.373963843	0.317	0.659	2.84E-10
GPATCH2	8.08E-15	-0.323848656	0.16	0.419	2.96E-10
AC245297.3	8.21E-15	-0.351653877	0.194	0.47	3.00E-10
LINC02649	8.61E-15	-0.419126178	0.112	0.329	3.15E-10
GPR183	8.72E-15	-1.300483268	0.027	0.166	3.19E-10
SIPA1L1	9.13E-15	-0.579086024	0.377	0.67	3.34E-10
PARP4	1.14E-14	-0.271189504	0.251	0.581	4.18E-10
LDLRAD3	1.18E-14	-1.229581586	0.048	0.206	4.32E-10
PPARGC1B	1.37E-14	-0.555065507	0.064	0.24	5.02E-10
MDFIC	1.48E-14	-0.388731904	0.212	0.496	5.43E-10
TMEM164	1.51E-14	-0.53549861	0.101	0.309	5.54E-10
SULT1B1	1.62E-14	-2.614694823	0.011	0.127	5.93E-10
SIRT5	1.66E-14	-1.429670924	0.028	0.166	6.08E-10
DENND6A	1.74E-14	-0.409596199	0.117	0.336	6.37E-10
RAB20	1.85E-14	-0.335741661	0.121	0.34	6.78E-10
UGGT2	1.96E-14	-0.330973675	0.155	0.397	7.19E-10
DAP3	2.01E-14	-0.269141295	0.098	0.304	7.37E-10
CTTNBP2NL	2.09E-14	-0.404168096	0.137	0.371	7.64E-10
PFKFB3	2.15E-14	-0.439959591	0.253	0.566	7.88E-10
C1QB	2.32E-14	-0.392842195	0.109	0.319	8.48E-10
SGMS2	2.33E-14	-0.65183654	0.062	0.233	8.54E-10
TNRC6A	2.51E-14	-0.268188379	0.247	0.571	9.17E-10
EYA3	2.52E-14	-0.327009513	0.141	0.381	9.21E-10
RTN3	2.61E-14	-0.265622191	0.144	0.386	9.56E-10
MOB3B	2.64E-14	-0.515708622	0.171	0.42	9.67E-10
ADGRE5	2.79E-14	-0.471106789	0.119	0.336	1.02E-09
AGTPBP1	2.84E-14	-0.299176771	0.302	0.659	1.04E-09
LPAR1	3.01E-14	-0.872323385	0.082	0.265	1.10E-09
SNX27	3.11E-14	-0.42052353	0.103	0.31	1.14E-09
GALM	3.13E-14	-0.5166837	0.11	0.318	1.14E-09
PGD	3.18E-14	-1.154815975	0.041	0.191	1.17E-09
SOAT1	3.21E-14	-0.38657635	0.114	0.33	1.17E-09
TRIQK	3.21E-14	-1.880533625	0.014	0.133	1.17E-09
PLEC	3.25E-14	-0.909148557	0.037	0.184	1.19E-09
ALOX5	3.34E-14	-0.266273412	0.226	0.53	1.22E-09
ZC3H13	3.40E-14	-0.441126957	0.091	0.287	1.24E-09
ITGB2	3.78E-14	-0.591722409	0.066	0.239	1.38E-09
SLC36A4	3.93E-14	-0.469363528	0.089	0.282	1.44E-09
SUN1	3.93E-14	-0.882181503	0.044	0.197	1.44E-09
IGF2R	3.97E-14	-0.360590193	0.16	0.414	1.45E-09
ZDHHC21	3.98E-14	-0.578860485	0.082	0.27	1.46E-09
SKAP2	4.17E-14	-0.285017195	0.317	0.676	1.53E-09
NUCKS1	4.27E-14	-0.384320412	0.082	0.271	1.56E-09
RBMS2	4.47E-14	-0.430751046	0.085	0.276	1.64E-09
VPS35L	4.49E-14	-0.277469233	0.146	0.384	1.64E-09
ITGB1	4.52E-14	-0.852186649	0.053	0.214	1.66E-09
STRN3	5.08E-14	-0.287502704	0.251	0.563	1.86E-09
LRIG2	5.10E-14	-0.575270904	0.071	0.248	1.87E-09
PRKAG2	5.15E-14	-0.403505278	0.423	0.778	1.89E-09
SHLD2	5.68E-14	-0.29966166	0.181	0.45	2.08E-09
KDM4C	6.80E-14	-0.254966844	0.269	0.595	2.49E-09
GRAMD2B	7.17E-14	-1.052284694	0.043	0.191	2.62E-09
EFCAB2	7.19E-14	-0.795849798	0.048	0.202	2.63E-09
GMDS	7.24E-14	-0.42211529	0.125	0.34	2.65E-09
PRIM2	7.27E-14	-0.295400427	0.151	0.389	2.66E-09
USP40	7.34E-14	-0.462933289	0.098	0.295	2.69E-09
SLC17A5	7.63E-14	-0.614558683	0.062	0.229	2.79E-09
FTH1	7.68E-14	-0.79813862	0.05	0.205	2.81E-09
CPNE8	7.94E-14	-0.305661093	0.292	0.631	2.91E-09
TM2D1	8.03E-14	-0.339055532	0.094	0.291	2.94E-09
RNF144B	8.03E-14	-0.266834185	0.329	0.664	2.94E-09
TTN-AS1	8.17E-14	-1.627145083	0.005	0.109	2.99E-09
CCND3	8.98E-14	-0.404277247	0.301	0.6	3.29E-09
CERS6	8.99E-14	-0.28409573	0.294	0.636	3.29E-09
ACBD6	9.78E-14	-0.256008644	0.158	0.406	3.58E-09
C1QA	1.06E-13	-0.426314692	0.089	0.279	3.88E-09
RNF149	1.12E-13	-0.322920091	0.447	0.8	4.08E-09
FLVCR2	1.12E-13	-0.770429039	0.062	0.225	4.11E-09
MXI1	1.15E-13	-1.074015081	0.041	0.184	4.21E-09
HSD17B11	1.16E-13	-0.483730753	0.093	0.284	4.26E-09
ADAMTSL4-AS1	1.20E-13	-0.544163258	0.13	0.346	4.38E-09
ZNF267	1.23E-13	-0.477918507	0.06	0.226	4.50E-09
ANPEP	1.28E-13	-0.95586834	0.036	0.175	4.68E-09
DAAM1	1.30E-13	-0.377993603	0.144	0.372	4.75E-09
KLF9	1.32E-13	-0.404183988	0.121	0.335	4.84E-09
ZNF706	1.32E-13	-0.284641557	0.116	0.327	4.85E-09
TSNAX	1.33E-13	-0.57789373	0.06	0.225	4.88E-09
TMEM245	1.40E-13	-0.645641711	0.073	0.247	5.12E-09
MT-CO1	1.41E-13	-1.519380728	0.044	0.188	5.15E-09
VCL	1.50E-13	-1.743830299	0.012	0.124	5.48E-09
IQSEC1	1.54E-13	-0.33000025	0.148	0.383	5.63E-09
AGO1	1.57E-13	-0.85008299	0.039	0.181	5.75E-09
UBP1	1.59E-13	-0.615212993	0.064	0.231	5.81E-09
FPR1	1.70E-13	-0.581324003	0.068	0.237	6.22E-09
SSH2	1.72E-13	-0.364132788	0.507	0.85	6.30E-09
FTL	1.76E-13	-1.088366433	0.041	0.184	6.43E-09
UBXN2B	1.78E-13	-0.453116432	0.075	0.25	6.51E-09
GRAMD4	1.87E-13	-0.267838923	0.096	0.288	6.85E-09
KLF13	1.88E-13	-0.517351483	0.055	0.214	6.89E-09
PTBP2	1.91E-13	-0.35491431	0.215	0.491	6.99E-09
LAP3	1.96E-13	-0.405649473	0.084	0.267	7.19E-09
FBXW7	1.98E-13	-0.259559249	0.253	0.558	7.25E-09
NLN	2.03E-13	-0.500730111	0.096	0.285	7.41E-09
PAM	2.13E-13	-1.064254664	0.028	0.158	7.78E-09
DNAJC3	2.20E-13	-0.26284374	0.123	0.336	8.07E-09
CRADD	2.35E-13	-1.075323763	0.057	0.212	8.61E-09
TRIP12	2.38E-13	-0.322348335	0.254	0.566	8.73E-09
TPR	2.44E-13	-0.317085117	0.103	0.304	8.94E-09
CANX	2.54E-13	-0.350679894	0.084	0.265	9.28E-09
NSMAF	2.60E-13	-0.396329265	0.105	0.301	9.52E-09
PITPNA	2.63E-13	-0.409401724	0.107	0.309	9.62E-09
TAF3	2.63E-13	-0.415586667	0.137	0.36	9.64E-09
SLC7A7	2.67E-13	-0.328770035	0.1	0.296	9.79E-09
FOCAD	2.76E-13	-0.520451046	0.085	0.267	1.01E-08
CNIH4	2.80E-13	-1.353670706	0.025	0.15	1.02E-08
CLIC4	2.86E-13	-1.388547354	0.036	0.171	1.05E-08
SPPL2A	2.91E-13	-0.25421962	0.144	0.38	1.07E-08
RAB5C	2.95E-13	-0.574677536	0.059	0.217	1.08E-08
C22orf34	3.08E-13	-0.387179337	0.331	0.639	1.13E-08
ANKUB1	3.22E-13	-0.259552028	0.174	0.423	1.18E-08
RHEB	3.24E-13	-0.489233886	0.066	0.231	1.19E-08
RIN2	3.37E-13	-0.250645088	0.418	0.789	1.23E-08
HRH2	3.44E-13	-0.563616018	0.084	0.26	1.26E-08
HAVCR2	3.67E-13	-0.279354569	0.128	0.347	1.34E-08
ACTN4	3.80E-13	-1.170050686	0.028	0.157	1.39E-08
BRD1	3.87E-13	-0.419268928	0.069	0.237	1.42E-08
SPATA6	3.98E-13	-0.458364488	0.112	0.313	1.46E-08
BMPR2	4.30E-13	-0.295685033	0.217	0.496	1.57E-08
STRN	4.40E-13	-0.27876372	0.119	0.33	1.61E-08
RBPJ	4.49E-13	-0.700969297	0.73	0.938	1.64E-08
MAVS	4.83E-13	-0.458173902	0.089	0.271	1.77E-08
SH3BP5	4.93E-13	-0.261997425	0.158	0.389	1.80E-08
CLEC16A	4.97E-13	-0.269911731	0.16	0.403	1.82E-08
UBASH3B	5.14E-13	-0.259840091	0.137	0.349	1.88E-08
NMD3	5.29E-13	-1.612875032	0.025	0.147	1.93E-08
GGA2	5.30E-13	-0.48541781	0.098	0.285	1.94E-08
SLC25A12	5.37E-13	-1.013441933	0.039	0.175	1.97E-08
ZYX	5.50E-13	-0.81037411	0.05	0.198	2.01E-08
HIPK2	5.56E-13	-0.539309213	0.114	0.309	2.03E-08
TRIM13	5.83E-13	-0.262381436	0.103	0.299	2.13E-08
NPL	5.92E-13	-0.263067272	0.233	0.519	2.17E-08
RASGEF1B	5.96E-13	-0.449557029	0.101	0.291	2.18E-08
NIBAN2	6.26E-13	-0.858501597	0.025	0.147	2.29E-08
ANTXR2	6.34E-13	-0.303292729	0.231	0.513	2.32E-08
TNRC6C	6.51E-13	-1.548986467	0.027	0.149	2.38E-08
INTS8	6.55E-13	-0.468172542	0.066	0.229	2.40E-08
LATS2	6.57E-13	-0.281775121	0.101	0.293	2.40E-08
WDR43	6.71E-13	-0.564655606	0.068	0.233	2.45E-08
RARS2	6.81E-13	-0.355771594	0.084	0.264	2.49E-08
DECR1	6.91E-13	-0.39245298	0.117	0.322	2.53E-08
TTC7A	6.93E-13	-0.257934379	0.189	0.443	2.54E-08
RAB21	7.24E-13	-0.374878284	0.089	0.271	2.65E-08
GLUD1	7.98E-13	-0.454559106	0.082	0.256	2.92E-08
RAPGEF2	8.33E-13	-0.308087695	0.19	0.445	3.05E-08
IL1R2	9.40E-13	-1.231338946	0.028	0.15	3.44E-08
HSP90AA1	9.98E-13	-0.799909689	0.05	0.195	3.65E-08
AC079793.1	1.04E-12	-0.499366567	0.085	0.26	3.80E-08
BNIP2	1.06E-12	-0.782022286	0.039	0.175	3.86E-08
LYPLA1	1.07E-12	-0.374123064	0.087	0.265	3.90E-08
CALCRL	1.14E-12	-1.630926465	0.016	0.126	4.19E-08
CAMSAP2	1.16E-12	-0.316549646	0.101	0.291	4.23E-08
IL18R1	1.23E-12	-1.620087566	0.043	0.177	4.49E-08
ATF2	1.25E-12	-0.417348248	0.103	0.295	4.59E-08
FAM110B	1.29E-12	-1.14072601	0.041	0.175	4.70E-08
ARL8B	1.32E-12	-0.277282251	0.125	0.335	4.83E-08
ARL4C	1.33E-12	-1.299133167	0.021	0.136	4.87E-08
PVT1	1.34E-12	-0.58029186	0.093	0.27	4.89E-08
MPPED2	1.41E-12	-0.342037997	0.262	0.538	5.16E-08
SDC2	1.44E-12	-0.900863214	0.055	0.202	5.26E-08
MGST3	1.45E-12	-2.899716048	0.007	0.104	5.32E-08
WWC2	1.48E-12	-0.256685917	0.144	0.369	5.40E-08
TBC1D2	1.51E-12	-0.890092185	0.05	0.194	5.52E-08
DRAM1	1.54E-12	-0.282200555	0.087	0.264	5.63E-08
FTX	1.56E-12	-0.359456834	0.605	0.94	5.71E-08
AC053513.1	1.78E-12	-0.265759457	0.089	0.267	6.53E-08
UBE2G1	1.80E-12	-0.397208639	0.105	0.296	6.60E-08
MFF	1.82E-12	-0.460580251	0.071	0.236	6.65E-08
FCER1G	1.82E-12	-0.613869408	0.06	0.214	6.65E-08
AFG3L2	2.00E-12	-1.02620402	0.043	0.178	7.33E-08
MSI2	2.11E-12	-1.071872329	0.041	0.175	7.72E-08
TMED10	2.40E-12	-0.620297196	0.052	0.195	8.78E-08
SAMD4A	2.68E-12	-0.694304468	0.112	0.298	9.79E-08
NCK1	2.85E-12	-0.262848409	0.11	0.302	1.04E-07
SPATS2	2.92E-12	-0.322326666	0.085	0.259	1.07E-07
SLC12A7	3.05E-12	-0.577943763	0.057	0.205	1.12E-07
SYNE3	3.11E-12	-0.599230023	0.069	0.229	1.14E-07
PIK3IP1	3.17E-12	-0.317740542	0.08	0.25	1.16E-07
IGF1R	3.24E-12	-0.622892445	0.151	0.36	1.19E-07
ABHD3	3.33E-12	-0.306009454	0.155	0.381	1.22E-07
SMAP2	3.45E-12	-0.314025332	0.507	0.843	1.26E-07
BAIAP2L1	3.46E-12	-1.662761052	0.011	0.11	1.27E-07
MAPKAPK3	3.50E-12	-1.271616174	0.021	0.133	1.28E-07
PELI1	3.76E-12	-0.369007972	0.377	0.698	1.38E-07
C1orf162	3.93E-12	-0.594377162	0.048	0.188	1.44E-07
TLN2	4.02E-12	-2.558397475	0.005	0.096	1.47E-07
CALM1	4.08E-12	-2.534361575	0.007	0.101	1.49E-07
GPD2	4.19E-12	-0.292969985	0.089	0.264	1.53E-07
FIG4	4.23E-12	-0.264672858	0.13	0.338	1.55E-07
GPI	4.48E-12	-0.679353512	0.041	0.174	1.64E-07
ACO2	4.75E-12	-1.05644057	0.048	0.184	1.74E-07
SORT1	4.89E-12	-0.511042383	0.059	0.205	1.79E-07
MINDY2	5.02E-12	-0.701820738	0.052	0.194	1.84E-07
PEPD	5.08E-12	-0.618728955	0.073	0.233	1.86E-07
CABLES1	5.24E-12	-0.281983215	0.101	0.281	1.92E-07
FAM168B	5.41E-12	-0.448123517	0.069	0.228	1.98E-07
UBAP2	5.42E-12	-0.501855157	0.068	0.223	1.98E-07
NCEH1	5.78E-12	-0.620409479	0.077	0.237	2.12E-07
EDRF1	5.87E-12	-0.739439848	0.052	0.192	2.15E-07
AC010894.3	5.95E-12	-0.311789001	0.105	0.288	2.18E-07
TSHZ3	6.03E-12	-0.547832805	0.137	0.336	2.21E-07
LGALS3	6.23E-12	-1.478727814	0.014	0.116	2.28E-07
LINC01409	6.31E-12	-0.307050219	0.068	0.223	2.31E-07
GLUL	6.49E-12	-0.456898357	0.085	0.253	2.38E-07
RNF114	6.62E-12	-0.552341968	0.062	0.212	2.42E-07
VEZT	6.89E-12	-0.368901448	0.096	0.273	2.52E-07
ATP5PB	6.96E-12	-3.594364097	0.004	0.09	2.55E-07
PTEN	7.10E-12	-0.319486663	0.388	0.726	2.60E-07
RNASE1	7.12E-12	-0.275688107	0.103	0.287	2.61E-07
SOD2	7.22E-12	-0.25243715	0.107	0.295	2.64E-07
EIF4G3	7.25E-12	-0.303743977	0.466	0.816	2.65E-07
SREK1IP1	7.56E-12	-0.649721078	0.044	0.178	2.77E-07
TEP1	7.68E-12	-0.545110557	0.059	0.205	2.81E-07
ZNF43	7.97E-12	-0.671503249	0.055	0.198	2.92E-07
RAP2B	8.11E-12	-0.474254237	0.068	0.222	2.97E-07
SP100	8.32E-12	-0.26128188	0.354	0.688	3.05E-07
CDS2	8.66E-12	-0.431384011	0.071	0.229	3.17E-07
USP36	8.67E-12	-0.486640089	0.101	0.279	3.17E-07
ABLIM3	8.81E-12	-1.119530069	0.03	0.149	3.23E-07
SEC23B	8.83E-12	-0.459986766	0.048	0.184	3.23E-07
SELENOO	8.91E-12	-0.612747186	0.055	0.198	3.26E-07
MT-ND6	9.03E-12	-2.450464288	0.009	0.102	3.31E-07
FMNL2	9.04E-12	-0.35052784	0.413	0.735	3.31E-07
FAM177A1	9.15E-12	-0.894087394	0.034	0.157	3.35E-07
ATP2A2	9.40E-12	-0.822700193	0.044	0.177	3.44E-07
MLLT3	9.62E-12	-1.34414274	0.041	0.167	3.52E-07
MTCH1	1.00E-11	-0.251722152	0.069	0.225	3.67E-07
ZRSR2	1.03E-11	-0.378991425	0.059	0.205	3.75E-07
PMP22	1.05E-11	-0.489394896	0.16	0.369	3.85E-07
ITGAV	1.14E-11	-0.374653496	0.077	0.236	4.16E-07
ENO1	1.15E-11	-0.611886495	0.052	0.189	4.20E-07
DENND4C	1.15E-11	-0.27827666	0.34	0.684	4.23E-07
SLC8A1-AS1	1.17E-11	-1.245183052	0.039	0.164	4.26E-07
NADK	1.18E-11	-0.506121226	0.044	0.177	4.33E-07
CEP350	1.20E-11	-0.267315393	0.304	0.634	4.39E-07
AC007384.1	1.30E-11	-0.551422392	0.096	0.268	4.76E-07
SIGLEC9	1.31E-11	-1.094720403	0.028	0.144	4.78E-07
E2F3	1.31E-11	-0.256097497	0.13	0.329	4.78E-07
ZNF433-AS1	1.35E-11	-0.368550235	0.093	0.264	4.96E-07
NIPSNAP2	1.37E-11	-0.334958458	0.087	0.256	5.02E-07
AC093535.1	1.38E-11	-0.985473808	0.027	0.14	5.04E-07
ANAPC1	1.46E-11	-0.308760969	0.084	0.25	5.34E-07
TRIM14	1.46E-11	-0.280234699	0.178	0.416	5.34E-07
SNX3	1.51E-11	-0.358918557	0.091	0.26	5.53E-07
ATP6V0E1	1.52E-11	-0.259110983	0.117	0.31	5.58E-07
LRP5L	1.55E-11	-0.652269234	0.06	0.203	5.69E-07
TCAIM	1.58E-11	-0.305380402	0.107	0.288	5.78E-07
MARCO	1.62E-11	-1.477491095	0.044	0.171	5.91E-07
ANO10	1.66E-11	-0.425383499	0.098	0.273	6.08E-07
RBM47	1.69E-11	-0.360826678	0.694	0.935	6.17E-07
ALS2	1.70E-11	-0.649733967	0.057	0.198	6.21E-07
CTSD	1.80E-11	-0.88783786	0.027	0.14	6.59E-07
GTF2B	1.99E-11	-0.483884537	0.059	0.203	7.29E-07
RBM27	2.20E-11	-0.404419315	0.08	0.24	8.07E-07
DELE1	2.25E-11	-0.523425555	0.071	0.223	8.25E-07
HIF1A	2.36E-11	-0.264543591	0.23	0.485	8.65E-07
GALNT7	2.43E-11	-0.404626506	0.105	0.282	8.89E-07
MPEG1	2.51E-11	-0.41470319	0.059	0.202	9.17E-07
TPM1	2.62E-11	-1.209661701	0.027	0.136	9.57E-07
CLPX	2.64E-11	-0.707886594	0.048	0.18	9.67E-07
PRCP	2.68E-11	-0.425262478	0.064	0.209	9.82E-07
PPM1L	2.68E-11	-0.252659235	0.23	0.485	9.82E-07
CCDC32	2.77E-11	-0.502575066	0.064	0.209	1.01E-06
CEBPB	2.77E-11	-0.396031234	0.053	0.191	1.02E-06
CBR4	2.79E-11	-0.303128577	0.132	0.33	1.02E-06
FSIP1	2.92E-11	-2.551637849	0.011	0.102	1.07E-06
METTL7A	3.04E-11	-1.010212165	0.039	0.161	1.11E-06
NMRK1	3.08E-11	-0.378906623	0.06	0.203	1.13E-06
ZNF782	3.08E-11	-0.407299397	0.068	0.217	1.13E-06
PKD2	3.12E-11	-0.427192312	0.066	0.212	1.14E-06
SERTAD2	3.23E-11	-0.410440635	0.11	0.29	1.18E-06
ARF1	3.28E-11	-0.400378216	0.059	0.2	1.20E-06
LAMTOR1	3.48E-11	-0.698081165	0.041	0.166	1.27E-06
ZBTB20	3.58E-11	-0.322375156	0.52	0.871	1.31E-06
TXK	3.64E-11	-0.291004006	0.096	0.264	1.33E-06
TMEM167A	3.84E-11	-0.654643668	0.034	0.152	1.41E-06
TBC1D9B	3.86E-11	-0.284419304	0.069	0.22	1.41E-06
DHX29	3.89E-11	-0.419281782	0.057	0.197	1.42E-06
METTL15	3.91E-11	-0.289547037	0.162	0.378	1.43E-06
PCSK5	4.02E-11	-1.033410148	0.021	0.126	1.47E-06
NHLRC2	4.18E-11	-0.278400752	0.123	0.315	1.53E-06
PYGB	4.19E-11	-1.961668667	0.012	0.105	1.53E-06
SLC25A26	4.19E-11	-0.382864079	0.069	0.219	1.53E-06
CTSA	4.39E-11	-0.615958207	0.071	0.219	1.61E-06
MPC1	4.41E-11	-3.563497076	0.004	0.084	1.62E-06
ALOX15B	4.46E-11	-2.747203532	0.011	0.101	1.63E-06
MORF4L2	4.46E-11	-1.441555577	0.025	0.132	1.63E-06
ALDH2	4.61E-11	-0.38772015	0.069	0.216	1.69E-06
IL2RA	4.62E-11	-0.52647138	0.121	0.299	1.69E-06
AKR1A1	4.62E-11	-0.345469329	0.093	0.259	1.69E-06
GLIPR2	4.87E-11	-0.420875568	0.057	0.194	1.78E-06
LINC01619	5.16E-11	-0.485090264	0.091	0.251	1.89E-06
TMEM236	5.16E-11	-0.511808268	0.059	0.195	1.89E-06
RELL1	5.30E-11	-0.256842339	0.199	0.437	1.94E-06
ZNF814	5.38E-11	-0.787514742	0.044	0.171	1.97E-06
SLC6A6	5.54E-11	-0.328023326	0.08	0.237	2.03E-06
KRAS	5.73E-11	-0.381905966	0.066	0.209	2.10E-06
DCLRE1C	6.05E-11	-0.393149863	0.064	0.206	2.22E-06
DDHD1	6.11E-11	-0.288633944	0.096	0.265	2.24E-06
UBQLN1	6.14E-11	-0.312269174	0.066	0.209	2.25E-06
ETFDH	6.33E-11	-1.473851979	0.018	0.116	2.32E-06
ENSA	6.33E-11	-0.31325042	0.089	0.251	2.32E-06
RMND5A	6.47E-11	-0.428905707	0.057	0.194	2.37E-06
ZBTB8OS	6.65E-11	-0.378518363	0.066	0.209	2.43E-06
SPG21	6.73E-11	-0.284384034	0.064	0.208	2.46E-06
PICK1	6.90E-11	-0.721844475	0.028	0.138	2.52E-06
ATP5F1C	7.03E-11	-0.329214543	0.06	0.2	2.57E-06
RPL6	7.22E-11	-4.98787773	0.002	0.078	2.64E-06
CRYBG1	7.24E-11	-0.30186191	0.087	0.247	2.65E-06
TMEM41B	7.45E-11	-0.312619847	0.077	0.229	2.73E-06
TMEM39A	7.93E-11	-0.336409432	0.073	0.223	2.90E-06
GTF2F2	7.94E-11	-0.258922319	0.1	0.27	2.91E-06
PTMA	8.18E-11	-1.365024374	0.016	0.112	2.99E-06
HSDL2	8.24E-11	-0.313184545	0.085	0.247	3.02E-06
EPB41L3	8.26E-11	-0.34114575	0.39	0.704	3.02E-06
ADH5	8.39E-11	-1.007386389	0.025	0.13	3.07E-06
TMEM63A	8.64E-11	-0.256945278	0.059	0.197	3.16E-06
STOM	8.85E-11	-0.821697048	0.037	0.155	3.24E-06
ZNF251	9.07E-11	-0.312626421	0.071	0.219	3.32E-06
SCP2	9.13E-11	-0.412531024	0.077	0.228	3.34E-06
KATNAL1	9.35E-11	-1.359608915	0.018	0.115	3.42E-06
BCAP29	9.71E-11	-0.977649087	0.027	0.133	3.55E-06
GNPTG	1.03E-10	-0.964028789	0.028	0.136	3.78E-06
JAZF1	1.04E-10	-0.280338679	0.272	0.54	3.81E-06
TMEM161B-AS1	1.05E-10	-0.378293539	0.087	0.245	3.84E-06
TCN2	1.06E-10	-1.080523961	0.025	0.129	3.89E-06
ACADM	1.07E-10	-0.864481472	0.048	0.174	3.91E-06
NIBAN1	1.11E-10	-0.798647428	0.064	0.2	4.05E-06
MIR4435-2HG	1.11E-10	-0.867908989	0.039	0.157	4.06E-06
P4HB	1.13E-10	-0.56941247	0.041	0.161	4.12E-06
MGLL	1.16E-10	-0.252730513	0.114	0.29	4.26E-06
CCNC	1.18E-10	-0.539472152	0.069	0.212	4.33E-06
EGLN1	1.20E-10	-0.274843109	0.085	0.242	4.40E-06
ANKRD13A	1.22E-10	-0.602391588	0.055	0.188	4.45E-06
CST3	1.26E-10	-1.128165675	0.025	0.129	4.61E-06
KPNA6	1.29E-10	-0.353572473	0.098	0.262	4.71E-06
SDHA	1.30E-10	-0.375273214	0.062	0.2	4.77E-06
SLC16A3	1.31E-10	-0.794852164	0.03	0.14	4.78E-06
TSC22D1	1.31E-10	-1.331092084	0.023	0.124	4.80E-06
KLHL7	1.31E-10	-1.737703444	0.018	0.113	4.81E-06
MTCH2	1.37E-10	-0.288147332	0.053	0.184	5.01E-06
SNCA	1.41E-10	-0.287490877	0.144	0.338	5.17E-06
VPS13A	1.47E-10	-0.68251487	0.036	0.149	5.37E-06
ATAD1	1.52E-10	-0.544180271	0.048	0.174	5.56E-06
PSTPIP1	1.56E-10	-0.291445012	0.064	0.203	5.70E-06
RHOU	1.57E-10	-1.034868404	0.028	0.135	5.75E-06
ELMO1-AS1	1.75E-10	-1.037182595	0.03	0.138	6.39E-06
APBB2	1.76E-10	-1.701660381	0.023	0.122	6.44E-06
TFRC	1.76E-10	-0.288652042	0.13	0.31	6.44E-06
CCDC69	1.79E-10	-1.467258189	0.016	0.109	6.55E-06
AL731577.2	1.82E-10	-0.303646166	0.068	0.209	6.68E-06
IL15	1.83E-10	-0.271369719	0.121	0.299	6.71E-06
SLC25A43	1.84E-10	-0.741772605	0.048	0.172	6.75E-06
PPWD1	1.89E-10	-0.413812922	0.053	0.183	6.91E-06
TERF2	1.90E-10	-0.422493582	0.055	0.186	6.95E-06
ACVR1B	1.93E-10	-0.831871942	0.034	0.144	7.05E-06
ZBTB40	1.95E-10	-0.459364095	0.055	0.186	7.15E-06
DDX10	2.00E-10	-0.312739268	0.064	0.202	7.32E-06
CHUK	2.04E-10	-0.873830255	0.025	0.127	7.46E-06
S100PBP	2.16E-10	-0.263943633	0.087	0.242	7.92E-06
SLC25A25	2.24E-10	-0.30033235	0.057	0.188	8.21E-06
ORC4	2.38E-10	-0.415095187	0.055	0.184	8.70E-06
ABCG1	2.38E-10	-0.497305602	0.057	0.188	8.71E-06
ASAP2	2.40E-10	-1.035529954	0.03	0.136	8.80E-06
SERPINB1	2.41E-10	-0.509299004	0.059	0.192	8.82E-06
SLC16A1-AS1	2.42E-10	-0.651988282	0.075	0.219	8.87E-06
PRORP	2.43E-10	-0.334112556	0.094	0.253	8.89E-06
AC092640.1	2.44E-10	-0.72498686	0.041	0.158	8.94E-06
MXD1	2.46E-10	-0.633535749	0.046	0.167	9.00E-06
USP31	2.46E-10	-0.604898993	0.034	0.144	9.01E-06
KANK2	2.47E-10	-1.221112929	0.023	0.122	9.04E-06
CDC42EP3	2.51E-10	-1.297627395	0.023	0.122	9.19E-06
DLG2	2.51E-10	-2.041509204	0.018	0.11	9.20E-06
SMIM4	2.51E-10	-0.580654903	0.064	0.2	9.20E-06
NORAD	2.55E-10	-2.584812751	0.007	0.087	9.33E-06
MT-CYB	2.72E-10	-1.164934854	0.02	0.115	9.97E-06
SUCLG1	2.78E-10	-1.007393408	0.023	0.122	1.02E-05
WDR49	2.78E-10	-0.96684982	0.046	0.166	1.02E-05
CYBRD1	2.94E-10	-0.417838812	0.103	0.268	1.08E-05
ATG4B	3.12E-10	-0.308734632	0.062	0.195	1.14E-05
SIAH2	3.14E-10	-0.697076191	0.053	0.18	1.15E-05
MRPS25	3.15E-10	-0.851644922	0.03	0.136	1.15E-05
PRKAR2B	3.16E-10	-1.029132906	0.034	0.143	1.16E-05
GTF2IRD1	3.20E-10	-0.550948904	0.053	0.18	1.17E-05
EIF1AX	3.29E-10	-0.914376832	0.025	0.126	1.21E-05
GRSF1	3.31E-10	-0.49922672	0.046	0.167	1.21E-05
CC2D2A	3.43E-10	-0.968895991	0.028	0.132	1.26E-05
LINC01473	3.49E-10	-0.425521589	0.093	0.247	1.28E-05
ERI1	3.54E-10	-0.557305278	0.053	0.178	1.30E-05
PLCB1	3.56E-10	-0.417277511	0.084	0.228	1.30E-05
ADGRG6	3.66E-10	-0.37817218	0.114	0.284	1.34E-05
GSTO1	3.66E-10	-0.767370675	0.034	0.143	1.34E-05
SLC4A8	3.67E-10	-0.511864803	0.055	0.183	1.34E-05
CLCN3	3.74E-10	-0.353078943	0.085	0.237	1.37E-05
DENND5B	3.86E-10	-0.976037461	0.048	0.167	1.41E-05
GOLGA3	3.98E-10	-0.350520056	0.046	0.167	1.46E-05
HSP90B1	4.15E-10	-0.306383535	0.078	0.223	1.52E-05
SPTAN1	4.20E-10	-0.974823115	0.025	0.124	1.54E-05
BROX	4.25E-10	-0.445061204	0.066	0.2	1.56E-05
SLC7A8	4.26E-10	-0.452963455	0.091	0.243	1.56E-05
MT-ND5	4.28E-10	-1.814068075	0.012	0.098	1.57E-05
SYTL3	4.57E-10	-0.803765408	0.06	0.189	1.67E-05
C5	4.59E-10	-0.44468042	0.034	0.143	1.68E-05
LRRC58	4.68E-10	-0.903202095	0.032	0.138	1.71E-05
RALB	4.73E-10	-0.25059039	0.064	0.198	1.73E-05
ENPP4	4.75E-10	-2.200115019	0.007	0.085	1.74E-05
TMEM62	4.79E-10	-0.300704169	0.071	0.211	1.75E-05
SVIL	5.09E-10	-1.853008319	0.005	0.081	1.86E-05
AC008771.1	5.16E-10	-0.408865873	0.059	0.188	1.89E-05
SRSF10	5.36E-10	0.250691519	0.085	0.237	1.96E-05
MRRF	5.57E-10	-0.322233364	0.053	0.178	2.04E-05
VCAN	5.58E-10	-0.728256779	0.11	0.262	2.04E-05
FRMD3	5.70E-10	-1.053219033	0.03	0.133	2.09E-05
EFL1	5.74E-10	-0.462903708	0.069	0.206	2.10E-05
LNPK	5.78E-10	-0.676922759	0.055	0.181	2.11E-05
PDIA3	6.15E-10	-0.590059194	0.05	0.171	2.25E-05
DEPDC5	6.19E-10	-0.447057881	0.064	0.197	2.27E-05
FLOT2	6.23E-10	-0.953246353	0.032	0.136	2.28E-05
ITPKC	6.62E-10	-0.608997105	0.048	0.167	2.42E-05
TNIK	6.81E-10	-1.928204611	0.012	0.096	2.49E-05
AL139260.1	6.85E-10	-0.414167331	0.087	0.236	2.51E-05
SLC22A15	6.88E-10	-0.268082208	0.085	0.233	2.52E-05
TMEM170B	6.91E-10	-0.297837473	0.06	0.189	2.53E-05
AK3	7.01E-10	-2.460757063	0.007	0.084	2.57E-05
DNAJC15	7.03E-10	-0.291950171	0.069	0.206	2.57E-05
FES	8.15E-10	-0.254402183	0.069	0.206	2.98E-05
PLEKHA5	8.36E-10	-1.706823672	0.02	0.11	3.06E-05
ACVR1	8.37E-10	-0.420974215	0.066	0.198	3.06E-05
C18orf25	8.39E-10	-0.478110712	0.068	0.202	3.07E-05
ZNF493	8.41E-10	-0.755883536	0.032	0.136	3.08E-05
GLRX	8.66E-10	-0.673046359	0.046	0.163	3.17E-05
C11orf49	8.70E-10	-0.479898606	0.075	0.212	3.18E-05
YBX1	8.87E-10	-0.413329115	0.053	0.177	3.25E-05
LCLAT1	9.37E-10	-0.94020756	0.021	0.115	3.43E-05
GUSB	9.39E-10	-0.790113019	0.028	0.129	3.44E-05
PPP1R12C	1.01E-09	-0.866654423	0.023	0.118	3.68E-05
RAB31	1.01E-09	-0.264966399	0.468	0.805	3.69E-05
WDR81	1.01E-09	-0.339793095	0.06	0.189	3.70E-05
TES	1.02E-09	-0.553699267	0.039	0.149	3.75E-05
CCDC186	1.09E-09	-0.591379725	0.059	0.184	3.98E-05
CD63	1.12E-09	-1.055737799	0.02	0.11	4.10E-05
ARSG	1.13E-09	-0.849498263	0.032	0.135	4.12E-05
ASCC2	1.13E-09	-0.26538313	0.06	0.189	4.12E-05
MTMR12	1.13E-09	-0.267876241	0.062	0.191	4.15E-05
RILPL1	1.14E-09	-1.351387192	0.028	0.127	4.16E-05
MCC	1.15E-09	-0.667891582	0.041	0.152	4.23E-05
PSMD14	1.18E-09	-0.561843908	0.05	0.167	4.33E-05
OLA1	1.19E-09	-0.261616107	0.112	0.276	4.35E-05
LMNA	1.21E-09	-0.451467524	0.055	0.177	4.43E-05
SLC30A5	1.22E-09	-0.430930828	0.06	0.188	4.46E-05
DOCK3	1.23E-09	-5.486064203	0.002	0.068	4.51E-05
FDPS	1.25E-09	-0.430103266	0.039	0.149	4.58E-05
DDX24	1.32E-09	-0.564043961	0.044	0.158	4.82E-05
IPO9-AS1	1.34E-09	-1.694026682	0.014	0.098	4.91E-05
TMED8	1.39E-09	-0.935722918	0.028	0.127	5.10E-05
AZI2	1.40E-09	-0.308502314	0.078	0.219	5.14E-05
PNPLA8	1.42E-09	-0.270704041	0.057	0.181	5.20E-05
ZCCHC14	1.49E-09	-0.373453945	0.068	0.2	5.44E-05
HMOX1	1.57E-09	-0.768576605	0.044	0.157	5.75E-05
STX18	1.57E-09	-0.270019015	0.091	0.24	5.75E-05
ATP6V1D	1.68E-09	-0.53433788	0.052	0.169	6.14E-05
MED17	1.71E-09	-0.513274547	0.041	0.15	6.24E-05
HOOK2	1.79E-09	-0.94141082	0.02	0.109	6.54E-05
EXOG	1.79E-09	-0.884874179	0.016	0.101	6.56E-05
SMARCE1	1.92E-09	-0.50840937	0.03	0.13	7.02E-05
VPS37A	1.95E-09	-0.302016352	0.066	0.195	7.13E-05
CEP68	1.97E-09	-0.372077417	0.073	0.208	7.23E-05
NRSN2-AS1	2.07E-09	-2.042935625	0.005	0.076	7.59E-05
TPM4	2.08E-09	-0.267344809	0.073	0.206	7.63E-05
NEURL2	2.13E-09	-0.610230476	0.044	0.155	7.80E-05
CMSS1	2.13E-09	-0.427539369	0.121	0.282	7.81E-05
NUP133	2.14E-09	-0.309106506	0.059	0.183	7.84E-05
IPO11	2.17E-09	-0.650446183	0.037	0.143	7.93E-05
ZCCHC17	2.19E-09	-0.480668207	0.052	0.169	8.03E-05
EMP3	2.22E-09	-0.690389385	0.028	0.126	8.11E-05
ZNF25	2.27E-09	-0.505561399	0.028	0.126	8.29E-05
PROS1	2.34E-09	-0.373587522	0.068	0.197	8.55E-05
CDC37L1	2.34E-09	-1.549364681	0.014	0.096	8.58E-05
CNNM2	2.35E-09	-0.477993537	0.059	0.18	8.60E-05
RPL10	2.37E-09	-1.000427632	0.018	0.104	8.66E-05
SHE	2.41E-09	-0.646942361	0.037	0.143	8.80E-05
PAM16	2.42E-09	-0.810791101	0.03	0.129	8.86E-05
NDUFAF2	2.42E-09	-0.421273592	0.073	0.205	8.88E-05
ELK4	2.43E-09	-0.679370307	0.037	0.143	8.89E-05
ZFYVE28	2.50E-09	-0.383866937	0.057	0.178	9.16E-05
HMGB1	2.65E-09	-0.320034428	0.073	0.206	9.70E-05
NUP42	2.67E-09	-0.263190722	0.077	0.212	9.76E-05
AC011933.4	2.78E-09	-0.392222327	0.066	0.194	0.000101898
PDE3B	2.85E-09	-0.263460883	0.215	0.437	0.00010415
UNC13B	2.86E-09	-0.355210943	0.078	0.214	0.000104608
ZNF746	2.91E-09	-0.558416805	0.044	0.155	0.000106577
CASC4	2.93E-09	0.268815761	0.178	0.394	0.00010712
CRAMP1	2.93E-09	-0.322463501	0.06	0.184	0.000107231
YWHAQ	2.95E-09	-0.537801572	0.044	0.155	0.00010801
HDHD5	3.08E-09	-0.66269659	0.036	0.138	0.000112552
SLC7A6	3.08E-09	-0.327068395	0.057	0.178	0.000112737
PPP2CB	3.18E-09	-0.379819555	0.078	0.216	0.000116294
CTDSP1	3.24E-09	-0.51911794	0.036	0.138	0.000118638
CCDC82	3.25E-09	-0.277005156	0.066	0.194	0.000119069
GOLGA5	3.32E-09	-0.371254606	0.046	0.158	0.000121394
H3F3A	3.32E-09	-0.259214728	0.077	0.212	0.000121442
DCP1B	3.32E-09	-1.770480495	0.011	0.087	0.000121568
MAP4K3-DT	3.33E-09	-0.481744504	0.048	0.161	0.000121877
C1QC	3.34E-09	-0.457697132	0.062	0.186	0.000122117
RPS27L	3.37E-09	-0.367490881	0.044	0.155	0.00012318
TMOD1	3.43E-09	-1.547788374	0.014	0.095	0.000125714
SERBP1	3.50E-09	-0.645376759	0.039	0.144	0.000128127
AC012150.1	3.53E-09	-0.96629524	0.027	0.119	0.000129376
SLC25A46	3.54E-09	-0.335180011	0.091	0.236	0.000129469
ACTB	3.54E-09	-1.225812551	0.014	0.095	0.000129537
ARSD	3.57E-09	-0.791592743	0.023	0.113	0.000130637
DIS3L	3.62E-09	-0.455294647	0.046	0.157	0.000132503
SCRG1	3.71E-09	-1.064883347	0.02	0.105	0.000135888
STARD4	3.75E-09	-1.012984531	0.018	0.102	0.000137117
FGL2	3.81E-09	-0.258040645	0.073	0.205	0.000139533
GLRX3	3.87E-09	-0.417633743	0.059	0.18	0.000141502
RSPH3	3.90E-09	-0.809745497	0.023	0.113	0.000142609
TRIM33	3.91E-09	0.254633071	0.183	0.408	0.000143219
TSEN15	3.94E-09	-0.890724545	0.025	0.116	0.000144127
HSPD1	3.98E-09	-0.441443223	0.034	0.133	0.000145698
DLEU2	3.99E-09	-0.362170306	0.673	0.915	0.000145991
RTCA	4.03E-09	-0.262293543	0.06	0.183	0.00014742
NQO2	4.03E-09	-0.415261062	0.064	0.189	0.000147501
AVIL	4.05E-09	-0.399462583	0.044	0.153	0.000148119
ELOVL5	4.07E-09	-0.347808155	0.05	0.164	0.000148935
ABHD6	4.09E-09	-0.679695921	0.043	0.149	0.000149731
PES1	4.09E-09	-0.610945403	0.032	0.13	0.000149793
PHRF1	4.09E-09	-0.385585208	0.03	0.127	0.000149857
AHI1	4.29E-09	-0.30257203	0.057	0.175	0.000156914
ACO1	4.36E-09	-0.921691651	0.025	0.116	0.000159525
B3GNTL1	4.36E-09	-1.032867527	0.028	0.122	0.000159691
B4GALT5	4.43E-09	-0.399321739	0.078	0.209	0.000162054
FIP1L1	4.47E-09	-0.263980339	0.101	0.254	0.000163772
CCDC141	4.50E-09	-0.328722741	0.201	0.395	0.000164829
PTPN4	4.54E-09	-0.392781221	0.057	0.175	0.00016634
IRF8	4.56E-09	-0.34558007	0.059	0.178	0.000166988
CAPS2	4.67E-09	-0.440611992	0.059	0.178	0.000170979
JADE1	4.68E-09	-2.2120011	0.007	0.078	0.000171351
PTER	4.76E-09	-0.309331588	0.059	0.178	0.0001743
ZNF565	5.00E-09	-0.565967597	0.041	0.146	0.000183042
STMP1	5.00E-09	-0.628666883	0.036	0.136	0.000183134
SHB	5.09E-09	-0.968711414	0.03	0.126	0.000186177
FYTTD1	5.14E-09	-0.942046672	0.021	0.109	0.00018807
C5AR1	5.18E-09	-0.261831862	0.082	0.219	0.000189521
USP3-AS1	5.47E-09	-0.450384516	0.041	0.146	0.000200087
REEP3	5.75E-09	-0.280154691	0.077	0.209	0.000210333
GNG10	5.85E-09	-1.103968392	0.025	0.115	0.000214058
TKT	5.86E-09	-0.601456374	0.037	0.14	0.000214585
SNAP29	5.98E-09	-0.312405868	0.043	0.149	0.000219042
VIM	6.01E-09	-0.891285678	0.027	0.118	0.000220109
REST	6.16E-09	-0.443780366	0.039	0.143	0.000225411
ATG3	6.25E-09	-0.493748073	0.053	0.167	0.000228919
TTN	6.32E-09	-0.414170973	0.139	0.295	0.000231167
POGK	6.35E-09	-0.9235263	0.02	0.104	0.000232542
TAF1B	6.48E-09	-0.419239989	0.053	0.167	0.000237045
ARHGAP26	6.52E-09	-0.30604119	0.56	0.87	0.000238561
KDM5B	6.58E-09	-0.311439242	0.052	0.166	0.000240764
VPS9D1	6.59E-09	-0.634630932	0.034	0.132	0.000241273
CRISPLD2	6.60E-09	-1.830949645	0.009	0.081	0.000241675
NLRC5	6.75E-09	-0.318560763	0.055	0.171	0.00024719
RNF41	6.83E-09	-0.817896186	0.028	0.121	0.000249878
S100A9	6.83E-09	-1.498528225	0.012	0.088	0.00024995
FAM20B	6.92E-09	-0.727781024	0.039	0.141	0.000253342
SEMA4B	6.95E-09	-1.190653933	0.016	0.096	0.000254451
MLKL	6.96E-09	-0.299336851	0.078	0.212	0.000254624
ERGIC2	7.07E-09	-0.378711991	0.044	0.152	0.000258702
NSUN2	7.10E-09	-0.264449981	0.053	0.169	0.000259894
BLOC1S6	7.18E-09	-0.445552555	0.057	0.174	0.000262687
LRRC8B	7.18E-09	-0.710537359	0.041	0.144	0.000262918
PDIA6	7.29E-09	-0.3795758	0.046	0.155	0.000266839
CAPNS1	7.30E-09	-2.230549671	0.007	0.076	0.000267306
ZNF564	7.42E-09	-0.466737557	0.039	0.141	0.000271494
RFX2	7.44E-09	-0.608084973	0.064	0.184	0.000272271
TTLL11	7.48E-09	-1.026463792	0.023	0.11	0.000273739
AC005037.1	7.55E-09	-1.49389126	0.014	0.091	0.000276293
ATG13	7.55E-09	-0.315531906	0.052	0.164	0.00027652
DDX6	7.76E-09	0.272395689	0.142	0.324	0.000283844
SLC33A1	8.19E-09	-0.343686962	0.053	0.167	0.000299911
ARL6IP6	8.23E-09	-0.577462471	0.044	0.15	0.000301281
RORA	8.27E-09	-2.551920472	0.005	0.071	0.000302753
ARMC10	8.29E-09	-0.740746849	0.028	0.121	0.000303291
DLD	8.43E-09	-0.437496167	0.043	0.147	0.00030839
ZNF529-AS1	8.86E-09	-0.798324663	0.03	0.124	0.000324254
GBP2	9.05E-09	-0.490234442	0.044	0.15	0.000331179
EIF2AK3	9.14E-09	-0.643824907	0.057	0.172	0.000334409
CALR	9.22E-09	-1.257239525	0.014	0.091	0.000337547
DGKG	9.86E-09	-1.053369309	0.021	0.105	0.000361066
PSMA6	9.89E-09	-0.507695918	0.059	0.175	0.000361954
CREB5	9.92E-09	-0.335523112	0.153	0.33	0.000363017
SNTB2	1.01E-08	-0.261534518	0.064	0.184	0.000368797
LILRB4	1.02E-08	-0.519109979	0.043	0.147	0.000372582
ACAT1	1.02E-08	-1.136693062	0.016	0.095	0.000374504
TEX2	1.03E-08	-0.484807413	0.062	0.181	0.000378389
PLBD2	1.05E-08	-0.617833749	0.027	0.116	0.000385348
CD93	1.06E-08	-0.416099435	0.057	0.172	0.000387036
ARL17A	1.11E-08	-0.544772584	0.034	0.13	0.000406245
PDE2A	1.13E-08	-0.950747554	0.016	0.095	0.000412316
NBPF14	1.14E-08	-0.631811883	0.037	0.136	0.000418514
TALDO1	1.17E-08	-0.675768509	0.03	0.122	0.000426919
UPP1	1.17E-08	-0.379309567	0.036	0.133	0.000427379
GTPBP10	1.17E-08	-0.346746635	0.057	0.172	0.000428725
RPE	1.18E-08	-0.319849152	0.052	0.163	0.000432696
CHMP4B	1.23E-08	-0.351120321	0.036	0.133	0.000449934
MCCC2	1.27E-08	-0.745240954	0.03	0.122	0.000463272
CRCP	1.28E-08	-0.336039282	0.039	0.14	0.000468568
PLPP3	1.30E-08	-1.100969043	0.02	0.101	0.000475337
PPME1	1.31E-08	-0.439446329	0.041	0.143	0.000479544
ATP8A1	1.31E-08	-0.334615333	0.043	0.146	0.000480876
AC109927.1	1.32E-08	-0.343722823	0.055	0.167	0.000483726
HSPA5	1.35E-08	-1.159354685	0.011	0.082	0.000495567
TRIM56	1.36E-08	0.263811254	0.126	0.296	0.000498402
LDHA	1.38E-08	-1.146585143	0.014	0.09	0.000504312
HPS1	1.40E-08	-0.336418163	0.044	0.149	0.000511295
ZBTB25	1.43E-08	-0.401829572	0.05	0.158	0.000523002
PLIN2	1.49E-08	-0.675211507	0.036	0.132	0.0005466
IDS	1.50E-08	-0.272574985	0.048	0.155	0.000549294
VTI1B	1.52E-08	-0.519251933	0.043	0.146	0.000555591
RBBP5	1.73E-08	-0.572331848	0.027	0.115	0.000633095
ZADH2	1.79E-08	-0.264157967	0.06	0.177	0.00065371
DDX18	1.83E-08	-0.281962563	0.039	0.138	0.000670086
PKP4	1.84E-08	-0.780369264	0.037	0.133	0.000674305
PDE5A	1.85E-08	-2.910169193	0.005	0.068	0.000677621
CCNL1	1.93E-08	0.252631802	0.181	0.394	0.000707622
ZNF143	1.95E-08	-0.41602498	0.039	0.138	0.000713728
CAMTA2	2.00E-08	-0.676011636	0.03	0.121	0.00073251
GNE	2.01E-08	-0.530460979	0.037	0.133	0.000734492
NSUN4	2.05E-08	-0.505382384	0.036	0.13	0.000748538
TMX2	2.05E-08	-0.503613983	0.03	0.121	0.000749204
HMGB2	2.11E-08	-3.259746645	0.004	0.064	0.000773457
S100A6	2.13E-08	-6.513314315	0	0.054	0.000781087
BLM	2.16E-08	-1.28137504	0.014	0.088	0.000790428
AL357153.2	2.22E-08	-1.383249174	0.014	0.088	0.000813911
MFSD14A	2.23E-08	-0.301575624	0.06	0.175	0.000817519
RNF175	2.26E-08	-0.95998968	0.028	0.116	0.00082679
ZC3H12D	2.26E-08	-0.510232162	0.048	0.152	0.000828404
VDR	2.32E-08	-3.510975097	0.002	0.059	0.000849359
ZNF680	2.35E-08	-0.457349177	0.05	0.157	0.000859739
YTHDC2	2.41E-08	0.263690954	0.185	0.4	0.000882053
MTX2	2.42E-08	-0.441845405	0.06	0.175	0.000886794
NDRG3	2.44E-08	-0.982563999	0.021	0.102	0.000892537
TRAK2	2.45E-08	-0.870754607	0.028	0.116	0.000896669
TP53INP1	2.53E-08	-0.541756571	0.041	0.14	0.000925922
LSM14A	2.69E-08	0.277871468	0.206	0.434	0.000986021
ARHGEF11	2.88E-08	0.278391237	0.165	0.361	0.001055743
MR1	2.94E-08	-0.27602799	0.05	0.155	0.001075349
ARPP19	2.98E-08	-0.627818026	0.036	0.129	0.001092248
SEPTIN10	3.02E-08	-0.572790395	0.027	0.112	0.0011064
UBA6-AS1	3.05E-08	-0.724578593	0.043	0.141	0.001114627
RNASEK	3.07E-08	-0.43283156	0.03	0.119	0.001124974
CNIH3	3.17E-08	-0.266053906	0.048	0.152	0.001160712
UBE2D1	3.18E-08	-0.657745222	0.048	0.15	0.001162209
IFI30	3.19E-08	-0.779888416	0.025	0.109	0.001167967
ZNF330	3.21E-08	-0.416818199	0.05	0.155	0.001173704
CTC1	3.31E-08	-0.407971062	0.023	0.105	0.001210228
IL15RA	3.49E-08	-0.333386933	0.046	0.147	0.001275845
AC002463.1	3.51E-08	-0.354154104	0.044	0.146	0.001285523
AP1G1	3.58E-08	0.273887319	0.144	0.322	0.001309928
RALY	3.73E-08	0.294248335	0.146	0.327	0.001363413
S100A4	3.73E-08	-1.896255477	0.004	0.062	0.0013651
IL1RAP	3.95E-08	-0.459192266	0.082	0.206	0.001443971
ASPSCR1	3.97E-08	-0.674174156	0.028	0.115	0.001452289
TRPV4	3.98E-08	-0.934594898	0.021	0.101	0.00145505
PRKAR1A	4.04E-08	-0.35176288	0.064	0.178	0.001477674
TMEM41A	4.04E-08	-1.141065036	0.016	0.09	0.001480158
AC008957.2	4.10E-08	-0.517099863	0.039	0.133	0.001499543
FAM241A	4.21E-08	-0.910197783	0.021	0.101	0.001539461
MFSD8	4.21E-08	-0.263919609	0.066	0.181	0.001542262
AC079142.1	4.22E-08	-1.076090211	0.037	0.129	0.001545639
GABPB1	4.38E-08	-0.296072307	0.048	0.15	0.001604812
AC096711.2	4.42E-08	-0.70035952	0.037	0.13	0.001617922
SEC16A	4.46E-08	-0.351399904	0.043	0.141	0.001631457
TNFAIP3	4.53E-08	-0.464070788	0.032	0.121	0.00165933
PON2	4.55E-08	-0.258768222	0.052	0.157	0.001666592
COX20	4.56E-08	-0.542986772	0.034	0.124	0.001669924
CCSER1	4.57E-08	-0.48719774	0.053	0.158	0.001673311
C16orf72	4.74E-08	-0.402221101	0.043	0.141	0.001733161
TCAF2	4.77E-08	-2.009038967	0.007	0.07	0.00174755
RAB4A	4.91E-08	-0.462781253	0.034	0.124	0.001797276
LIMK2	5.04E-08	-0.560397212	0.043	0.14	0.001844589
ZNF587B	5.07E-08	-0.383793234	0.041	0.136	0.001856211
CDKL5	5.09E-08	-0.596076946	0.048	0.149	0.001863181
AC087672.2	5.11E-08	-0.544002473	0.052	0.155	0.001869502
ZNF704	5.19E-08	-1.072979024	0.032	0.119	0.001899073
PTPN22	5.23E-08	-0.402168309	0.055	0.161	0.001915475
POC5	5.32E-08	-0.526426795	0.037	0.13	0.001946573
ATP13A2	5.32E-08	-0.771920946	0.02	0.096	0.001948612
CENPE	5.50E-08	-1.240538926	0.011	0.078	0.002011851
TSPO	5.50E-08	-4.824436978	0.002	0.056	0.002012486
NREP	5.52E-08	-0.704627285	0.027	0.11	0.002018962
ZC3H3	5.59E-08	-0.462079585	0.066	0.18	0.002044434
NECAP2	5.64E-08	-0.410167566	0.05	0.152	0.002064023
SH2D4A	5.64E-08	-0.768323252	0.021	0.099	0.002064107
C1RL	5.77E-08	-0.629336732	0.027	0.11	0.002113491
TCAF1	5.79E-08	-0.545833145	0.027	0.11	0.002117889
TSTD3	5.84E-08	-0.275460728	0.048	0.149	0.00213879
IFT80	5.88E-08	-0.691929556	0.028	0.113	0.002152054
BNIP3	5.96E-08	-2.227091936	0.004	0.06	0.002182991
SKP1	5.98E-08	-0.280141187	0.039	0.133	0.002188556
SLC25A3	6.00E-08	-2.725718234	0.002	0.056	0.00219525
SURF4	6.08E-08	-1.686707988	0.009	0.073	0.002224791
RUSC2	6.09E-08	-0.824972471	0.036	0.126	0.002230098
SSBP4	6.11E-08	-0.622941451	0.032	0.119	0.002237281
LAMA2	6.22E-08	-1.869721126	0.009	0.073	0.002278071
CGAS	6.30E-08	-0.418246079	0.043	0.14	0.002305508
TBC1D10A	6.43E-08	-0.482324941	0.032	0.119	0.002353143
TMEM161B	6.45E-08	-0.305089207	0.052	0.155	0.002360919
DEDD	6.66E-08	-1.057728425	0.018	0.091	0.002439415
CD68	6.67E-08	-0.561378826	0.03	0.116	0.002441797
ZHX3	6.69E-08	-0.51542648	0.037	0.129	0.002448786
IKZF5	6.74E-08	-0.308611051	0.028	0.113	0.002467278
CCNT1	6.89E-08	-0.423833035	0.032	0.119	0.002521674
TGFB1	7.09E-08	0.361692022	0.167	0.358	0.002594965
FANCC	7.31E-08	-0.612011336	0.053	0.157	0.002677016
VDAC3	7.38E-08	-0.450891822	0.034	0.122	0.002702695
RPS24	7.79E-08	-1.500497922	0.011	0.076	0.002852779
BASP1	7.94E-08	-0.676144456	0.041	0.133	0.002905965
NOL9	7.96E-08	-0.388881477	0.037	0.129	0.002914016
IDH1	8.02E-08	-0.356526602	0.053	0.157	0.00293465
EMC10	8.07E-08	-0.88492866	0.02	0.095	0.002953385
PURB	8.24E-08	-0.709801421	0.03	0.115	0.003015587
MCEE	8.26E-08	-0.590408954	0.025	0.105	0.003022185
KCNE3	8.27E-08	-0.647307604	0.021	0.098	0.003026382
PIK3R3	8.31E-08	-0.786976896	0.03	0.115	0.003039835
EXOSC3	8.61E-08	-0.441852646	0.028	0.112	0.003151096
NOD2	8.61E-08	-0.443584559	0.027	0.109	0.003151786
CPD	8.79E-08	-0.374051969	0.044	0.141	0.003215666
ANKRD6	8.90E-08	-0.541597292	0.048	0.147	0.003255739
POLI	9.01E-08	-0.361115453	0.043	0.138	0.003297049
CYREN	9.12E-08	-0.283388049	0.062	0.171	0.003338915
MAGED1	9.30E-08	-0.353691594	0.05	0.15	0.003402653
ACSF2	9.31E-08	-0.792802861	0.03	0.115	0.003406562
MEGF9	9.72E-08	0.35555333	0.142	0.307	0.003558828
ATPAF1	9.79E-08	-0.879952372	0.016	0.087	0.003582644
SLC31A2	9.87E-08	-0.747353625	0.032	0.118	0.003611862
LYZ	9.90E-08	-0.25774075	0.064	0.174	0.003624774
TAF7	9.99E-08	-0.681011283	0.036	0.124	0.003654745
GASK1A	1.00E-07	-0.456308319	0.043	0.136	0.003666405
DNAJC17	1.02E-07	-0.518127703	0.036	0.124	0.003742821
TMTC2	1.03E-07	-0.399645932	0.062	0.171	0.00376581
TMEM71	1.05E-07	-0.554464712	0.034	0.121	0.003827006
MLH3	1.06E-07	-0.579667812	0.039	0.13	0.003869797
UCHL5	1.06E-07	-0.336476048	0.048	0.146	0.00387358
RNF4	1.07E-07	0.253521007	0.109	0.253	0.003908908
GRIK1	1.07E-07	-1.147675657	0.012	0.079	0.003933887
AC009060.1	1.09E-07	-0.387070271	0.037	0.127	0.004003969
TADA2A	1.09E-07	-0.424997056	0.055	0.158	0.004007143
UBXN11	1.12E-07	-0.338006328	0.034	0.121	0.004086231
ARL6IP5	1.14E-07	-0.531650761	0.039	0.13	0.004178619
GK5	1.16E-07	-0.923725428	0.028	0.11	0.004231527
LIMCH1	1.17E-07	-1.83146451	0.011	0.074	0.00429665
FGFR1OP	1.18E-07	-0.446181016	0.041	0.133	0.004322625
POC1B-AS1	1.20E-07	-1.151089387	0.02	0.093	0.004400001
ZNF189	1.20E-07	-0.27500237	0.041	0.133	0.00441013
HERPUD1	1.21E-07	0.328270774	0.181	0.375	0.004418679
UBE2O	1.21E-07	-0.414045758	0.044	0.14	0.004424767
MFN2	1.22E-07	-1.630913778	0.007	0.067	0.004459576
AC096564.1	1.27E-07	-1.524767191	0.011	0.074	0.004658513
HEBP2	1.30E-07	-1.283341019	0.011	0.074	0.004741513
DDX46	1.32E-07	0.287581401	0.135	0.299	0.00484699
EIF1	1.33E-07	-2.32709174	0.005	0.062	0.004862934
VPS29	1.34E-07	0.296168602	0.126	0.282	0.004907975
CLYBL	1.35E-07	-0.281169606	0.105	0.239	0.004934731
AP5M1	1.35E-07	-0.400055737	0.05	0.149	0.004935737
AC078845.1	1.35E-07	-0.270246868	0.055	0.157	0.004956759
LINC01184	1.38E-07	-0.586774553	0.059	0.163	0.005053248
PRRG1	1.39E-07	-0.712296407	0.023	0.099	0.005101665
WDR3	1.40E-07	-2.288862394	0.005	0.062	0.005115107
ARFGAP2	1.42E-07	-0.786093331	0.021	0.096	0.00520395
IFRD1	1.43E-07	-0.440512857	0.028	0.11	0.005228805
NOTCH2NLC	1.43E-07	-0.431350952	0.03	0.113	0.005240971
BMERB1	1.44E-07	-1.083367443	0.023	0.099	0.005255833
B3GLCT	1.44E-07	-4.731575817	0.002	0.053	0.005274876
ZNRF1	1.44E-07	-1.232537669	0.016	0.085	0.005283275
ZNF821	1.51E-07	-0.95533731	0.021	0.096	0.005529012
AC026202.2	1.53E-07	-1.102631289	0.016	0.085	0.005585276
ACTN1	1.53E-07	-1.224937184	0.018	0.088	0.005615238
ARL13B	1.55E-07	-0.281474246	0.048	0.144	0.005684035
DDX59	1.56E-07	-0.530851586	0.032	0.116	0.005726149
TFCP2L1	1.61E-07	-0.686139188	0.025	0.102	0.005891846
HERPUD2	1.62E-07	0.316426534	0.114	0.26	0.005919143
ATP6AP1L	1.62E-07	-1.467370925	0.009	0.07	0.005921804
CYTIP	1.62E-07	-0.288250917	0.053	0.155	0.00592266
DEAF1	1.64E-07	-0.288381964	0.052	0.15	0.006010947
CSNK2A2	1.65E-07	-0.544310382	0.036	0.122	0.00602138
ARFGEF2	1.65E-07	0.250076659	0.19	0.391	0.006021452
SERP1	1.67E-07	-0.299946512	0.041	0.132	0.006098508
STAM2	1.69E-07	0.251019591	0.155	0.329	0.006200081
LARGE1	1.72E-07	-0.443222964	0.071	0.18	0.006309321
TMCO1	1.73E-07	-0.444347024	0.037	0.126	0.006340596
VEZF1	1.76E-07	-0.251641378	0.039	0.129	0.006441056
OSBP	1.78E-07	-0.298893689	0.046	0.141	0.006500369
PIGL	1.78E-07	0.370696685	0.105	0.245	0.006512853
AZIN1	1.81E-07	0.251665199	0.06	0.167	0.006614447
AC243964.3	1.81E-07	-2.068379494	0.007	0.065	0.00662324
SUGP2	1.83E-07	0.254430871	0.132	0.291	0.006685696
PIR	1.83E-07	-1.904905716	0.011	0.073	0.006714316
MYLK-AS1	1.84E-07	-1.378397395	0.007	0.065	0.006749271
MT-CO2	1.85E-07	-1.103894144	0.014	0.081	0.006757534
EVI2B	1.90E-07	-0.251790716	0.053	0.153	0.006964556
MICAL3	1.92E-07	-1.457757929	0.007	0.065	0.007027192
MIR22HG	1.95E-07	-1.401622197	0.011	0.073	0.007131768
ACOT11	1.96E-07	-0.796419633	0.021	0.095	0.007156819
TTC14	1.97E-07	0.265124461	0.198	0.403	0.007199918
FGD5-AS1	1.97E-07	-0.622552626	0.028	0.109	0.007208815
CPNE3	2.04E-07	-1.71023406	0.011	0.073	0.007461208
CYB5B	2.04E-07	-0.556238557	0.034	0.118	0.007466208
TYW5	2.06E-07	-0.545609652	0.034	0.118	0.007552063
AMOTL1	2.07E-07	-2.084156809	0.005	0.06	0.007575625
NMNAT1	2.07E-07	-0.736029767	0.032	0.115	0.007592076
RBM14	2.11E-07	-0.628825067	0.039	0.127	0.007720936
MRPL19	2.11E-07	-1.372138374	0.016	0.084	0.007728688
PCTP	2.13E-07	-0.57829756	0.03	0.112	0.007778233
RASGRP3	2.13E-07	-1.249471914	0.016	0.084	0.007782342
ATP5MC2	2.17E-07	-0.846972729	0.023	0.098	0.007960468
PPP1R7	2.18E-07	-0.513193237	0.028	0.109	0.007980683
STARD8	2.22E-07	-0.509336222	0.041	0.13	0.008138005
TDRD10	2.23E-07	-0.450060335	0.044	0.136	0.008153205
CDYL2	2.29E-07	-0.500675045	0.036	0.121	0.008372937
RBM25	2.29E-07	0.314848794	0.219	0.448	0.008378521
FNTB	2.29E-07	-0.321438344	0.046	0.14	0.008389651
FP700111.1	2.29E-07	-0.51022887	0.027	0.104	0.008397601
PEX26	2.30E-07	-0.409348579	0.034	0.118	0.008432713
SUSD6	2.36E-07	0.270051195	0.27	0.53	0.008634749
HNRNPH3	2.39E-07	0.294913218	0.119	0.267	0.008734292
MFSD11	2.41E-07	0.278237511	0.116	0.262	0.008819453
H6PD	2.42E-07	-0.365943126	0.034	0.118	0.008842188
RBMS3-AS3	2.42E-07	-2.219338043	0.004	0.056	0.008869284
ANK2	2.43E-07	-3.817744964	0.002	0.051	0.008884027
NEK10	2.43E-07	-2.552475102	0.004	0.056	0.008895267
LYL1	2.45E-07	-1.372827355	0.012	0.076	0.008968256
TYW1	2.49E-07	0.26941527	0.126	0.279	0.009099252
PSMB2	2.51E-07	-1.316020026	0.012	0.076	0.009188464
VDAC1	2.53E-07	-1.275373609	0.009	0.068	0.009248383
EIF4E2	2.53E-07	-0.346713368	0.044	0.136	0.009265603
ZNF717	2.56E-07	-0.342141735	0.041	0.13	0.009361474
PPP2R1B	2.56E-07	-1.166899749	0.012	0.076	0.009368385
SEC22C	2.58E-07	-0.421500933	0.025	0.101	0.009441961
ARHGAP12	2.61E-07	0.272970136	0.162	0.341	0.009557973
ZNF430	2.62E-07	0.261546453	0.068	0.178	0.009604275
CMAS	2.63E-07	-0.875438499	0.027	0.104	0.009609717
KHNYN	2.65E-07	-0.59557688	0.025	0.101	0.009698055
RWDD3	2.68E-07	-0.699689136	0.028	0.107	0.009810319
AC008443.1	2.71E-07	-0.657803072	0.028	0.107	0.009928011
EPB41L5	2.72E-07	-1.041506669	0.02	0.09	0.009959904
SCAMP3	2.80E-07	-0.995849292	0.02	0.09	0.010247453
AGPAT3	2.83E-07	0.266758399	0.181	0.375	0.010357219
AGL	2.86E-07	-0.626771542	0.027	0.104	0.010481672
CHRFAM7A	2.93E-07	-0.559494261	0.028	0.107	0.010726922
CCND2	2.94E-07	-1.610257904	0.007	0.064	0.010770234
COX10	2.96E-07	-0.287079103	0.066	0.172	0.010851342
MAP3K13	2.97E-07	-0.950549782	0.02	0.09	0.01087051
FOLR2	3.00E-07	-0.292981925	0.06	0.163	0.010974143
LSS	3.01E-07	-0.784206285	0.02	0.09	0.011013853
DCUN1D2	3.06E-07	-0.296875112	0.046	0.138	0.011198658
SYPL1	3.06E-07	-1.770820823	0.007	0.064	0.011211357
DDX27	3.08E-07	-0.94835503	0.014	0.079	0.01126499
F11R	3.11E-07	-1.165621524	0.011	0.071	0.011378784
HADH	3.12E-07	-0.910101119	0.02	0.09	0.011405082
AARSD1	3.16E-07	-1.51305317	0.011	0.071	0.011579091
C8orf37-AS1	3.17E-07	-0.503901918	0.037	0.122	0.011585353
PIK3IP1-AS1	3.25E-07	-0.436976826	0.034	0.116	0.011900903
AL138828.1	3.27E-07	-0.822901916	0.028	0.105	0.011960638
CENPA	3.35E-07	-0.998766162	0.016	0.082	0.012264635
MMADHC	3.35E-07	-0.528424891	0.039	0.126	0.012269069
TFPI	3.36E-07	-1.017303475	0.018	0.085	0.012309385
BZW2	3.41E-07	-2.216019699	0.005	0.059	0.012470592
SMPDL3A	3.46E-07	-3.860792401	0.004	0.054	0.01266314
HSCB	3.56E-07	-0.306977175	0.034	0.115	0.013034103
ACTR1A	3.60E-07	-0.630049187	0.027	0.102	0.013182693
CYP1B1-AS1	3.61E-07	-1.985292601	0.009	0.067	0.013218464
ADNP2	3.67E-07	-0.270600942	0.039	0.126	0.013438623
BABAM1	3.70E-07	-1.196875202	0.012	0.074	0.013534283
MTERF1	3.71E-07	-0.391297753	0.05	0.144	0.01356786
ZMAT3	3.73E-07	-0.957048899	0.012	0.074	0.013665543
FAH	3.75E-07	-0.652427125	0.028	0.105	0.013739307
WNT5B	3.77E-07	-0.884533871	0.027	0.102	0.013806681
SLFN5	3.78E-07	-0.552438006	0.027	0.102	0.013834455
SNX11	3.79E-07	-0.862700377	0.018	0.085	0.013886095
AC109630.1	3.85E-07	-2.617417947	0.004	0.054	0.01410867
UCP2	3.88E-07	-0.833529434	0.018	0.085	0.014198721
CBX5	3.89E-07	-0.266748835	0.043	0.132	0.014220696
ITGA5	3.98E-07	-0.25211222	0.037	0.122	0.014570472
IL1R1	3.98E-07	-0.630454529	0.03	0.109	0.014581573
ACAD9	4.02E-07	-0.670666729	0.028	0.105	0.014721815
AC007780.1	4.15E-07	-0.833397615	0.018	0.085	0.015177898
DNM1L	4.16E-07	0.278584246	0.135	0.291	0.015217334
EYS	4.23E-07	-0.973883904	0.023	0.095	0.015493752
XPNPEP3	4.28E-07	-0.455528864	0.053	0.149	0.015656646
GYG1	4.48E-07	-1.019904261	0.014	0.078	0.016394548
CCDC12	4.53E-07	0.266802486	0.078	0.194	0.016591535
AMMECR1	4.61E-07	-0.980097607	0.023	0.095	0.016875943
PNPLA6	4.61E-07	-0.295295125	0.034	0.115	0.016878705
RPF2	4.62E-07	-0.503370675	0.03	0.109	0.016891441
KPNA1	4.62E-07	0.299193909	0.146	0.31	0.016909599
DOCK4	4.63E-07	-0.297438958	0.543	0.812	0.016929454
FOSL2	4.64E-07	-0.67036565	0.021	0.091	0.016997592
TMED4	4.68E-07	-1.532602215	0.007	0.062	0.017121855
SLC12A6	4.69E-07	0.255089779	0.157	0.324	0.017165373
ABCB10	4.69E-07	-0.402714286	0.046	0.136	0.017175416
GALNS	4.71E-07	-0.418476169	0.037	0.121	0.017240036
ACACB	4.74E-07	-1.814066509	0.007	0.062	0.017351361
CPNE1	4.77E-07	0.274056319	0.06	0.163	0.01747618
DNAJB6	4.79E-07	0.253344794	0.214	0.429	0.017519704
VPS45	4.80E-07	0.28766355	0.149	0.312	0.017559151
KIN	4.87E-07	-0.38588953	0.036	0.118	0.017808443
TOB2	4.88E-07	-0.737146234	0.021	0.091	0.017846735
MAN2B2	4.90E-07	-0.310617312	0.03	0.109	0.017931665
OTUD4	4.96E-07	-0.303582183	0.06	0.161	0.018143435
BCL6	5.05E-07	-0.559410631	0.034	0.115	0.018479604
DSN1	5.10E-07	-1.320449751	0.011	0.07	0.018671403
SIDT2	5.14E-07	-0.282176022	0.036	0.118	0.018818491
PTPRG	5.20E-07	-1.25149246	0.02	0.087	0.019035833
AC006504.5	5.21E-07	-0.653554639	0.032	0.11	0.019076727
PSMC2	5.34E-07	-0.314978131	0.034	0.115	0.019542119
TRIM65	5.42E-07	-0.467429133	0.025	0.098	0.01985303
FLT3	5.49E-07	-0.520983748	0.06	0.158	0.020100611
PIGF	5.54E-07	0.283491962	0.073	0.183	0.02027525
PTPRN2	5.56E-07	-0.738998986	0.02	0.087	0.020359603
AC107884.1	5.59E-07	-0.440249902	0.052	0.144	0.020456839
RPS19	5.62E-07	-1.623418443	0.005	0.057	0.020561641
AC104123.1	5.62E-07	-0.308163788	0.1	0.219	0.020573099
CRTC3	5.63E-07	0.28457116	0.167	0.343	0.020591444
CHFR	5.67E-07	0.274693717	0.16	0.332	0.020748989
ZNF81	5.72E-07	-0.397441775	0.044	0.133	0.020947092
STT3B	5.77E-07	0.320157149	0.185	0.375	0.021121716
FYCO1	5.78E-07	-0.929407536	0.018	0.084	0.021169514
FASTKD1	5.79E-07	0.259811988	0.101	0.233	0.021203912
RAD23B	5.86E-07	0.324662593	0.125	0.271	0.021460824
TMEM218	5.90E-07	-1.674910182	0.009	0.065	0.021579233
AC005261.1	5.90E-07	-1.471883148	0.012	0.073	0.021608897
PPP2R5D	5.95E-07	-0.862625346	0.018	0.084	0.021786322
RPL14	6.08E-07	-2.579993007	0.004	0.053	0.022235852
ALOX5AP	6.09E-07	-0.797880837	0.028	0.104	0.022300225
PHF6	6.10E-07	-0.601545121	0.027	0.101	0.022318556
SRSF1	6.12E-07	0.299603005	0.068	0.174	0.022392518
DAD1	6.18E-07	-2.319682615	0.004	0.053	0.022627054
METTL22	6.21E-07	-0.583974087	0.03	0.107	0.022718121
S100A10	6.25E-07	-0.41328054	0.025	0.098	0.022877638
SPHK2	6.25E-07	-1.485400373	0.009	0.065	0.022886109
TOMM70	6.26E-07	-0.586904909	0.027	0.101	0.022902181
PPP1R3B	6.35E-07	-3.230680049	0.002	0.048	0.023223823
PAPOLA	6.45E-07	0.283567853	0.208	0.419	0.023604642
NDUFB1	6.52E-07	-0.29681285	0.028	0.104	0.023875802
STK35	6.57E-07	-0.844720798	0.021	0.09	0.024046365
ZNF592	6.67E-07	0.304932241	0.114	0.253	0.024402536
UPF1	6.82E-07	-0.418063548	0.041	0.126	0.024979175
HPGD	6.84E-07	-1.23956421	0.014	0.076	0.025028483
GAS2L3	6.90E-07	0.278687319	0.141	0.295	0.025244252
SLC35A1	6.90E-07	-0.408961702	0.052	0.144	0.025245042
STX12	6.94E-07	0.304833181	0.226	0.448	0.025402648
PIGB	6.95E-07	-0.4830341	0.044	0.132	0.02544827
AC116362.1	7.00E-07	-0.876727243	0.014	0.076	0.025615977
WAPL	7.03E-07	0.270828321	0.194	0.388	0.02574204
DHX38	7.04E-07	-0.917061247	0.025	0.096	0.025749173
TCIRG1	7.07E-07	-0.666927373	0.021	0.09	0.025886064
SNRNP48	7.08E-07	-0.339571991	0.03	0.107	0.025902799
ZNF844	7.08E-07	-1.155261606	0.014	0.076	0.025914685
NCL	7.08E-07	-0.374346334	0.034	0.113	0.025929048
UGP2	7.19E-07	0.2604084	0.137	0.288	0.026312667
RNF215	7.24E-07	-0.897559731	0.016	0.079	0.026494114
AL049828.1	7.35E-07	-0.269137098	0.066	0.166	0.026901366
ZNF329	7.61E-07	-1.677907788	0.007	0.06	0.027844599
DNAJC2	7.65E-07	-0.280370116	0.037	0.119	0.028016087
EXOC3	7.76E-07	0.25451133	0.066	0.169	0.02839217
EMC2	7.89E-07	-0.300042248	0.053	0.147	0.028888778
SUGP1	7.96E-07	-0.627612336	0.025	0.096	0.029125219
PPP2R1A	7.97E-07	-0.331025435	0.043	0.129	0.029158994
MROH7	8.01E-07	-2.670474371	0.005	0.056	0.029331492
MED6	8.08E-07	-0.423795726	0.034	0.113	0.02956325
COX7A2L	8.22E-07	-0.257139192	0.039	0.122	0.030097381
SHOC2	8.31E-07	0.272064479	0.155	0.322	0.030430123
CRIM1	8.39E-07	-1.012467076	0.018	0.082	0.030693348
SPNS1	8.47E-07	-0.649822339	0.028	0.102	0.030998296
LRRC57	8.48E-07	-0.687754362	0.016	0.079	0.031022204
ASB13	8.49E-07	-1.409292943	0.012	0.071	0.031082432
GSR	8.55E-07	-0.269906559	0.041	0.126	0.031288741
C12orf76	8.57E-07	-0.398343363	0.046	0.133	0.031374249
PREPL	8.64E-07	-0.834018191	0.028	0.102	0.031605469
KIFC3	8.69E-07	-0.879932192	0.018	0.082	0.031790716
MYLIP	8.75E-07	-0.312210466	0.043	0.129	0.032020721
AC073475.1	8.81E-07	-1.21843823	0.02	0.085	0.032251908
TRAPPC10	8.84E-07	0.294435613	0.171	0.347	0.032350448
TYROBP	8.88E-07	0.345935542	0.096	0.222	0.03248657
LASP1	8.90E-07	0.262866251	0.094	0.217	0.032575934
EPS15L1	8.97E-07	0.352704207	0.085	0.203	0.032847981
STX11	9.02E-07	-0.788854435	0.018	0.082	0.032998039
VNN2	9.06E-07	-0.496204549	0.018	0.082	0.033142946
HCFC2	9.22E-07	-0.559638606	0.036	0.115	0.033731988
SSR2	9.23E-07	-1.329113316	0.012	0.071	0.033782979
EXOC7	9.31E-07	0.278661731	0.043	0.129	0.034057369
FKBP9	9.35E-07	-2.523037455	0.004	0.051	0.034224061
ZNF10	9.41E-07	-1.113775718	0.012	0.071	0.034431237
TMEM150B	9.74E-07	-0.366571908	0.037	0.118	0.035639192
PSMB9	9.96E-07	-0.642574701	0.02	0.085	0.036436746
UNC50	1.01E-06	-0.468998499	0.03	0.105	0.036852424
PRR16	1.02E-06	-2.248512982	0.002	0.047	0.037184079
CCNL2	1.02E-06	0.276037594	0.082	0.195	0.037363851
AL354740.1	1.02E-06	-0.365736614	0.037	0.118	0.037398541
TMEM106A	1.05E-06	0.437162988	0.16	0.332	0.038545749
EIF4A2	1.06E-06	0.387209404	0.171	0.35	0.038702151
FLG-AS1	1.06E-06	-1.478813874	0.011	0.067	0.038737179
NFU1	1.07E-06	-0.445321732	0.046	0.133	0.039230866
LARP1B	1.09E-06	-0.38725783	0.041	0.124	0.039834162
BOD1L1	1.09E-06	0.25268107	0.169	0.343	0.040052581
SPICE1	1.12E-06	-0.389840513	0.036	0.115	0.040937702
RMND1	1.16E-06	-0.401009958	0.044	0.129	0.042380095
UBXN4	1.16E-06	0.29504861	0.149	0.31	0.042423542
COL14A1	1.19E-06	-0.987707536	0.016	0.078	0.043623472
OSGIN2	1.19E-06	-1.147464984	0.016	0.078	0.043721153
LINC02432	1.20E-06	-0.753134182	0.023	0.091	0.043792229
AC127502.2	1.20E-06	-0.455199769	0.025	0.095	0.043856264
LPCAT1	1.23E-06	-0.792062446	0.025	0.095	0.045189027
BRD3	1.23E-06	-0.26431774	0.025	0.095	0.045189027
RB1CC1	1.26E-06	0.300042948	0.217	0.426	0.045991462
ALDH1A1	1.26E-06	-0.458517549	0.053	0.143	0.046249031
ZNF670	1.29E-06	-0.86674572	0.016	0.078	0.047381217
WTAP	1.30E-06	0.357814913	0.123	0.264	0.047437532
CDK12	1.32E-06	0.322890848	0.18	0.364	0.048363797
FP671120.4	1.33E-06	-2.207195836	0.005	0.054	0.048685686
CNIH1	1.34E-06	-2.252684026	0.005	0.054	0.048954278
PARP11	1.34E-06	0.277697547	0.126	0.268	0.049005115
CLEC12A	1.34E-06	-0.340111518	0.068	0.166	0.049122931
POMP	1.37E-06	-0.514698287	0.036	0.113	0.050007513
ASXL1	1.37E-06	0.274226819	0.176	0.352	0.050180285
CEP57L1	1.38E-06	-0.251356783	0.039	0.119	0.050526525
PPP1CC	1.38E-06	-0.500273145	0.037	0.116	0.050577339
SF1	1.39E-06	0.309351845	0.151	0.313	0.050820115
P2RY1	1.39E-06	-2.011240312	0.005	0.054	0.050874724
ADAMTS6	1.39E-06	-0.84861368	0.02	0.084	0.05094603
SNIP1	1.39E-06	-0.935281726	0.012	0.07	0.051008308
SLC10A7	1.39E-06	0.320065946	0.114	0.247	0.051043622
BAHCC1	1.41E-06	-0.910623602	0.018	0.081	0.051537379
AL078604.4	1.42E-06	-1.158089514	0.012	0.07	0.052103538
OGFR	1.42E-06	-0.272243335	0.048	0.135	0.052149787
NIN	1.43E-06	0.259964541	0.165	0.333	0.052178921
MAGI3	1.43E-06	-0.503596606	0.041	0.122	0.052316109
GGCX	1.43E-06	-0.323362196	0.03	0.104	0.052485711
ARL14EP	1.45E-06	-0.486614556	0.032	0.107	0.052947769
PPIB	1.46E-06	-1.791766898	0.009	0.062	0.053567897
EIF2B1	1.48E-06	-0.317770038	0.034	0.11	0.054138383
ATOH8	1.48E-06	-0.891800955	0.012	0.07	0.054234313
AC011092.2	1.49E-06	-0.303086639	0.03	0.104	0.054598991
AC018946.1	1.52E-06	-6.26267962	0	0.04	0.05550391
DAG1	1.52E-06	-6.110022745	0	0.04	0.055503946
USP28	1.52E-06	-6.08753607	0	0.04	0.055503946
TATDN2	1.52E-06	-0.40677216	0.034	0.11	0.055737013
DLEU7	1.54E-06	-0.731049668	0.023	0.09	0.05623567
SAV1	1.55E-06	-1.405210645	0.016	0.076	0.056565052
OPN3	1.56E-06	-0.634766691	0.02	0.084	0.057002046
ZNF354B	1.56E-06	-0.920917048	0.021	0.087	0.057038345
EEF1B2	1.57E-06	-1.862508185	0.004	0.05	0.057425855
ERGIC3	1.59E-06	-0.252167047	0.034	0.11	0.058220366
MT-ATP6	1.62E-06	-0.574822303	0.025	0.093	0.059189052
ECT2	1.62E-06	-0.848233167	0.023	0.09	0.059399759
HGS	1.63E-06	-0.326040595	0.032	0.107	0.059807499
IFNAR2	1.64E-06	0.383665638	0.217	0.422	0.059872193
TSG101	1.65E-06	0.286591283	0.125	0.264	0.060505295
ROR1	1.66E-06	-0.679257122	0.037	0.115	0.060911385
ZBED3-AS1	1.66E-06	-0.997793071	0.028	0.099	0.060925217
DNM3	1.67E-06	-0.794686783	0.025	0.093	0.061099387
TMEM14B	1.69E-06	0.268003919	0.139	0.285	0.06181412
DCAF5	1.70E-06	0.266040584	0.164	0.332	0.062139328
UBALD2	1.70E-06	-0.912613505	0.014	0.073	0.062310504
GNG5	1.74E-06	-0.730370807	0.021	0.087	0.063572065
VAMP8	1.75E-06	-0.648826531	0.021	0.087	0.063966355
CUTC	1.77E-06	-0.256040728	0.036	0.113	0.064818029
PIP5K1B	1.77E-06	-1.440614688	0.018	0.079	0.064836959
LINC00467	1.78E-06	-0.691457992	0.025	0.093	0.065099369
FAM234A	1.79E-06	-0.441159854	0.027	0.096	0.065579018
DGUOK-AS1	1.81E-06	-1.395362838	0.011	0.065	0.066272869
ACCS	1.83E-06	-1.094904878	0.016	0.076	0.067137256
AC005165.1	1.84E-06	-0.769666032	0.011	0.065	0.067408961
EBAG9	1.84E-06	-1.248768129	0.011	0.065	0.067490799
BAIAP2L2	1.86E-06	-1.183350623	0.011	0.065	0.067901565
HNRNPUL1	1.86E-06	0.251061628	0.11	0.24	0.068053859
SET	1.89E-06	-0.404539266	0.011	0.065	0.069064462
TOM1L1	1.89E-06	-1.845233802	0.007	0.057	0.069223537
TGFBR1	1.89E-06	0.2915395	0.222	0.433	0.069304876
CFLAR-AS1	1.90E-06	-0.404860425	0.041	0.121	0.069460946
ZDHHC13	1.90E-06	-0.499934606	0.03	0.102	0.069498152
TMEM128	1.90E-06	-0.383101215	0.016	0.076	0.069714994
MPV17	1.92E-06	-0.524357301	0.036	0.112	0.070330206
TCP11L2	1.93E-06	-0.6305529	0.028	0.099	0.070700525
AC079015.1	1.94E-06	-0.372488676	0.027	0.096	0.070868411
DCTN2	1.94E-06	-0.411498195	0.032	0.105	0.071087219
PACRGL	1.96E-06	-0.397101602	0.046	0.13	0.071649327
SAMD9	1.96E-06	-0.300876971	0.028	0.099	0.071920909
CTNS	2.02E-06	-0.47200912	0.018	0.079	0.073980615
RFWD3	2.03E-06	-0.3244537	0.052	0.14	0.074208868
ANAPC4	2.04E-06	0.263421276	0.085	0.197	0.074791051
ZKSCAN8	2.07E-06	-0.520724036	0.027	0.096	0.075684529
C19orf12	2.10E-06	-0.447587599	0.036	0.112	0.076877078
CSF3R	2.13E-06	0.253497423	0.149	0.302	0.077800973
AC013652.1	2.13E-06	-0.612729112	0.02	0.082	0.078076891
AL162414.1	2.18E-06	-0.362554256	0.121	0.243	0.079875311
AL592183.1	2.19E-06	0.297362979	0.149	0.302	0.079981814
HSD17B7	2.20E-06	-1.289914282	0.012	0.068	0.080414424
TEX22	2.20E-06	-0.785733531	0.018	0.079	0.080635815
RHOG	2.20E-06	-0.55415861	0.018	0.079	0.080635837
PIBF1	2.21E-06	0.293538566	0.222	0.428	0.080804196
MKNK1-AS1	2.22E-06	-0.530827667	0.018	0.079	0.081157463
ATP1A1	2.31E-06	-0.422457861	0.032	0.105	0.084606192
PSMB5	2.31E-06	-0.68465439	0.02	0.082	0.084654187
PPP4R3B	2.31E-06	0.353799547	0.192	0.375	0.084662687
FBXL12	2.32E-06	-0.475167894	0.02	0.082	0.08474301
WIPF2	2.32E-06	0.303301547	0.137	0.282	0.084882924
TRRAP	2.32E-06	0.379985643	0.181	0.36	0.084913075
FAM118B	2.33E-06	0.415801494	0.068	0.167	0.085287696
PSMD7	2.35E-06	-0.266967428	0.03	0.102	0.086105675
ZNF12	2.36E-06	-0.278136261	0.032	0.105	0.086480031
UQCRH	2.37E-06	-3.303986608	0.004	0.048	0.086794118
NAMPT	2.38E-06	-0.279258318	0.144	0.278	0.087261191
PPP1R11	2.41E-06	-1.267978602	0.009	0.06	0.088330454
DPP7	2.41E-06	-1.374231237	0.009	0.06	0.088330487
AL445426.1	2.43E-06	-6.460781816	0	0.039	0.089041232
E2F4	2.43E-06	-5.859626914	0	0.039	0.089041232
EIF1B-AS1	2.44E-06	-0.449306434	0.046	0.129	0.089241203
TSTD2	2.44E-06	-0.338103012	0.043	0.122	0.089260599
LMTK2	2.44E-06	-2.707268314	0.004	0.048	0.089328907
LPL	2.44E-06	-2.973730072	0.004	0.048	0.089328907
CCDC93	2.46E-06	0.286323455	0.148	0.301	0.090065253
PAXBP1	2.48E-06	0.337341835	0.153	0.313	0.090765034
ESCO1	2.49E-06	0.257804277	0.117	0.25	0.091254658
NDUFA5	2.50E-06	-2.136051352	0.004	0.048	0.091407712
ARHGAP35	2.50E-06	0.437525075	0.149	0.307	0.091636506
CUL5	2.51E-06	0.270311431	0.219	0.419	0.091729506
SKI	2.52E-06	0.338249577	0.16	0.321	0.092290953
NFRKB	2.55E-06	-0.285828967	0.036	0.112	0.093402981
AL513550.1	2.55E-06	-1.007134736	0.014	0.071	0.093435078
TUG1	2.56E-06	0.255096636	0.1	0.22	0.09384
GIMAP6	2.60E-06	-2.905022101	0.002	0.043	0.09524173
COX5A	2.60E-06	-2.981682643	0.002	0.043	0.095241783
WDR13	2.60E-06	-3.0352197	0.002	0.043	0.095241783
GRINA	2.63E-06	-0.847854976	0.014	0.071	0.096116554
IBTK	2.64E-06	0.345638659	0.148	0.299	0.096540036
ZFP36L2	2.64E-06	0.296971087	0.24	0.451	0.096728587
EPAS1	2.66E-06	-1.746523522	0.011	0.064	0.097329963
PRKAB1	2.68E-06	-0.441070672	0.025	0.091	0.098127782
HIVEP2	2.71E-06	0.253794207	0.1	0.217	0.099092444
SCLY	2.71E-06	-0.551121008	0.025	0.091	0.099093834
RABL3	2.74E-06	-0.84382719	0.016	0.074	0.100200201
SLC2A3	2.76E-06	-0.432454369	0.043	0.122	0.100857146
ARL8A	2.76E-06	-0.458610248	0.027	0.095	0.101024234
SINHCAF	2.78E-06	-0.392196627	0.041	0.119	0.101707804
EEPD1	2.80E-06	0.258041975	0.101	0.219	0.102589873
AC097534.2	2.83E-06	-1.822559237	0.007	0.056	0.103433748
EWSR1	2.85E-06	0.476029301	0.178	0.355	0.104193754
KIF16B	2.86E-06	0.357565364	0.222	0.429	0.10467198
UBA6	2.89E-06	0.290630241	0.112	0.239	0.105831626
SGSM2	2.99E-06	-0.44600217	0.028	0.098	0.1092611
HUWE1	2.99E-06	0.304726785	0.185	0.363	0.109332449
ZNF714	3.10E-06	-0.466938872	0.037	0.113	0.113314119
GCLM	3.12E-06	-0.904330951	0.02	0.081	0.114246214
RNMT	3.15E-06	0.32192366	0.085	0.195	0.115375644
SLC25A13	3.16E-06	0.264773693	0.253	0.476	0.115762678
ARMH4	3.17E-06	0.266520064	0.114	0.24	0.116180384
AL450998.2	3.18E-06	-0.523268155	0.018	0.078	0.116530437
MON1B	3.19E-06	-0.676111261	0.018	0.078	0.116779438
ALG13	3.19E-06	0.333270517	0.189	0.371	0.11685177
TTLL4	3.20E-06	-1.309411136	0.012	0.067	0.117165901
ZNF611	3.22E-06	0.355090373	0.096	0.211	0.117769929
AC106865.2	3.23E-06	-0.745085873	0.02	0.081	0.118124215
UNC93B1	3.24E-06	0.347051099	0.101	0.222	0.118510189
AC106791.1	3.24E-06	-2.372037276	0.009	0.059	0.118767203
SCPEP1	3.25E-06	-0.375413248	0.034	0.107	0.11902936
LINC02207	3.27E-06	-0.848817278	0.018	0.078	0.119807924
SREBF1	3.31E-06	-0.250239048	0.043	0.122	0.121101264
PNRC2	3.32E-06	-0.893032651	0.021	0.084	0.121684619
LOXL3	3.33E-06	0.273648385	0.094	0.209	0.122021779
ATP11B	3.34E-06	0.3211639	0.192	0.378	0.122083095
USP46	3.34E-06	-0.744718969	0.02	0.081	0.122382891
TCF20	3.36E-06	0.28888126	0.125	0.26	0.123123347
ZNF626	3.37E-06	-0.360712477	0.036	0.11	0.12345069
NR4A2	3.42E-06	-0.982271657	0.012	0.067	0.12504782
FBH1	3.43E-06	0.353093551	0.103	0.225	0.125654029
DDX39B	3.45E-06	0.301915903	0.171	0.338	0.126395478
FIS1	3.46E-06	-0.896492419	0.012	0.067	0.12650784
BCL7B	3.50E-06	-0.757151186	0.012	0.067	0.128281274
MYL6	3.52E-06	-1.682183474	0.005	0.051	0.12894574
PRKDC	3.53E-06	0.280737376	0.19	0.371	0.129380972
GAREM1	3.56E-06	-1.875002226	0.009	0.059	0.13026379
SFSWAP	3.57E-06	0.309598003	0.18	0.353	0.130753441
AC024257.3	3.59E-06	-1.102021142	0.014	0.07	0.131343181
CFAP161	3.62E-06	-0.683190916	0.021	0.084	0.132534013
AC024084.1	3.64E-06	-0.612693973	0.041	0.118	0.133368815
ST14	3.69E-06	-0.900404204	0.014	0.07	0.134941688
STIM2	3.69E-06	0.294429898	0.149	0.302	0.135049422
ZCCHC10	3.70E-06	0.267172888	0.069	0.167	0.135450553
APPBP2	3.72E-06	0.347039009	0.201	0.394	0.136262259
DUSP12	3.76E-06	-0.917942904	0.009	0.059	0.137597607
HSD17B12	3.76E-06	-1.414005994	0.009	0.059	0.137597607
DNAJC21	3.78E-06	-0.641714512	0.023	0.087	0.138181978
C5orf15	3.82E-06	-0.552632788	0.025	0.09	0.139844481
ZNF678	3.85E-06	0.271899364	0.071	0.171	0.14083484
PCBP1-AS1	3.85E-06	0.27995199	0.128	0.265	0.140944615
HNRNPA3	3.87E-06	0.400028172	0.185	0.363	0.141551593
RIOK2	3.90E-06	-0.637536694	0.023	0.087	0.14263668
AKAP1	3.90E-06	-5.807805903	0	0.037	0.142833828
MTPAP	3.91E-06	-0.697586512	0.021	0.084	0.14314433
AC084871.1	3.91E-06	-0.624597358	0.027	0.093	0.143204314
LIN9	3.95E-06	-2.515380503	0.004	0.047	0.144588082
IER3IP1	3.95E-06	-0.702453895	0.025	0.09	0.144680623
MED31	3.97E-06	-1.598493578	0.004	0.047	0.145418443
CD72	3.99E-06	-1.298995878	0.018	0.076	0.146150001
MAFG	4.00E-06	-0.281248509	0.043	0.121	0.146419611
CCDC90B	4.02E-06	-0.401523625	0.025	0.09	0.147229846
DDX19B	4.07E-06	-0.283558742	0.046	0.127	0.148854991
AVEN	4.07E-06	-0.429302605	0.039	0.115	0.148955358
CASK	4.10E-06	0.376962167	0.19	0.375	0.150214939
LATS1	4.11E-06	0.33443239	0.185	0.364	0.150375753
ZBTB34	4.12E-06	-0.45298141	0.027	0.093	0.150755982
GLO1	4.12E-06	-0.613267676	0.032	0.102	0.150830384
CDK11B	4.13E-06	-0.287885494	0.027	0.093	0.151330228
UQCC2	4.16E-06	-3.564147629	0.002	0.042	0.152370873
MAFK	4.16E-06	-3.142222614	0.002	0.042	0.152370873
ECHDC3	4.16E-06	-2.70836692	0.002	0.042	0.152370873
RPL27A	4.16E-06	-2.67307008	0.002	0.042	0.152370873
NUDT21	4.27E-06	-0.327645628	0.025	0.09	0.15634401
KIAA0355	4.28E-06	0.322304363	0.107	0.229	0.156729191
ZBTB48	4.29E-06	-0.259415033	0.027	0.093	0.156891811
SEMA6B	4.30E-06	-1.532052296	0.007	0.054	0.157283304
BARD1	4.32E-06	-0.438655028	0.027	0.093	0.157937444
ACAD10	4.32E-06	0.425011065	0.087	0.197	0.15821732
BCL2L2-PABPN1	4.33E-06	-0.42803744	0.028	0.096	0.158530043
SLC25A53	4.34E-06	-0.419894517	0.041	0.118	0.158736014
MS4A6E	4.40E-06	-1.223629953	0.012	0.065	0.160939941
EIF2D	4.41E-06	-0.993375429	0.011	0.062	0.161388915
RBMX	4.41E-06	0.275899733	0.148	0.298	0.161406928
NDUFB2	4.42E-06	-0.749488244	0.016	0.073	0.161832244
LPIN1	4.43E-06	-0.361875066	0.03	0.099	0.162204923
PTCD1	4.45E-06	-0.862701452	0.018	0.076	0.162897198
YY1	4.46E-06	0.270055672	0.112	0.237	0.163078532
RAB5B	4.47E-06	-0.336869093	0.034	0.105	0.163586648
MRPL20	4.50E-06	-0.261228185	0.032	0.102	0.164738474
MTHFD1	4.51E-06	-0.771807414	0.016	0.073	0.16503194
VDAC2	4.52E-06	-0.943467515	0.011	0.062	0.165293049
LINC02542	4.54E-06	-0.769487158	0.037	0.11	0.166004331
KAT2A	4.54E-06	-0.568461489	0.011	0.062	0.166084648
ANXA7	4.55E-06	0.251659272	0.073	0.172	0.166614964
CCNDBP1	4.59E-06	-0.606122052	0.018	0.076	0.168162938
APOOL	4.60E-06	-0.254307108	0.039	0.115	0.168538697
CEP85	4.66E-06	-1.531203568	0.007	0.054	0.170422008
PRPF4B	4.67E-06	0.287592116	0.224	0.428	0.170853918
NAGLU	4.71E-06	-0.326765343	0.041	0.118	0.172232459
FAM120A	4.73E-06	0.424496829	0.187	0.367	0.173155829
RND3	4.73E-06	-0.765729047	0.021	0.082	0.17325704
TNFRSF1B	4.77E-06	0.254187197	0.244	0.464	0.174537831
TRPM4	4.77E-06	-0.635317983	0.018	0.076	0.174697146
SLC35E3	4.78E-06	0.268861782	0.084	0.188	0.174780932
SNAPC3	4.87E-06	0.356357583	0.107	0.229	0.178380475
ZNF274	4.89E-06	0.305864717	0.082	0.188	0.178882721
RGS2	4.96E-06	-0.594463193	0.02	0.079	0.181639121
CACUL1	4.99E-06	0.27240782	0.265	0.493	0.182708419
TRIP11	5.02E-06	0.351474553	0.128	0.265	0.183722619
ZNF124	5.05E-06	0.298976491	0.11	0.233	0.184808573
ATP9B	5.16E-06	0.274944595	0.302	0.567	0.188868338
AL513314.2	5.19E-06	-0.503625578	0.02	0.079	0.190066734
AC009554.1	5.22E-06	0.252684248	0.082	0.186	0.191056174
BMF	5.33E-06	-0.660273523	0.02	0.079	0.195221336
EIF2AK2	5.34E-06	0.433012928	0.137	0.279	0.195372292
CCDC122	5.36E-06	-2.313976071	0.005	0.05	0.196050779
FUT11	5.36E-06	-0.543711201	0.021	0.082	0.1963311
CLMN	5.38E-06	-0.759401932	0.028	0.095	0.196797376
PTBP3	5.44E-06	0.27829777	0.247	0.468	0.198962471
NUCB1	5.47E-06	-0.502588418	0.02	0.079	0.200098014
PRKCD	5.54E-06	0.327093465	0.1	0.216	0.202676213
TPRA1	5.56E-06	-1.555858404	0.005	0.05	0.203616143
TSHR	5.57E-06	-0.694148675	0.028	0.095	0.203859775
KLHL9	5.57E-06	-0.476351521	0.023	0.085	0.203970724
CRLF3	5.60E-06	0.250158599	0.222	0.419	0.204834396
TRPC4AP	5.61E-06	0.326198206	0.226	0.433	0.205290712
KLF6	5.66E-06	0.330880602	0.169	0.332	0.207172394
GAS6	5.67E-06	0.317394379	0.189	0.36	0.207666082
E2F6	5.72E-06	-0.940946597	0.014	0.068	0.209327563
HSPA4	5.75E-06	0.365539271	0.084	0.189	0.210290034
FBXO22	5.79E-06	0.284880953	0.057	0.144	0.211995028
MICU3	5.81E-06	-1.222220054	0.014	0.068	0.212620027
MIEF1	5.83E-06	-1.246185372	0.009	0.057	0.213512901
SLC26A11	5.84E-06	-0.807079755	0.014	0.068	0.213569798
C7orf50	5.89E-06	-0.663545523	0.023	0.085	0.215497562
PHF11	5.91E-06	0.314315432	0.1	0.216	0.216397084
SASH3	5.91E-06	-1.143315822	0.014	0.068	0.216443536
EML4	5.92E-06	0.266188086	0.196	0.378	0.216678084
LINC01422	6.00E-06	-0.549888331	0.03	0.098	0.219727609
NDUFS2	6.02E-06	-0.641295386	0.028	0.095	0.220342279
HEATR6	6.10E-06	-0.330666526	0.028	0.095	0.223416694
PIGK	6.11E-06	-0.322843	0.034	0.104	0.223661079
CREBL2	6.17E-06	0.283188942	0.139	0.278	0.225780216
PPTC7	6.25E-06	0.308370256	0.093	0.205	0.228684089
KLHL23	6.26E-06	-6.130949843	0	0.036	0.229122607
TMEM104	6.28E-06	-0.380562025	0.036	0.107	0.229889501
SELENON	6.28E-06	-2.55650828	0.004	0.045	0.229902019
ZHX1	6.29E-06	-0.47623773	0.03	0.098	0.230337931
NDUFB5	6.30E-06	-1.835539021	0.004	0.045	0.230558517
MYL12B	6.32E-06	-1.952243388	0.004	0.045	0.231216808
PIM3	6.32E-06	-1.727405502	0.004	0.045	0.231216808
RMDN1	6.32E-06	0.335381425	0.121	0.251	0.231391859
GNB5	6.41E-06	-1.128445407	0.011	0.06	0.234749882
BRAP	6.47E-06	0.352734014	0.069	0.164	0.236737271
CCNB1IP1	6.64E-06	-2.95054333	0.002	0.04	0.242978451
SMYD2	6.66E-06	-2.803312921	0.002	0.04	0.243719098
VCAN-AS1	6.69E-06	-1.190200425	0.011	0.06	0.245009326
CALM2	6.72E-06	0.319648899	0.205	0.397	0.246064423
PAX8-AS1	6.75E-06	0.461337023	0.125	0.254	0.24697772
UHRF1BP1L	6.77E-06	0.297614952	0.16	0.316	0.247682913
REXO1	6.82E-06	-0.471734594	0.028	0.095	0.24976335
IL27RA	6.85E-06	-0.815073785	0.016	0.071	0.250596565
NME7	6.90E-06	-0.284290011	0.039	0.113	0.252599878
RAB2A	6.93E-06	0.263847735	0.31	0.584	0.253717555
FAM199X	6.97E-06	-0.297325362	0.034	0.104	0.255017045
EIF4A3	6.98E-06	-1.524826912	0.007	0.053	0.255522973
FAM156A	6.99E-06	-0.889897305	0.018	0.074	0.255923508
RIPOR2	7.09E-06	-0.468172837	0.041	0.115	0.2595368
PANK2	7.15E-06	0.375698628	0.171	0.332	0.261524893
TRIM73	7.22E-06	-0.86443083	0.018	0.074	0.264102748
EIF3J-DT	7.28E-06	-0.584192406	0.018	0.074	0.266325835
NUAK2	7.29E-06	-1.467684028	0.007	0.053	0.266929485
OTULIN	7.32E-06	0.262065404	0.073	0.171	0.267977625
SRD5A1	7.35E-06	-0.715001149	0.018	0.074	0.269129777
WDR1	7.37E-06	0.256717133	0.053	0.138	0.26964077
KLHL18	7.42E-06	0.29455781	0.116	0.24	0.271483001
ALG9	7.49E-06	-0.665464385	0.018	0.074	0.27424809
KCNMB3	7.49E-06	-1.317628365	0.012	0.064	0.274320971
HEG1	7.53E-06	-1.227542904	0.012	0.064	0.275580262
RGS10	7.59E-06	0.25449137	0.135	0.268	0.277889516
SLC39A8	7.63E-06	-1.714586483	0.012	0.064	0.279391646
CCR1	7.63E-06	-0.606263557	0.021	0.081	0.279394882
MIER2	7.67E-06	-0.623561848	0.021	0.081	0.280791807
EXD3	7.75E-06	0.255301209	0.096	0.208	0.283572521
OSTC	7.79E-06	-1.152248079	0.012	0.064	0.285203452
C2orf42	7.88E-06	-0.652342303	0.02	0.078	0.288355604
FAM216A	7.89E-06	-0.532771855	0.025	0.087	0.288783457
CMTR2	7.98E-06	-0.501450465	0.032	0.099	0.291976237
MTMR8	8.07E-06	-0.820804337	0.023	0.084	0.295442647
TRPV2	8.07E-06	-0.428088816	0.02	0.078	0.295492319
TAF2	8.10E-06	0.361529258	0.125	0.253	0.296455967
PRPF40A	8.11E-06	0.269045963	0.171	0.33	0.296947252
SHPRH	8.18E-06	0.316802215	0.226	0.423	0.299451982
ACOT13	8.23E-06	-0.346244618	0.025	0.087	0.301164965
AC023509.6	8.26E-06	0.269600011	0.087	0.192	0.302235043
SF3B1	8.35E-06	0.371213292	0.237	0.451	0.305513646
POGZ	8.37E-06	0.265075477	0.276	0.518	0.306374696
MLLT1	8.40E-06	-0.43182985	0.021	0.081	0.307415955
TIMM17A	8.51E-06	-0.268839022	0.037	0.109	0.311431382
FAM210A	8.52E-06	-0.420118243	0.023	0.084	0.31168026
ZNF83	8.57E-06	0.422864297	0.133	0.27	0.313737896
HAUS1	8.58E-06	-0.529242334	0.021	0.081	0.314205776
FAM204A	8.61E-06	0.294272481	0.087	0.192	0.315129533
TIPRL	8.64E-06	-0.613808629	0.032	0.099	0.316179306
MRPS18C	8.65E-06	-0.296879714	0.023	0.084	0.316561815
SLAMF8	8.66E-06	-1.041445076	0.014	0.067	0.316886405
TENT4B	8.66E-06	0.314230084	0.089	0.194	0.316961818
PIGC	8.67E-06	-0.436567993	0.037	0.109	0.317253464
TRAPPC4	8.71E-06	-1.888173325	0.005	0.048	0.318660094
FAT2	8.71E-06	-1.155489453	0.009	0.056	0.318888338
RECQL5	8.76E-06	-0.773765041	0.009	0.056	0.320457642
TMEM8A	8.78E-06	-1.722370334	0.005	0.048	0.32123941
ZNF836	8.78E-06	-1.866208897	0.005	0.048	0.32123941
ZNF263	8.81E-06	0.280827976	0.103	0.219	0.322332368
SUN2	8.85E-06	-0.306180163	0.027	0.09	0.323753011
NUCB2	8.89E-06	-1.421005	0.009	0.056	0.325209607
RBL2	8.98E-06	0.388363426	0.164	0.319	0.328625193
HEATR1	9.06E-06	0.290673643	0.053	0.136	0.331605915
AFMID	9.07E-06	-0.327358421	0.036	0.105	0.33192081
ZNF790	9.08E-06	-0.322969372	0.03	0.096	0.332297919
SHISA5	9.09E-06	-0.493622054	0.014	0.067	0.332662082
DFFB	9.15E-06	-0.56295187	0.023	0.084	0.334877091
UPF3B	9.17E-06	0.431281841	0.059	0.146	0.335741001
TOMM40	9.33E-06	-0.332814777	0.014	0.067	0.341580469
CHD6	9.34E-06	0.334400309	0.235	0.437	0.34188347
ZNF595	9.43E-06	-0.302626043	0.034	0.102	0.34532072
PGAM1	9.46E-06	-2.787134353	0.004	0.043	0.346149636
AC004687.1	9.61E-06	-0.463390414	0.03	0.096	0.351902149
CC2D2B	9.71E-06	-0.295988906	0.043	0.116	0.355351972
LUC7L	9.76E-06	0.338036867	0.148	0.295	0.357256442
ICK	9.84E-06	-0.401626152	0.03	0.096	0.360177951
PDP1	9.85E-06	-0.954416732	0.016	0.07	0.360701873
SPIN3	9.90E-06	-0.310475086	0.016	0.07	0.362247854
TLE5	9.91E-06	-0.277605954	0.032	0.099	0.36273905
CPOX	1.00E-05	-0.818502417	0.016	0.07	0.366140892
SNHG32	1.00E-05	-2.262194665	0.004	0.043	0.367439014
AS3MT	1.00E-05	-5.821063394	0	0.034	0.367560699
YARS2	1.01E-05	-0.287296783	0.039	0.112	0.36793915
NUP37	1.01E-05	-0.645067074	0.018	0.073	0.369600306
CNOT2	1.01E-05	0.335672617	0.256	0.485	0.36988645
MAP3K10	1.02E-05	-1.338422677	0.011	0.059	0.372298162
CAND1	1.03E-05	0.31050226	0.082	0.181	0.375991246
KDM2B	1.03E-05	0.262295321	0.222	0.416	0.377317733
GIT1	1.03E-05	-0.706151265	0.011	0.059	0.378486999
FBXO46	1.04E-05	-0.27916412	0.016	0.07	0.380488968
RUFY3	1.04E-05	0.256292554	0.24	0.448	0.381464084
EREG	1.05E-05	-2.521966519	0.007	0.051	0.384812919
GCLC	1.05E-05	0.3041408	0.085	0.188	0.3860708
VEGFA	1.06E-05	-2.994635789	0.002	0.039	0.386234843
DLAT	1.06E-05	-2.18917761	0.002	0.039	0.389769203
RANBP2	1.07E-05	0.506723702	0.13	0.264	0.390543142
PSMD8	1.07E-05	-1.184076081	0.011	0.059	0.391160674
DNAH17	1.08E-05	-1.136049778	0.011	0.059	0.393928691
SPEN	1.08E-05	0.38625187	0.199	0.378	0.393949079
TAGLN2	1.08E-05	-0.868028237	0.011	0.059	0.395784415
RPS15A	1.08E-05	-0.819020387	0.011	0.059	0.396715404
GLDN	1.10E-05	-1.329559572	0.012	0.062	0.401821815
TUBGCP2	1.10E-05	0.268257165	0.094	0.203	0.403463182
DDIT4	1.10E-05	-1.531381178	0.012	0.062	0.403653844
NUP107	1.11E-05	0.41316425	0.103	0.216	0.405431164
KIAA1328	1.12E-05	0.308013182	0.174	0.33	0.409778985
SETD7	1.13E-05	0.373087024	0.094	0.203	0.412909847
ID2	1.13E-05	-0.724469746	0.028	0.091	0.413628796
ALG6	1.13E-05	-0.745887357	0.023	0.082	0.414044991
AAAS	1.13E-05	-1.429446436	0.007	0.051	0.414393288
FAM114A2	1.13E-05	-0.490799369	0.018	0.073	0.415180599
ECSIT	1.14E-05	-0.416430084	0.023	0.082	0.418872111
MT-ND1	1.16E-05	-1.348997666	0.012	0.062	0.424339683
YIPF4	1.17E-05	0.312464743	0.174	0.333	0.42781791
ZNF451	1.18E-05	0.288421332	0.162	0.313	0.431106848
MOGS	1.18E-05	-0.323677367	0.037	0.107	0.432122251
ARPC1A	1.19E-05	0.284979231	0.069	0.161	0.434863951
MANBAL	1.19E-05	-0.50297928	0.02	0.076	0.437183915
WDR19	1.20E-05	-0.486998304	0.032	0.098	0.437969756
NFE2L1	1.20E-05	-0.849474313	0.012	0.062	0.438026127
KNOP1	1.24E-05	-1.035859033	0.012	0.062	0.452133264
MMP24	1.25E-05	-0.295569199	0.043	0.116	0.455875022
NEDD1	1.25E-05	-0.329342756	0.043	0.116	0.458058437
NDUFAF7	1.25E-05	-0.435834022	0.034	0.101	0.45812087
PKD2L2	1.26E-05	-0.598785085	0.012	0.062	0.459348263
ZBTB43	1.26E-05	-0.478581167	0.032	0.098	0.459549427
RPL5	1.27E-05	-0.477180735	0.032	0.098	0.464390787
TRIOBP	1.27E-05	0.420619794	0.087	0.191	0.464800054
CAPN7	1.28E-05	0.337433858	0.192	0.367	0.467114893
DNAJC8	1.29E-05	-0.366035579	0.032	0.098	0.470921567
RAB29	1.31E-05	-0.66947329	0.014	0.065	0.477714419
ACOX3	1.31E-05	-0.277103449	0.032	0.098	0.480882283
RNASEH2B	1.32E-05	0.373695036	0.187	0.357	0.484632751
SEMA6A	1.34E-05	-0.301977163	0.027	0.088	0.490793436
AP002812.2	1.35E-05	-0.443190996	0.032	0.098	0.49275718
MLYCD	1.35E-05	-0.404926585	0.034	0.101	0.493606017
STXBP1	1.35E-05	-1.067762406	0.009	0.054	0.494730297
NDUFS8	1.35E-05	-1.869021349	0.005	0.047	0.494975302
TCTA	1.37E-05	-1.330183534	0.009	0.054	0.502009666
KIAA2013	1.37E-05	-1.885411937	0.005	0.047	0.502304271
SLC16A6	1.37E-05	-1.639535484	0.005	0.047	0.502304271
AL132780.1	1.38E-05	-1.303639489	0.005	0.047	0.503647844
CCPG1	1.38E-05	0.327742629	0.146	0.288	0.506060762
MIR762HG	1.38E-05	-1.245386045	0.009	0.054	0.506919215
SUMO2	1.39E-05	-0.32995474	0.03	0.095	0.507866298
LETM1	1.39E-05	-0.78420129	0.014	0.065	0.509003552
IFT140	1.40E-05	-0.903188344	0.009	0.054	0.511874541
CSPP1	1.40E-05	0.418120482	0.117	0.24	0.513404223
NFYA	1.40E-05	-0.316203659	0.028	0.091	0.514013509
HLA-DQB1	1.41E-05	0.47134105	0.1	0.211	0.515728196
TAF8	1.41E-05	0.297708483	0.059	0.143	0.515817916
FAM110A	1.42E-05	-0.581561614	0.016	0.068	0.519554254
PIP5K1A	1.42E-05	0.312210862	0.194	0.366	0.520873974
DNMT1	1.43E-05	0.300246183	0.06	0.146	0.523824935
RTF1	1.45E-05	0.407577247	0.084	0.184	0.531579986
EXOSC7	1.47E-05	-0.726841062	0.016	0.068	0.537485968
QTRT2	1.50E-05	0.324961577	0.039	0.11	0.54737012
IGF2BP2	1.50E-05	-0.626575278	0.016	0.068	0.547830329
KRIT1	1.50E-05	0.434878681	0.133	0.268	0.549422736
ATG12	1.50E-05	0.327557441	0.089	0.192	0.550105081
AP001631.2	1.51E-05	-0.691248662	0.016	0.068	0.551904029
FRS2	1.52E-05	0.386945149	0.192	0.363	0.555314924
GIMAP8	1.53E-05	0.422424666	0.148	0.29	0.560828732
TMEM232	1.53E-05	-3.053263454	0.004	0.042	0.560952406
AL162253.2	1.53E-05	0.30739375	0.155	0.301	0.561304282
P2RX7	1.55E-05	0.292619851	0.137	0.27	0.565770503
UBN2	1.55E-05	0.379524729	0.109	0.222	0.566832703
NAXD	1.56E-05	-0.632927874	0.018	0.071	0.569241891
PARD3B	1.58E-05	-2.27220192	0.004	0.042	0.578679036
STEAP1B	1.59E-05	-2.435775107	0.004	0.042	0.580316764
SLIT1	1.59E-05	-2.36204368	0.004	0.042	0.580316764
AC009318.1	1.59E-05	-2.290557382	0.004	0.042	0.580316764
CHCHD7	1.59E-05	-1.197782475	0.011	0.057	0.58091064
B4GALT4	1.59E-05	-0.575350453	0.018	0.071	0.582272225
RPS7	1.59E-05	-1.753415013	0.004	0.042	0.583605206
GOT2	1.59E-05	-1.807203359	0.004	0.042	0.583605482
TMCO6	1.61E-05	-5.905593605	0	0.033	0.589719189
DOC2A	1.61E-05	-5.724385484	0	0.033	0.589719189
ETFB	1.61E-05	-5.843897841	0	0.033	0.589719189
ITPR2	1.64E-05	0.659411939	0.712	0.879	0.599591511
VPS36	1.64E-05	0.326032876	0.109	0.223	0.601453047
ZNF658	1.65E-05	-1.114725554	0.011	0.057	0.604403616
HIBCH	1.65E-05	0.326874514	0.158	0.305	0.605488344
RAP1GAP2	1.66E-05	0.331934433	0.149	0.29	0.605851305
ZNF142	1.66E-05	-0.285899072	0.018	0.071	0.606695483
ABHD12	1.68E-05	0.250360554	0.217	0.403	0.613230498
TRG-AS1	1.68E-05	-0.251654654	0.041	0.112	0.614886694
CHM	1.68E-05	0.314342731	0.116	0.236	0.616324028
S100A8	1.69E-05	-3.419901012	0.002	0.037	0.617629926
EOGT	1.70E-05	-0.533463996	0.02	0.074	0.622530183
CD209	1.71E-05	-0.731157644	0.023	0.081	0.627188119
FAM162A	1.71E-05	-0.462683988	0.02	0.074	0.627528576
KANSL1L	1.73E-05	0.404470251	0.247	0.456	0.633290035
LINC02100	1.75E-05	-0.736893519	0.02	0.074	0.638915498
NDRG1	1.75E-05	-1.877144804	0.007	0.05	0.639328044
RARS	1.76E-05	0.326572468	0.069	0.16	0.645303991
RBM41	1.77E-05	0.332897974	0.114	0.229	0.649150502
LINC00630	1.78E-05	-0.708481288	0.021	0.078	0.65067635
ZSCAN9	1.78E-05	-0.55828146	0.021	0.078	0.653217717
DIS3L2	1.79E-05	0.371483213	0.16	0.307	0.653801555
RNF31	1.82E-05	-0.443286531	0.025	0.084	0.667221006
TMIGD3	1.82E-05	-0.611007251	0.021	0.078	0.667364164
SUPV3L1	1.83E-05	-0.295422976	0.021	0.078	0.668664592
CCDC88C	1.83E-05	-0.495758472	0.012	0.06	0.669848952
ZC3HC1	1.83E-05	-0.336415437	0.023	0.081	0.670462712
DTX3L	1.84E-05	-0.322067246	0.036	0.102	0.673472925
AIMP2	1.84E-05	-0.323999355	0.021	0.078	0.673890633
RCAN3	1.84E-05	-1.088528419	0.012	0.06	0.674374084
AMZ1	1.85E-05	-0.523679343	0.025	0.084	0.675979585
LINC01504	1.85E-05	0.288025111	0.133	0.262	0.676319605
PCBP2	1.86E-05	0.304355099	0.169	0.322	0.680004939
CDK5RAP2	1.86E-05	0.320256741	0.11	0.225	0.681428171
NELFA	1.86E-05	-0.26446135	0.021	0.078	0.681802478
PMF1	1.88E-05	0.260447514	0.064	0.15	0.686438985
DTWD1	1.88E-05	0.282707446	0.078	0.174	0.689555767
ISG20L2	1.88E-05	-0.723105919	0.012	0.06	0.689669101
TBRG1	1.89E-05	0.491849449	0.112	0.229	0.690132677
EPM2A	1.89E-05	0.374666244	0.077	0.171	0.691585597
XRCC6	1.89E-05	0.257123928	0.085	0.186	0.69272777
DDX21	1.91E-05	0.361370789	0.068	0.157	0.69894692
ZFYVE16	1.91E-05	0.273915181	0.297	0.549	0.6993287
AK2	1.91E-05	-0.421104701	0.03	0.093	0.699637637
LINC00472	1.92E-05	-0.561306077	0.039	0.107	0.701446819
NXPE3	1.92E-05	-0.678157866	0.012	0.06	0.702142234
PTPA	1.95E-05	-0.337576953	0.03	0.093	0.713261914
NDUFB8	1.96E-05	-0.307844043	0.043	0.113	0.716943208
THOC1	1.96E-05	0.252631676	0.13	0.254	0.719011215
AL358472.5	1.97E-05	-1.041565273	0.014	0.064	0.72027813
RHD	2.00E-05	-1.011356553	0.014	0.064	0.731298897
SLC3A2	2.00E-05	-0.334981456	0.028	0.09	0.731435742
VPS35	2.01E-05	0.417365293	0.114	0.234	0.736666698
SENP1	2.02E-05	0.268928115	0.039	0.109	0.737672246
NUDCD3	2.02E-05	0.422186535	0.133	0.262	0.738045778
SENP5	2.02E-05	0.375374734	0.201	0.377	0.739254464
MT-ND4	2.02E-05	-0.642888959	0.014	0.064	0.739268778
TACC3	2.03E-05	0.290112595	0.06	0.144	0.742978466
CORO1A	2.04E-05	-0.903148702	0.009	0.053	0.746225621
ATXN10	2.04E-05	0.383588603	0.208	0.391	0.747136726
PRKD3	2.05E-05	0.382312582	0.121	0.243	0.751637856
SEC24B	2.07E-05	0.310406716	0.217	0.403	0.758306637
ASMTL	2.08E-05	0.389508919	0.06	0.144	0.761807305
DPYSL3	2.08E-05	-2.27417136	0.005	0.045	0.762155995
PNN	2.08E-05	0.368905565	0.165	0.319	0.763024377
CLINT1	2.09E-05	0.314678255	0.142	0.276	0.764686879
INSYN2B	2.10E-05	0.278514008	0.098	0.203	0.767064592
CYTOR	2.11E-05	-0.458933137	0.014	0.064	0.773655568
AC016152.1	2.13E-05	-2.284759567	0.005	0.045	0.778534116
SEPTIN6	2.14E-05	0.251683858	0.107	0.219	0.782506303
AC026254.2	2.14E-05	-1.490993779	0.005	0.045	0.784761859
SBNO1	2.16E-05	0.258857022	0.117	0.236	0.791150071
TIMM10B	2.17E-05	-2.082502877	0.005	0.045	0.795246613
COX17	2.17E-05	-0.851553998	0.016	0.067	0.795898435
IKZF1	2.18E-05	0.330734118	0.253	0.465	0.796479187
REXO2	2.18E-05	-1.085042065	0.005	0.045	0.797359903
TFIP11	2.18E-05	-1.380015069	0.005	0.045	0.797359903
ACAA2	2.18E-05	-1.135396108	0.009	0.053	0.798413064
PINX1	2.19E-05	-0.263261539	0.016	0.067	0.802607729
SLC9A8	2.20E-05	0.348771701	0.101	0.209	0.804014052
EXT2	2.21E-05	0.312581323	0.077	0.171	0.808606686
PSMB1	2.22E-05	-0.582292944	0.016	0.067	0.812773226
NR2C1	2.22E-05	0.340627189	0.08	0.175	0.812828184
CDC14B	2.25E-05	-1.030890505	0.018	0.07	0.822244072
NOL11	2.25E-05	-0.501234608	0.016	0.067	0.823060765
DNAH1	2.25E-05	0.277105359	0.053	0.132	0.824695589
LINC01772	2.25E-05	-0.886855683	0.016	0.067	0.824787609
KMT2A	2.29E-05	0.422978532	0.194	0.361	0.837046424
CIAO1	2.30E-05	0.425577851	0.071	0.161	0.84107751
MFAP3	2.30E-05	-0.353636043	0.041	0.11	0.842968785
ADAM19	2.31E-05	-0.363699507	0.018	0.07	0.846054622
HNRNPD	2.33E-05	0.255284496	0.173	0.329	0.851125545
TSIX	2.33E-05	-0.800236693	0.018	0.07	0.851241511
ZNF302	2.33E-05	0.360665774	0.08	0.175	0.852600861
NBPF9	2.34E-05	-0.679663185	0.018	0.07	0.858204449
ZMYND11	2.36E-05	0.444618679	0.194	0.364	0.864915843
MAP3K12	2.36E-05	-0.68750776	0.018	0.07	0.865221347
DBF4B	2.37E-05	-0.733506993	0.018	0.07	0.866984349
ADCY7	2.38E-05	0.409013324	0.254	0.473	0.87240277
ESR1	2.41E-05	0.265288412	0.171	0.318	0.882659388
GSS	2.41E-05	-0.951862886	0.011	0.056	0.883840954
NKAP	2.43E-05	-0.553130124	0.02	0.073	0.8884636
MBD4	2.43E-05	0.26378981	0.062	0.146	0.890518537
DBNL	2.45E-05	0.258001251	0.077	0.169	0.89602166
FARS2	2.49E-05	0.30054434	0.267	0.485	0.910779104
OAZ1	2.50E-05	-0.312783485	0.02	0.073	0.913445337
NAA50	2.50E-05	0.282344036	0.11	0.225	0.915995029
ANGPT2	2.51E-05	-0.525132804	0.018	0.07	0.917752824
AL365356.1	2.51E-05	-1.009108105	0.011	0.056	0.919270078
RPLP2	2.52E-05	-2.166535186	0.004	0.04	0.92125857
CYB5A	2.52E-05	-1.898846727	0.004	0.04	0.923852622
ZBTB47	2.53E-05	-1.777860837	0.004	0.04	0.92645362
CPSF1	2.53E-05	-1.908799379	0.004	0.04	0.92645362
ZSWIM8	2.53E-05	0.28451182	0.082	0.178	0.926581553
DPH6-DT	2.54E-05	-0.375419352	0.032	0.095	0.929899211
RAB8A	2.54E-05	-1.037050457	0.011	0.056	0.929944874
GMEB1	2.55E-05	0.272704983	0.05	0.126	0.932788946
B3GAT3	2.56E-05	-0.841889275	0.011	0.056	0.938569497
CCDC97	2.57E-05	-0.337771574	0.034	0.098	0.939368823
WDR44	2.58E-05	0.348500477	0.149	0.288	0.943312553
EIF3I	2.59E-05	-5.650442442	0	0.031	0.946349288
PGM1	2.59E-05	-5.837811062	0	0.031	0.946349288
CFL2	2.59E-05	-5.45699288	0	0.031	0.946349288
DYNLT3	2.59E-05	-5.737521542	0	0.031	0.946349288
LINC01515	2.59E-05	-2.147119604	0.007	0.048	0.948740892
CCDC77	2.61E-05	-0.576586856	0.025	0.082	0.955470567
C11orf80	2.61E-05	-0.32712571	0.025	0.082	0.95547076
HP1BP3	2.61E-05	0.417988106	0.24	0.447	0.956550915
CASP7	2.62E-05	-0.565357121	0.025	0.082	0.96077196
SZT2	2.63E-05	0.431101732	0.107	0.217	0.961382213
SCGB2B2	2.63E-05	-0.666551812	0.037	0.102	0.961773739
TXNDC9	2.65E-05	-0.284705453	0.025	0.082	0.971458393
AC002451.1	2.66E-05	-0.36188746	0.028	0.088	0.972581919
MAGOH	2.66E-05	-0.369449776	0.027	0.085	0.974909571
ARL3	2.66E-05	-0.434414983	0.025	0.082	0.975045392
RDH11	2.67E-05	-0.267632092	0.028	0.088	0.977759964
CYP1B1	2.68E-05	-1.990600814	0.007	0.048	0.980296403
EVI2A	2.69E-05	-0.369195692	0.023	0.079	0.983271472
WAS	2.70E-05	-0.358155009	0.025	0.082	0.989520725
SAMD4B	2.71E-05	0.389142777	0.105	0.216	0.9933816
AL139807.1	2.72E-05	-0.315427281	0.025	0.082	0.9950014
MTFR1L	2.72E-05	-2.836940973	0.002	0.036	0.996580643
NDUFAF4	2.72E-05	-2.916018607	0.002	0.036	0.996580643
AC092329.4	2.72E-05	-2.648785426	0.002	0.036	0.996580643
GNG12-AS1	2.74E-05	0.276517226	0.137	0.264	1
WDR92	2.75E-05	-0.348126366	0.025	0.082	1
PEX13	2.76E-05	0.261057239	0.057	0.136	1
HMGN4	2.77E-05	-1.040588196	0.012	0.059	1
LIMA1	2.78E-05	-0.629212774	0.012	0.059	1
OR2A1-AS1	2.78E-05	-1.238530664	0.007	0.048	1
MMP25-AS1	2.78E-05	-0.721121885	0.007	0.048	1
ZNF778	2.78E-05	-1.364745378	0.007	0.048	1
AL078600.1	2.79E-05	0.340044126	0.189	0.347	1
WDR91	2.80E-05	0.308533811	0.077	0.169	1
SRSF9	2.81E-05	-0.279105381	0.023	0.079	1
OSBPL3	2.81E-05	0.300395579	0.302	0.549	1
FBXL3	2.83E-05	0.32027099	0.107	0.217	1
AC021594.2	2.84E-05	-0.569065123	0.027	0.085	1
TULP3	2.85E-05	-0.469407581	0.028	0.088	1
DIPK1A	2.85E-05	-0.399065838	0.059	0.136	1
UBE2L3	2.86E-05	0.320045432	0.098	0.203	1
METAP2	2.86E-05	0.255571281	0.066	0.15	1
IFT43	2.89E-05	-0.267962746	0.025	0.082	1
CCNK	2.90E-05	0.271700367	0.039	0.107	1
MTA3	2.93E-05	0.33269274	0.06	0.143	1
SCLT1	2.93E-05	0.273446036	0.226	0.406	1
DLGAP4	2.93E-05	0.37228901	0.085	0.183	1
UNC5C	2.93E-05	-2.073689089	0.009	0.051	1
MGST2	3.01E-05	0.395814972	0.109	0.22	1
YWHAH	3.03E-05	-0.254707851	0.027	0.085	1
CKLF	3.06E-05	0.470735353	0.123	0.243	1
FLII	3.10E-05	-0.636714655	0.014	0.062	1
PHF12	3.10E-05	0.265175437	0.087	0.184	1
SLC35F5	3.13E-05	0.412481359	0.139	0.268	1
CIDEB	3.14E-05	-0.735059039	0.014	0.062	1
PACS2	3.16E-05	0.420431731	0.132	0.257	1
KIZ	3.17E-05	0.276350053	0.066	0.15	1
TUBB	3.17E-05	-0.6128508	0.016	0.065	1
CASD1	3.18E-05	0.328519397	0.107	0.216	1
CCDC28A	3.19E-05	-1.32203282	0.009	0.051	1
SMCR8	3.20E-05	-0.518830982	0.014	0.062	1
MADD	3.22E-05	0.251176776	0.069	0.157	1
BPNT1	3.25E-05	-1.468486754	0.009	0.051	1
FMNL1	3.25E-05	0.528401127	0.132	0.257	1
SIRT3	3.28E-05	-1.356394762	0.009	0.051	1
GNPDA2	3.31E-05	-1.45411242	0.009	0.051	1
ZEB1	3.31E-05	-0.604399373	0.016	0.065	1
RPS3A	3.35E-05	-0.689985035	0.009	0.051	1
RPRD2	3.37E-05	0.330182996	0.19	0.353	1
L3MBTL1	3.41E-05	-0.780759358	0.016	0.065	1
KLHL21	3.42E-05	-1.472297754	0.005	0.043	1
CNP	3.43E-05	-1.342141354	0.005	0.043	1
SGSH	3.43E-05	-1.605712633	0.005	0.043	1
GPN2	3.43E-05	-0.671731246	0.018	0.068	1
LMCD1-AS1	3.44E-05	-0.813833409	0.025	0.081	1
AP4S1	3.45E-05	0.254405948	0.064	0.146	1
CKMT2-AS1	3.47E-05	-0.272365579	0.05	0.122	1
IMPDH1	3.49E-05	-0.431187086	0.02	0.071	1
ALDH3A2	3.52E-05	-0.370183561	0.039	0.105	1
NCBP2	3.53E-05	-0.742745572	0.018	0.068	1
CPSF7	3.54E-05	0.38111871	0.091	0.191	1
OXSR1	3.54E-05	0.525423269	0.125	0.245	1
ERMP1	3.56E-05	-0.44660336	0.036	0.099	1
SFXN4	3.58E-05	-0.748327465	0.02	0.071	1
TCP1	3.58E-05	-0.346583389	0.018	0.068	1
KARS	3.60E-05	-0.590057915	0.018	0.068	1
KRBOX4	3.62E-05	-0.298962834	0.028	0.087	1
FUS	3.62E-05	0.253661479	0.319	0.583	1
ETV3	3.63E-05	-0.668463787	0.018	0.068	1
RHBDD3	3.66E-05	-0.373165053	0.018	0.068	1
PGP	3.66E-05	0.343510547	0.05	0.124	1
AC004253.1	3.66E-05	-0.400256514	0.021	0.074	1
OSBP2	3.67E-05	-0.352542005	0.032	0.093	1
CHMP1A	3.67E-05	-0.630804602	0.018	0.068	1
CCDC102B	3.67E-05	-0.592405369	0.021	0.074	1
BTBD1	3.68E-05	0.336675851	0.117	0.233	1
NCOR1	3.68E-05	0.317253597	0.299	0.543	1
B3GALT4	3.68E-05	-0.969184764	0.011	0.054	1
RNF214	3.69E-05	0.262381376	0.073	0.161	1
ANKLE2	3.72E-05	0.478775139	0.089	0.188	1
PABPC4	3.72E-05	0.301549856	0.044	0.115	1
TIRAP	3.72E-05	-0.290358955	0.018	0.068	1
FAM200B	3.75E-05	-0.403041495	0.02	0.071	1
PECAM1	3.76E-05	0.367305951	0.265	0.478	1
AADACL2-AS1	3.76E-05	-0.917922238	0.011	0.054	1
SLC24A4	3.77E-05	-0.370144365	0.028	0.087	1
KLRG1	3.80E-05	-1.161992393	0.011	0.054	1
LANCL1	3.80E-05	-0.45851566	0.02	0.071	1
TBPL1	3.80E-05	-1.171396978	0.011	0.054	1
DHRS7	3.80E-05	-0.770781	0.011	0.054	1
AP3S1	3.81E-05	-0.368297716	0.046	0.116	1
DPH5	3.81E-05	-0.313336805	0.02	0.071	1
AC010976.1	3.82E-05	-0.850627953	0.011	0.054	1
PTPN23	3.83E-05	-0.421781126	0.021	0.074	1
REV1	3.83E-05	0.309088209	0.19	0.353	1
KIF1BP	3.84E-05	-0.465953833	0.023	0.078	1
OGFOD3	3.84E-05	-1.180670926	0.011	0.054	1
CHTOP	3.84E-05	0.303669806	0.043	0.112	1
MEAF6	3.85E-05	-0.38319207	0.025	0.081	1
SOCS4	3.85E-05	-0.446822738	0.027	0.084	1
PACS1	3.86E-05	0.354315747	0.286	0.515	1
HTATIP2	3.89E-05	-0.864559519	0.011	0.054	1
ATP6V1G1	3.90E-05	-0.325244925	0.027	0.084	1
FBP1	3.92E-05	-0.94088075	0.011	0.054	1
SCCPDH	3.93E-05	-0.861761604	0.011	0.054	1
PYM1	3.95E-05	-0.485930347	0.021	0.074	1
COX18	3.95E-05	-0.311811964	0.02	0.071	1
SEL1L	3.96E-05	0.322765639	0.116	0.229	1
OCIAD1	3.96E-05	0.379597762	0.112	0.225	1
ZNF337	3.98E-05	0.33721195	0.059	0.138	1
ZNF350	3.99E-05	-1.141174885	0.012	0.057	1
AL355612.1	4.00E-05	-1.355579015	0.004	0.039	1
RNF103	4.01E-05	-0.370055777	0.03	0.09	1
3-Mar	4.02E-05	-1.932285254	0.004	0.039	1
MICB	4.02E-05	-1.720023825	0.004	0.039	1
ATP5F1A	4.02E-05	-1.60302167	0.004	0.039	1
PLEKHO2	4.03E-05	0.293833939	0.077	0.166	1
MCMBP	4.03E-05	0.281190461	0.077	0.166	1
POFUT1	4.06E-05	-0.299436395	0.025	0.081	1
PCF11	4.09E-05	0.39410378	0.149	0.284	1
TBC1D9	4.10E-05	0.258171149	0.299	0.529	1
CCDC14	4.11E-05	0.404404787	0.144	0.273	1
AGPAT5	4.14E-05	0.285802641	0.057	0.135	1
ATP5IF1	4.15E-05	-5.727974066	0	0.029	1
EFCAB10	4.15E-05	-5.743575768	0	0.029	1
SLC2A11	4.15E-05	-5.740574586	0	0.029	1
ZBTB7B	4.15E-05	-0.273314119	0.027	0.084	1
PIK3CD-AS2	4.17E-05	-0.838338814	0.012	0.057	1
DNAJC1	4.20E-05	0.315719023	0.189	0.347	1
AKAP11	4.24E-05	0.312990575	0.116	0.229	1
TNFAIP2	4.27E-05	0.338530269	0.212	0.386	1
KIF2A	4.30E-05	0.302528367	0.096	0.197	1
PHTF2	4.30E-05	0.258602165	0.292	0.522	1
PLGLB1	4.31E-05	-1.22012845	0.007	0.047	1
TRA2A	4.32E-05	0.482122453	0.231	0.429	1
TSPAN4	4.32E-05	0.312005754	0.071	0.158	1
FLNA	4.32E-05	-1.136362608	0.007	0.047	1
PSMC6	4.34E-05	0.378704442	0.055	0.132	1
USP16	4.34E-05	0.386621384	0.071	0.157	1
DAPK3	4.35E-05	-1.965590027	0.002	0.034	1
[truncated: 5,963 more rows]
