# Supplementary material for: Identification of MTURN as a trained immunity-related biomarker for heart failure via integrative transcriptomic machine learning analysis and experimental validation
Source: Front Immunol. 2026 Feb 18;17:1739660. doi: 10.3389/fimmu.2026.1739660 (PMC12957145; doi:10.3389/fimmu.2026.1739660)
Supplement: Supplementary file 8 [file DataSheet8.csv]

	p_val	avg_log2FC	pct.1	pct.2	p_val_adj
MTURN	6.83E-220	1.807604555	1	1	2.50E-215
MAP4	8.06E-35	-1.220871499	0.084	0.415	2.95E-30
KIF13A	8.44E-35	-1.302693885	0.105	0.449	3.09E-30
EXOC6B	1.01E-30	-0.871807856	0.184	0.555	3.68E-26
ZBTB16	3.61E-28	-1.073209307	0.192	0.521	1.32E-23
SPTLC2	4.77E-28	-0.657166814	0.24	0.641	1.75E-23
PDE4DIP	9.73E-28	-1.313847261	0.087	0.367	3.56E-23
LRRFIP2	4.35E-27	-0.904757595	0.093	0.384	1.59E-22
PDK4	1.19E-26	-1.083933897	0.105	0.392	4.36E-22
AGFG1	1.27E-26	-0.708509704	0.336	0.741	4.64E-22
CHPT1	1.32E-26	-1.015742791	0.117	0.414	4.85E-22
DST	3.39E-26	-1.046119097	0.121	0.415	1.24E-21
CAMK2D	4.56E-26	-1.500214273	0.063	0.307	1.67E-21
TLR2	4.95E-26	-0.619769902	0.308	0.711	1.81E-21
ELL2	8.75E-26	-0.871865483	0.133	0.433	3.20E-21
RALGAPA2	1.10E-25	-0.46988702	0.205	0.586	4.01E-21
ARHGAP10	1.14E-25	-0.850691714	0.145	0.463	4.17E-21
TTN	1.64E-25	-1.663955745	0.068	0.308	5.99E-21
SH3PXD2B	1.68E-25	-1.170810875	0.117	0.4	6.17E-21
KCNE1	2.45E-25	-1.206774853	0.101	0.376	8.98E-21
SNHG14	2.65E-25	-1.670725939	0.047	0.275	9.69E-21
DERA	1.16E-24	-0.587602792	0.135	0.447	4.24E-20
AOPEP	1.97E-24	-1.361849303	0.059	0.295	7.20E-20
SLC8A1	1.36E-23	-0.602115203	0.323	0.682	4.97E-19
SIRPB2	3.11E-23	-0.427597017	0.164	0.494	1.14E-18
SESTD1	4.10E-23	-0.382079448	0.21	0.572	1.50E-18
MAP3K8	4.70E-23	-0.712285816	0.164	0.475	1.72E-18
BLVRB	9.26E-23	-0.594985536	0.149	0.455	3.39E-18
PDLIM5	1.62E-22	-3.075649563	0.014	0.185	5.93E-18
LYVE1	1.75E-22	-0.616497923	0.248	0.59	6.42E-18
FRY	2.19E-22	-2.30342498	0.03	0.219	8.02E-18
DAAM2	3.08E-22	-0.656031758	0.112	0.377	1.13E-17
CSGALNACT2	3.85E-22	-0.437883827	0.143	0.443	1.41E-17
THRB	4.89E-22	-0.495748019	0.274	0.644	1.79E-17
WDR26	5.43E-22	-0.479994519	0.248	0.612	1.99E-17
REL	7.52E-22	-0.454027237	0.173	0.49	2.75E-17
ACSL1	9.32E-22	-0.767815271	0.241	0.57	3.41E-17
TSPAN14	1.06E-21	-0.566011731	0.138	0.429	3.87E-17
SLC25A36	1.06E-21	-1.488053162	0.04	0.238	3.90E-17
ATF7	1.15E-21	-0.418052519	0.173	0.493	4.20E-17
HADHB	1.15E-21	-0.701631258	0.084	0.326	4.22E-17
CMTM7	1.32E-21	-0.355497155	0.226	0.588	4.83E-17
RCAN1	1.35E-21	-0.891235423	0.1	0.35	4.93E-17
LARGE1	1.36E-21	-2.462158973	0.033	0.218	4.99E-17
RASSF2	1.76E-21	-0.596245634	0.096	0.347	6.44E-17
CBL	2.33E-21	-0.385803031	0.184	0.507	8.55E-17
PTK2B	2.37E-21	-0.561157922	0.194	0.51	8.68E-17
CLIP1	2.45E-21	-0.464102874	0.143	0.437	8.96E-17
DENND6A	2.65E-21	-0.722022929	0.103	0.358	9.71E-17
NNT	2.76E-21	-1.159641893	0.045	0.249	1.01E-16
SRGAP2	2.98E-21	-0.406750238	0.315	0.714	1.09E-16
NAA15	3.00E-21	-0.299149017	0.112	0.382	1.10E-16
CHST15	3.02E-21	-0.584615062	0.114	0.377	1.10E-16
AVL9	4.21E-21	-0.285636884	0.201	0.545	1.54E-16
XPR1	4.74E-21	-1.282339909	0.079	0.305	1.73E-16
PSD3	4.77E-21	-0.554891145	0.253	0.593	1.74E-16
RBMS3	4.90E-21	-1.859800916	0.038	0.225	1.79E-16
EYA3	7.19E-21	-0.58748384	0.101	0.352	2.63E-16
MIER1	8.63E-21	-0.305353131	0.11	0.372	3.16E-16
PLCL1	1.23E-20	-2.91462364	0.019	0.183	4.49E-16
CTTNBP2NL	1.30E-20	-0.41866455	0.117	0.383	4.77E-16
H2AFY	1.43E-20	-0.283861259	0.215	0.562	5.24E-16
AGTPBP1	1.52E-20	-0.34229966	0.266	0.65	5.55E-16
C2CD5	2.60E-20	-0.384344614	0.28	0.652	9.51E-16
ADAMTS2	2.78E-20	-0.930890075	0.087	0.315	1.02E-15
SRSF4	2.85E-20	-0.342178492	0.166	0.47	1.04E-15
CORO1C	2.98E-20	-0.490152328	0.119	0.382	1.09E-15
CERS6	3.20E-20	-0.33187061	0.257	0.626	1.17E-15
TXNRD1	3.47E-20	-1.660405111	0.031	0.209	1.27E-15
SHLD2	3.55E-20	-0.291236992	0.17	0.478	1.30E-15
THOC2	3.90E-20	-0.416233582	0.129	0.403	1.43E-15
GPR137B	4.77E-20	-0.590913126	0.114	0.369	1.75E-15
ARMH3	5.45E-20	-0.311387842	0.224	0.577	2.00E-15
KIF13B	6.64E-20	-0.339258926	0.217	0.552	2.43E-15
TXNIP	8.10E-20	-0.358956483	0.229	0.568	2.96E-15
NCOA6	8.58E-20	-0.456202013	0.149	0.43	3.14E-15
SCFD1	9.36E-20	-0.368585871	0.156	0.447	3.43E-15
CD55	1.03E-19	-0.273276755	0.129	0.394	3.79E-15
RBPJ	1.14E-19	-0.767701028	0.699	0.948	4.19E-15
SLC36A1	1.19E-19	-0.752667041	0.08	0.302	4.36E-15
RHOQ	1.30E-19	-0.343059908	0.189	0.502	4.78E-15
PTPRM	1.55E-19	-0.717884731	0.15	0.417	5.68E-15
INSR	1.66E-19	-0.537517012	0.133	0.393	6.09E-15
SLC16A7	1.75E-19	-2.33811517	0.021	0.182	6.40E-15
LINC01278	1.83E-19	-0.625407165	0.103	0.347	6.69E-15
DCAF6	2.06E-19	-0.572288241	0.145	0.417	7.53E-15
CTSC	2.10E-19	-0.302954088	0.208	0.52	7.69E-15
IRAK3	2.59E-19	-0.430132619	0.313	0.677	9.49E-15
TRIP12	2.61E-19	-0.267595722	0.252	0.618	9.57E-15
UBE2B	2.95E-19	-0.31567451	0.108	0.358	1.08E-14
EPS8	3.20E-19	-0.309232525	0.292	0.649	1.17E-14
TUT7	3.53E-19	-0.415938302	0.191	0.495	1.29E-14
TLR4	3.54E-19	-0.276526125	0.168	0.469	1.30E-14
OSTF1	3.81E-19	-0.266616319	0.18	0.489	1.40E-14
ADD1	3.93E-19	-0.343755098	0.157	0.445	1.44E-14
MIR99AHG	3.96E-19	-0.530003935	0.199	0.494	1.45E-14
LRRK2	4.54E-19	-0.456658115	0.18	0.473	1.66E-14
GFOD1	5.06E-19	-1.035893582	0.077	0.284	1.85E-14
SH3BP5	5.29E-19	-0.694222362	0.159	0.428	1.94E-14
SLC7A8	5.74E-19	-0.90434351	0.073	0.281	2.10E-14
EFR3A	5.93E-19	-0.263048431	0.201	0.52	2.17E-14
UBE2H	6.16E-19	-0.42272021	0.135	0.402	2.25E-14
VAPA	6.78E-19	-0.296769751	0.166	0.449	2.48E-14
SP100	6.79E-19	-0.281719179	0.308	0.69	2.49E-14
TPK1	6.84E-19	-0.305931073	0.255	0.604	2.50E-14
TM9SF2	6.98E-19	-0.479400096	0.147	0.419	2.55E-14
EIF4G3	7.09E-19	-0.358757809	0.435	0.835	2.59E-14
SPPL2A	1.02E-18	-0.407928663	0.117	0.372	3.73E-14
DIP2C	1.07E-18	-0.43750484	0.156	0.43	3.92E-14
NHSL1	1.24E-18	-0.522197848	0.227	0.527	4.55E-14
SOD2	1.29E-18	-0.534761796	0.093	0.317	4.71E-14
ZNF106	1.46E-18	-0.463646533	0.173	0.464	5.34E-14
ARMC8	1.60E-18	-0.355842874	0.147	0.418	5.85E-14
MOB3A	1.70E-18	-0.395480458	0.126	0.383	6.21E-14
PARP4	1.93E-18	-0.344448934	0.234	0.57	7.05E-14
SUMF1	2.49E-18	-0.354669189	0.357	0.73	9.13E-14
ANTXR2	2.58E-18	-0.3894103	0.205	0.516	9.44E-14
EXT1	3.03E-18	-0.939604071	0.157	0.408	1.11E-13
KLHL24	3.10E-18	-0.471200397	0.114	0.353	1.13E-13
DNM1	3.31E-18	-0.543637671	0.11	0.345	1.21E-13
VMP1	3.62E-18	-0.269301542	0.369	0.756	1.33E-13
MTSS1	4.60E-18	-0.334509379	0.514	0.873	1.68E-13
TBC1D16	4.90E-18	-0.895625802	0.077	0.28	1.79E-13
ASAH1	5.00E-18	-0.342548298	0.168	0.451	1.83E-13
LAPTM5	5.78E-18	-0.554784663	0.098	0.323	2.12E-13
WDFY2	6.43E-18	-0.32055432	0.332	0.728	2.35E-13
WIPI1	6.76E-18	-1.622981319	0.028	0.185	2.47E-13
PDK3	8.50E-18	-0.305898379	0.108	0.341	3.11E-13
IL6ST	8.63E-18	-0.304032551	0.124	0.372	3.16E-13
THBS1	8.78E-18	-0.885927784	0.077	0.267	3.21E-13
SLC11A1	8.94E-18	-0.603348122	0.156	0.403	3.27E-13
WDR41	9.67E-18	-0.32441261	0.128	0.374	3.54E-13
PIAS2	9.98E-18	-0.259425743	0.201	0.51	3.65E-13
FAM117B	1.03E-17	-0.540825752	0.103	0.323	3.79E-13
FKBP5	1.06E-17	-0.535374032	0.598	0.857	3.86E-13
MIR646HG	1.07E-17	-0.558798441	0.177	0.44	3.93E-13
ARL17B	1.09E-17	-0.395933261	0.11	0.343	3.99E-13
NAP1L4	1.10E-17	-0.419253405	0.094	0.317	4.02E-13
SORT1	1.15E-17	-1.259516632	0.033	0.194	4.21E-13
PCNX1	1.19E-17	-0.62490024	0.252	0.55	4.34E-13
TNK2	1.23E-17	-0.323181819	0.082	0.295	4.51E-13
ANXA2	1.31E-17	-0.685204862	0.096	0.313	4.81E-13
MPPED2	1.43E-17	-0.467703617	0.255	0.562	5.23E-13
GPHN	1.44E-17	-0.612912528	0.114	0.346	5.26E-13
VWA8	1.57E-17	-0.746583961	0.086	0.294	5.75E-13
CD163	1.60E-17	-0.400294121	0.566	0.881	5.86E-13
CLIC2	1.71E-17	-0.929895682	0.052	0.231	6.27E-13
RFFL	1.77E-17	-0.385290876	0.115	0.348	6.49E-13
DENND4C	1.84E-17	-0.259236724	0.308	0.683	6.72E-13
LINC02649	1.87E-17	-0.448916247	0.105	0.333	6.83E-13
NUP153	2.09E-17	-0.500716368	0.08	0.29	7.67E-13
LPAR1	2.10E-17	-0.986905695	0.068	0.26	7.70E-13
EEF2K	2.77E-17	-0.344459143	0.157	0.425	1.01E-12
TBC1D12	2.81E-17	-0.310975621	0.161	0.435	1.03E-12
RHOBTB3	2.92E-17	-0.789003531	0.086	0.291	1.07E-12
OTULINL	3.15E-17	-0.299319846	0.157	0.427	1.15E-12
INPP4A	3.17E-17	-0.289608404	0.22	0.534	1.16E-12
ATP6V1H	3.22E-17	-0.440651794	0.098	0.32	1.18E-12
CYFIP1	3.27E-17	-0.256380284	0.213	0.525	1.20E-12
VAV2	3.40E-17	-0.669686092	0.075	0.275	1.25E-12
MIS18BP1	3.84E-17	-0.264704172	0.192	0.483	1.41E-12
ARID3A	3.85E-17	-0.282447624	0.143	0.399	1.41E-12
PLA2G4A	4.07E-17	-0.395226197	0.077	0.277	1.49E-12
MAPRE2	4.11E-17	-0.662962807	0.077	0.276	1.51E-12
LRRC8D	5.42E-17	-0.269503547	0.212	0.514	1.98E-12
PPFIBP2	5.52E-17	-0.382539568	0.135	0.382	2.02E-12
SLC7A7	5.53E-17	-0.317057752	0.08	0.284	2.03E-12
CDC42BPA	5.54E-17	-1.022358324	0.059	0.24	2.03E-12
KLHL2	5.63E-17	-0.464226367	0.171	0.439	2.06E-12
ARFGEF2	5.71E-17	-0.286139539	0.163	0.435	2.09E-12
AP2A2	5.94E-17	-0.255777318	0.411	0.802	2.18E-12
FOCAD	6.02E-17	-0.847105522	0.063	0.248	2.20E-12
ZYG11B	6.59E-17	-0.356161205	0.08	0.284	2.41E-12
ME1	6.67E-17	-0.508398314	0.327	0.646	2.44E-12
ARID2	7.10E-17	-0.271929835	0.25	0.59	2.60E-12
MFSD1	7.35E-17	-0.258910849	0.229	0.557	2.69E-12
NT5DC1	7.64E-17	-0.469210651	0.107	0.327	2.80E-12
GSN	7.80E-17	-0.959895413	0.059	0.239	2.85E-12
MFF	7.82E-17	-0.715938957	0.056	0.234	2.86E-12
ATP10D	8.71E-17	-0.261557762	0.124	0.364	3.19E-12
RAB20	9.67E-17	-0.504038213	0.149	0.398	3.54E-12
SNX10	9.88E-17	-0.391557226	0.087	0.292	3.62E-12
GAB1	1.19E-16	-0.600190974	0.119	0.347	4.36E-12
MAPK14	1.26E-16	-0.359260199	0.198	0.491	4.60E-12
ZDHHC20	1.28E-16	-0.315430229	0.142	0.386	4.68E-12
PPP2R3C	1.29E-16	-0.454291397	0.084	0.289	4.71E-12
FILIP1L	1.31E-16	-0.622196439	0.084	0.282	4.81E-12
CHCHD3	1.34E-16	-0.426138593	0.149	0.403	4.89E-12
PAPSS2	1.36E-16	-0.321620692	0.157	0.408	4.98E-12
PTPN18	1.38E-16	-0.554278695	0.089	0.294	5.05E-12
YLPM1	1.39E-16	-0.257281747	0.122	0.358	5.07E-12
SLMAP	1.40E-16	-0.519210895	0.105	0.323	5.11E-12
UACA	1.48E-16	-0.321892664	0.135	0.381	5.42E-12
VAV3	1.59E-16	-0.277473111	0.308	0.67	5.81E-12
PVT1	1.65E-16	-0.620296879	0.072	0.262	6.03E-12
FMN1	1.81E-16	-0.395231931	0.624	0.94	6.64E-12
PPARGC1B	1.87E-16	-0.657891317	0.063	0.245	6.86E-12
ENTPD1	2.02E-16	-0.327594146	0.149	0.397	7.40E-12
CD44	2.13E-16	-0.358779666	0.184	0.454	7.80E-12
MPEG1	2.25E-16	-0.775623178	0.047	0.214	8.25E-12
XPO6	2.33E-16	-0.270989306	0.135	0.382	8.53E-12
AC100849.1	2.35E-16	-0.929330809	0.124	0.341	8.61E-12
NBEAL1	2.40E-16	-0.737731593	0.079	0.271	8.79E-12
CRYL1	2.54E-16	-0.409464403	0.154	0.409	9.29E-12
ZCCHC2	2.71E-16	-0.297532043	0.196	0.48	9.93E-12
AL160272.1	2.78E-16	-0.677022497	0.108	0.321	1.02E-11
TAF3	2.94E-16	-0.359446545	0.147	0.396	1.08E-11
USP7	2.96E-16	-0.473709376	0.063	0.245	1.08E-11
PDE7B	3.39E-16	-0.470238465	0.196	0.461	1.24E-11
WWC2	3.47E-16	-0.358679909	0.142	0.388	1.27E-11
RAB21	3.70E-16	-0.658459961	0.07	0.256	1.35E-11
MAP3K20	4.26E-16	-1.551723002	0.026	0.168	1.56E-11
EMP1	4.47E-16	-0.914463458	0.084	0.275	1.64E-11
GCNT1	5.38E-16	-0.27537396	0.159	0.414	1.97E-11
CSGALNACT1	5.39E-16	-0.322685296	0.309	0.626	1.97E-11
ICA1	5.50E-16	-0.547893917	0.103	0.316	2.01E-11
ANKRD13D	5.69E-16	-0.54553005	0.072	0.259	2.08E-11
DECR1	6.44E-16	-0.377554359	0.114	0.335	2.36E-11
CCNL2	6.75E-16	-0.507619887	0.045	0.208	2.47E-11
GNS	6.82E-16	-0.416941515	0.072	0.257	2.50E-11
CPM	6.91E-16	-0.277909387	0.39	0.738	2.53E-11
KLF13	6.94E-16	-0.647188129	0.052	0.221	2.54E-11
SRRM1	8.21E-16	-0.502031326	0.058	0.23	3.00E-11
IBTK	1.04E-15	-0.290030499	0.117	0.342	3.81E-11
AL078600.1	1.06E-15	-0.338045137	0.133	0.363	3.87E-11
RNF115	1.07E-15	-0.299464282	0.17	0.433	3.93E-11
SLA	1.08E-15	-0.335548896	0.245	0.547	3.94E-11
AC010210.1	1.16E-15	-0.297816099	0.126	0.353	4.26E-11
RTN3	1.19E-15	-0.320768559	0.143	0.387	4.37E-11
ABL1	1.21E-15	-0.30814269	0.253	0.57	4.44E-11
PLD1	1.25E-15	-0.294311386	0.145	0.383	4.58E-11
BBX	1.35E-15	-0.265656608	0.226	0.524	4.96E-11
CCDC32	1.40E-15	-0.604755269	0.061	0.235	5.14E-11
NHLRC2	1.73E-15	-0.281653593	0.103	0.312	6.34E-11
ASCC1	1.74E-15	-0.453536875	0.1	0.308	6.39E-11
PIGX	1.77E-15	-0.295727082	0.142	0.381	6.48E-11
SUSD1	1.79E-15	-0.270065646	0.126	0.352	6.55E-11
SPATS2	1.87E-15	-0.572746614	0.077	0.264	6.84E-11
SEC23B	1.96E-15	-0.704425669	0.049	0.21	7.17E-11
GBE1	2.03E-15	-0.38648231	0.154	0.392	7.43E-11
PRKAG2	2.04E-15	-0.301445428	0.414	0.762	7.46E-11
FGD4	2.04E-15	-0.318720418	0.413	0.796	7.47E-11
NSFL1C	2.21E-15	-0.306851589	0.086	0.281	8.08E-11
EXOC5	2.21E-15	-0.58034335	0.068	0.246	8.10E-11
PIK3CA	2.22E-15	-0.369663586	0.124	0.346	8.12E-11
DPYD	2.36E-15	-0.370926051	0.706	0.965	8.65E-11
TRIM13	2.42E-15	-0.484077384	0.086	0.28	8.86E-11
PRDM4	2.62E-15	-1.227373776	0.028	0.167	9.58E-11
PDXK	2.70E-15	-0.40042224	0.098	0.3	9.87E-11
ST6GALNAC3	2.88E-15	-0.608052225	0.128	0.337	1.05E-10
AGPAT4	2.99E-15	-0.308785762	0.11	0.32	1.09E-10
SAP30	2.99E-15	-1.51844311	0.023	0.155	1.09E-10
CLIP4	3.00E-15	-0.687136989	0.068	0.244	1.10E-10
USP40	3.03E-15	-0.335744532	0.1	0.303	1.11E-10
SIL1	3.05E-15	-0.349366448	0.135	0.367	1.12E-10
KLHL8	3.12E-15	-0.552959878	0.063	0.235	1.14E-10
SH3PXD2A	3.13E-15	-0.364237989	0.171	0.428	1.15E-10
ABLIM3	3.19E-15	-1.660755944	0.019	0.148	1.17E-10
CREG1	3.25E-15	-0.681946232	0.059	0.229	1.19E-10
LINC01684	3.42E-15	-0.535300383	0.08	0.266	1.25E-10
NCK1	3.69E-15	-0.359629962	0.103	0.308	1.35E-10
KYNU	3.87E-15	-0.289885378	0.336	0.673	1.42E-10
PTEN	4.08E-15	-0.288444374	0.36	0.721	1.49E-10
GABPB1-AS1	4.52E-15	-0.469029705	0.061	0.23	1.65E-10
CPPED1	4.52E-15	-0.534249637	0.1	0.3	1.65E-10
VPS29	4.93E-15	-0.420215242	0.084	0.274	1.80E-10
HNRNPK	5.11E-15	-0.293372875	0.059	0.229	1.87E-10
TRAPPC12	5.32E-15	-0.274032479	0.112	0.327	1.95E-10
SLC38A2	6.18E-15	-0.321330554	0.087	0.28	2.26E-10
WDR36	6.27E-15	-0.554954248	0.068	0.243	2.30E-10
GTF2H1	6.95E-15	-0.339588216	0.075	0.257	2.54E-10
UBAP2	7.45E-15	-0.472684917	0.063	0.231	2.73E-10
MAVS	7.46E-15	-0.492808084	0.08	0.265	2.73E-10
AMD1	7.68E-15	-0.344271636	0.087	0.279	2.81E-10
CTSZ	8.03E-15	-0.355204719	0.086	0.277	2.94E-10
MERTK	8.52E-15	-0.353832628	0.455	0.782	3.12E-10
SERTAD2	9.01E-15	-0.342193807	0.107	0.312	3.30E-10
MARCO	9.38E-15	-1.538677075	0.044	0.19	3.43E-10
TMEM135	9.64E-15	-0.401063341	0.094	0.29	3.53E-10
SLC44A1	1.01E-14	-0.342822252	0.101	0.303	3.69E-10
AEBP2	1.07E-14	-0.339974573	0.156	0.397	3.91E-10
MBOAT1	1.10E-14	-0.41777352	0.098	0.295	4.03E-10
SLC15A4	1.11E-14	-0.533583562	0.038	0.185	4.05E-10
ACAP2	1.12E-14	-0.256619905	0.386	0.78	4.09E-10
ARHGEF12	1.14E-14	-0.685540467	0.086	0.269	4.17E-10
SLFN11	1.14E-14	-0.87196101	0.042	0.19	4.18E-10
NFATC1	1.15E-14	-0.342187955	0.066	0.238	4.21E-10
ZNF431	1.15E-14	-0.325813884	0.096	0.294	4.22E-10
BTBD1	1.18E-14	-0.340754119	0.089	0.281	4.32E-10
SLC8B1	1.23E-14	-0.452405585	0.072	0.246	4.51E-10
TSC22D3	1.26E-14	-0.530944727	0.072	0.244	4.60E-10
ZMYM5	1.31E-14	-0.613981482	0.049	0.205	4.78E-10
TTL	1.41E-14	-0.381832446	0.103	0.302	5.16E-10
SCARB1	1.41E-14	-0.309442212	0.107	0.31	5.16E-10
SNX27	1.59E-14	-0.328283648	0.115	0.328	5.84E-10
HPS3	1.62E-14	-0.585684116	0.07	0.24	5.91E-10
TTC28	1.64E-14	-0.283455277	0.163	0.398	6.00E-10
RALB	1.71E-14	-0.383722462	0.058	0.22	6.25E-10
PARL	1.79E-14	-0.263732887	0.131	0.351	6.56E-10
ATP1B3	2.09E-14	-0.49986716	0.1	0.295	7.64E-10
AC093849.4	2.13E-14	-0.977516196	0.047	0.198	7.81E-10
CREB3L2	2.26E-14	-0.291697753	0.117	0.328	8.29E-10
MCOLN1	2.60E-14	-0.55827309	0.065	0.231	9.53E-10
SLC1A3	2.71E-14	-0.300935846	0.339	0.649	9.90E-10
SLC16A1-AS1	2.84E-14	-0.63516737	0.072	0.244	1.04E-09
PPP1R12B	2.92E-14	-2.446117942	0.007	0.113	1.07E-09
LINC02785	3.33E-14	-0.408076251	0.073	0.246	1.22E-09
TRIM14	3.51E-14	-0.298239595	0.18	0.434	1.29E-09
STX6	3.55E-14	-0.673489175	0.065	0.229	1.30E-09
HIPK2	3.69E-14	-0.668944848	0.108	0.3	1.35E-09
TFRC	3.76E-14	-0.569496835	0.131	0.341	1.37E-09
RBM41	3.91E-14	-0.341368801	0.073	0.246	1.43E-09
ANAPC5	4.62E-14	-0.405758262	0.084	0.264	1.69E-09
AC053513.1	4.71E-14	-0.507396622	0.058	0.215	1.72E-09
DCAF7	5.02E-14	-0.267956094	0.103	0.301	1.84E-09
GCNT2	5.03E-14	-0.430701649	0.087	0.269	1.84E-09
MCL1	5.18E-14	-0.293340405	0.112	0.313	1.90E-09
ALDH1A1	5.26E-14	-1.171898656	0.04	0.179	1.93E-09
PRORP	5.58E-14	-0.553066238	0.061	0.221	2.04E-09
UBE2G1	5.94E-14	-0.257690268	0.112	0.313	2.18E-09
ZNF430	6.16E-14	-0.322899638	0.054	0.21	2.25E-09
RHEB	6.55E-14	-0.591912955	0.063	0.224	2.40E-09
CFDP1	6.70E-14	-0.282374488	0.103	0.299	2.45E-09
MTMR6	7.19E-14	-0.475778813	0.066	0.23	2.63E-09
TTC21B	7.33E-14	-0.555816678	0.056	0.211	2.68E-09
MYOF	7.36E-14	-0.451347887	0.079	0.252	2.70E-09
NDUFB9	7.46E-14	-0.450897321	0.054	0.209	2.73E-09
UBXN2B	7.94E-14	-0.433735017	0.077	0.25	2.91E-09
CSNK1G3	8.01E-14	-0.394089863	0.073	0.243	2.93E-09
TTC13	8.10E-14	-0.499446662	0.089	0.271	2.97E-09
ANKDD1A	8.16E-14	-0.736492706	0.049	0.197	2.99E-09
GLUL	8.21E-14	-0.539815315	0.094	0.277	3.01E-09
ZCCHC14	8.45E-14	-0.463261586	0.066	0.231	3.09E-09
ZADH2	9.25E-14	-0.533203823	0.044	0.188	3.39E-09
ZDHHC7	9.72E-14	-0.411727361	0.079	0.251	3.56E-09
NBEA	1.08E-13	-0.329710466	0.149	0.371	3.94E-09
GALNT7	1.11E-13	-0.334103986	0.094	0.277	4.07E-09
ZBTB38	1.15E-13	-0.345800279	0.089	0.271	4.21E-09
CREBZF	1.16E-13	-0.487187629	0.059	0.216	4.23E-09
MGLL	1.16E-13	-0.439750821	0.105	0.294	4.26E-09
NGLY1	1.16E-13	-0.311865887	0.098	0.286	4.26E-09
CCDC141	1.19E-13	-0.429460688	0.18	0.41	4.35E-09
BRWD3	1.23E-13	-0.316181658	0.128	0.336	4.50E-09
ANKRD36C	1.31E-13	-0.347931307	0.066	0.23	4.79E-09
SAMSN1	1.38E-13	-0.302922099	0.187	0.429	5.06E-09
CDK17	1.41E-13	-0.26387052	0.11	0.307	5.17E-09
CD14	1.42E-13	-0.432632596	0.07	0.235	5.19E-09
CAMKMT	1.42E-13	-0.284195324	0.201	0.453	5.20E-09
ANKUB1	1.43E-13	-0.26160485	0.15	0.374	5.24E-09
ZNF736	1.48E-13	-0.316991364	0.063	0.223	5.42E-09
NFKBIA	1.52E-13	-0.882964723	0.035	0.168	5.57E-09
RPS9	1.59E-13	-0.33400085	0.084	0.26	5.81E-09
ATP5F1C	1.64E-13	-0.487091303	0.058	0.211	6.02E-09
VSIG4	1.68E-13	-0.259422549	0.22	0.486	6.14E-09
HMGN3	1.74E-13	-0.430684574	0.087	0.264	6.37E-09
USP36	1.80E-13	-0.271316612	0.094	0.277	6.57E-09
PPP2CB	1.97E-13	-0.453330099	0.066	0.228	7.23E-09
GALNT1	2.06E-13	-0.254444605	0.121	0.325	7.55E-09
SRSF1	2.11E-13	-0.698935187	0.038	0.174	7.74E-09
PLEK	2.33E-13	-0.378324465	0.145	0.359	8.53E-09
CYBRD1	2.33E-13	-0.269789138	0.094	0.277	8.53E-09
REEP5	2.47E-13	-0.291651964	0.07	0.234	9.05E-09
GSTK1	2.51E-13	-0.289382946	0.068	0.23	9.18E-09
USP6NL	2.53E-13	-0.287707701	0.094	0.277	9.25E-09
FLOT1	2.54E-13	-0.446431003	0.077	0.246	9.29E-09
AFG3L2	2.57E-13	-0.831200765	0.045	0.187	9.42E-09
CARS2	2.87E-13	-0.467141341	0.07	0.234	1.05E-08
ST7L	3.03E-13	-0.45613701	0.061	0.215	1.11E-08
AL139260.1	3.10E-13	-0.323338817	0.073	0.239	1.13E-08
CRADD	3.12E-13	-0.969898977	0.056	0.204	1.14E-08
PRUNE2	3.14E-13	-0.375929553	0.045	0.187	1.15E-08
FTL	3.17E-13	-0.529542539	0.054	0.204	1.16E-08
ZNF326	3.26E-13	-0.401346164	0.068	0.229	1.19E-08
PPP1R10	3.36E-13	-0.403800374	0.065	0.221	1.23E-08
WDR81	3.49E-13	-0.45430655	0.044	0.183	1.28E-08
MIR34AHG	3.85E-13	-0.299832658	0.098	0.279	1.41E-08
PNKD	3.91E-13	-0.82416817	0.033	0.162	1.43E-08
BMPR1A	4.01E-13	-0.656144693	0.063	0.218	1.47E-08
SPATA6	4.07E-13	-0.290509426	0.107	0.295	1.49E-08
MFSD14B	4.07E-13	-0.503709833	0.056	0.205	1.49E-08
NDUFS4	4.33E-13	-0.252001261	0.096	0.276	1.58E-08
SDHC	4.36E-13	-0.426632217	0.047	0.189	1.60E-08
GASK1B	4.37E-13	-0.528288934	0.07	0.23	1.60E-08
AL513327.1	4.45E-13	-0.931477926	0.047	0.188	1.63E-08
BTG2	4.50E-13	-0.756091684	0.065	0.216	1.65E-08
UNC13B	4.57E-13	-0.356082915	0.072	0.233	1.67E-08
FAM110B	4.60E-13	-0.975447205	0.038	0.17	1.69E-08
GYS1	4.85E-13	-0.693587456	0.038	0.17	1.77E-08
CPLANE1	4.88E-13	-0.456902872	0.075	0.239	1.79E-08
ACVR1	5.10E-13	-0.441751124	0.066	0.223	1.87E-08
AZI2	5.57E-13	-0.800704127	0.054	0.199	2.04E-08
PCGF5	5.59E-13	-0.32749807	0.122	0.32	2.05E-08
HMGXB3	5.65E-13	-0.387375651	0.056	0.205	2.07E-08
SLC12A7	5.96E-13	-0.298334022	0.063	0.216	2.18E-08
TMEM259	5.99E-13	-0.640367484	0.038	0.17	2.19E-08
CEBPB	6.25E-13	-0.356650342	0.047	0.188	2.29E-08
ACO2	6.34E-13	-1.036355222	0.038	0.168	2.32E-08
MLKL	6.41E-13	-0.514462894	0.068	0.226	2.35E-08
MPRIP	6.55E-13	-0.334196438	0.061	0.213	2.40E-08
GRAMD2B	6.67E-13	-1.216869123	0.031	0.155	2.44E-08
NAV1	6.90E-13	-0.605399357	0.052	0.194	2.52E-08
PAFAH1B2	6.92E-13	-0.261653531	0.073	0.238	2.53E-08
YTHDF2	7.05E-13	-0.25157062	0.063	0.216	2.58E-08
PELI1	7.14E-13	-0.299402038	0.348	0.668	2.61E-08
TMEM39A	7.21E-13	-0.494531546	0.061	0.213	2.64E-08
SGMS2	7.57E-13	-0.666871891	0.052	0.195	2.77E-08
PKM	7.82E-13	-0.884572782	0.045	0.182	2.86E-08
ZFYVE26	8.76E-13	-0.311702065	0.077	0.241	3.21E-08
AKR1A1	8.97E-13	-0.326061879	0.093	0.267	3.28E-08
WDSUB1	9.32E-13	-0.717001854	0.037	0.165	3.41E-08
WASHC3	9.40E-13	-0.629239956	0.059	0.206	3.44E-08
ZNF330	9.60E-13	-0.685330268	0.042	0.175	3.51E-08
USP12	9.79E-13	-0.261200655	0.08	0.246	3.58E-08
AC092640.1	9.97E-13	-1.244383116	0.03	0.15	3.65E-08
SLC25A26	1.08E-12	-0.306869746	0.079	0.243	3.95E-08
MPP5	1.12E-12	-0.262653443	0.08	0.246	4.10E-08
OTULIN	1.24E-12	-0.458519935	0.052	0.195	4.55E-08
RHOU	1.28E-12	-1.165531206	0.038	0.167	4.70E-08
GPR183	1.42E-12	-0.549981011	0.042	0.174	5.21E-08
CLCN3	1.43E-12	-0.581959466	0.065	0.215	5.24E-08
AC110995.1	1.45E-12	-0.948587923	0.047	0.182	5.31E-08
PPIA	1.51E-12	-0.698631737	0.045	0.18	5.52E-08
TBC1D2	1.54E-12	-0.498015267	0.052	0.194	5.62E-08
CDC42SE1	1.56E-12	-0.299215053	0.061	0.209	5.71E-08
NDUFAF2	1.56E-12	-0.665931681	0.072	0.224	5.72E-08
COX10	1.58E-12	-0.907390767	0.044	0.175	5.78E-08
RNF146	1.58E-12	-0.438138784	0.054	0.197	5.78E-08
SUN1	1.63E-12	-0.427164415	0.052	0.194	5.97E-08
TMEM144	1.64E-12	-0.287287302	0.098	0.275	6.02E-08
PLEKHO2	1.65E-12	-0.471947889	0.065	0.215	6.04E-08
ARNTL	1.65E-12	-0.461238464	0.065	0.215	6.05E-08
FLCN	1.69E-12	-0.428970914	0.051	0.19	6.20E-08
RMND5A	1.78E-12	-0.501696125	0.054	0.197	6.52E-08
YBX3	1.79E-12	-0.274748433	0.054	0.197	6.57E-08
SLC20A2	1.81E-12	-0.304905801	0.075	0.236	6.64E-08
GATAD1	1.84E-12	-0.435602319	0.054	0.197	6.72E-08
ATG4B	1.94E-12	-0.487260014	0.058	0.201	7.11E-08
CRAMP1	1.95E-12	-0.504360325	0.051	0.19	7.14E-08
KCNMA1	1.99E-12	-0.489269617	0.32	0.553	7.28E-08
PLXNA2	2.11E-12	-0.363163774	0.094	0.265	7.73E-08
NIBAN1	2.11E-12	-1.230456645	0.042	0.169	7.74E-08
NPC2	2.22E-12	-0.325623916	0.061	0.208	8.13E-08
TIAM1	2.31E-12	-0.298137299	0.117	0.303	8.46E-08
CNOT6	2.43E-12	-0.561319046	0.051	0.189	8.88E-08
CALU	2.44E-12	-0.532405387	0.059	0.203	8.92E-08
XXYLT1	2.51E-12	-0.703673619	0.042	0.172	9.17E-08
CRLS1	2.56E-12	-0.658402562	0.059	0.203	9.38E-08
ALS2	2.60E-12	-0.649809337	0.047	0.18	9.53E-08
AGO2	2.66E-12	-0.282802563	0.107	0.29	9.74E-08
SEC11A	2.68E-12	-0.289897867	0.096	0.27	9.83E-08
SLX4IP	2.73E-12	-0.382207977	0.1	0.274	9.98E-08
ADAMTSL4-AS1	2.80E-12	-0.441889763	0.163	0.374	1.02E-07
EFCAB2	2.80E-12	-0.638762157	0.051	0.188	1.02E-07
ENG	2.88E-12	-0.414950647	0.084	0.248	1.06E-07
NMRK1	2.92E-12	-0.329521482	0.058	0.201	1.07E-07
ZNF611	3.05E-12	-0.360643108	0.072	0.224	1.12E-07
HDAC7	3.20E-12	-0.478957508	0.045	0.178	1.17E-07
COLEC12	3.33E-12	-0.357838017	0.472	0.735	1.22E-07
LHFPL6	3.34E-12	-2.027625095	0.019	0.124	1.22E-07
SLC25A25	3.38E-12	-0.501990865	0.042	0.17	1.24E-07
ITGB1	3.51E-12	-0.317111927	0.056	0.198	1.28E-07
C1QA	3.54E-12	-0.28764553	0.096	0.269	1.30E-07
AC126177.3	3.56E-12	-0.729025291	0.052	0.188	1.30E-07
YPEL5	3.56E-12	-0.483226662	0.035	0.158	1.30E-07
AC005562.1	3.57E-12	-0.414844198	0.068	0.22	1.31E-07
GARNL3	3.78E-12	-0.305541009	0.089	0.257	1.39E-07
SLC25A37	3.96E-12	-0.434391906	0.052	0.19	1.45E-07
GOLIM4	3.99E-12	-0.320297134	0.119	0.305	1.46E-07
AP002518.2	4.18E-12	-2.283965395	0.014	0.113	1.53E-07
NDUFV3	4.20E-12	-0.398780249	0.063	0.209	1.54E-07
TTN-AS1	4.21E-12	-1.503159387	0.005	0.093	1.54E-07
CCDC6	4.30E-12	-0.341102877	0.077	0.234	1.57E-07
KMT2D	4.33E-12	-0.315561921	0.063	0.21	1.59E-07
SDHA	4.42E-12	-0.543488015	0.068	0.219	1.62E-07
SLC25A46	4.47E-12	-0.391637743	0.077	0.233	1.64E-07
ARHGEF3	4.64E-12	-0.394560104	0.058	0.199	1.70E-07
SNX3	4.81E-12	-0.252026401	0.077	0.234	1.76E-07
ATP6V1E1	4.81E-12	-0.481694774	0.056	0.197	1.76E-07
G2E3	4.88E-12	-0.536947095	0.054	0.193	1.79E-07
APH1B	4.92E-12	-0.584345867	0.058	0.199	1.80E-07
NIBAN2	4.97E-12	-0.800445348	0.031	0.149	1.82E-07
CLIC4	4.99E-12	-0.814260669	0.054	0.19	1.82E-07
CTDSP1	5.14E-12	-1.04744801	0.021	0.128	1.88E-07
FAM192A	5.15E-12	-0.427751847	0.068	0.218	1.89E-07
SLC35E3	5.37E-12	-0.459678198	0.063	0.206	1.97E-07
VCL	5.40E-12	-2.395130501	0.009	0.101	1.97E-07
MPHOSPH6	5.94E-12	-0.338627748	0.065	0.21	2.17E-07
KIAA0556	6.96E-12	-0.33270877	0.065	0.21	2.55E-07
FAM177A1	7.06E-12	-0.544651303	0.031	0.148	2.58E-07
MS4A4E	7.08E-12	-0.332672585	0.407	0.736	2.59E-07
SKP2	7.08E-12	-0.806428715	0.031	0.148	2.59E-07
PEX13	7.53E-12	-0.678433131	0.035	0.155	2.76E-07
HOOK2	7.62E-12	-1.332853526	0.026	0.137	2.79E-07
RAD54L2	7.66E-12	-0.46613715	0.049	0.182	2.80E-07
STARD7	7.76E-12	-0.759001802	0.044	0.17	2.84E-07
ARL4C	7.93E-12	-0.622936278	0.047	0.177	2.90E-07
TMEM236	8.43E-12	-0.483565087	0.047	0.177	3.08E-07
INPP4B	8.66E-12	-2.501007024	0.01	0.103	3.17E-07
HMGB1	8.92E-12	-0.310860409	0.077	0.231	3.27E-07
RAB28	9.09E-12	-0.25013665	0.108	0.287	3.33E-07
PANK3	9.10E-12	-0.669703443	0.044	0.17	3.33E-07
EIF3K	9.46E-12	-0.798279402	0.031	0.147	3.46E-07
AC005670.3	9.48E-12	-0.255693913	0.107	0.282	3.47E-07
SERP1	9.66E-12	-1.143627533	0.028	0.139	3.54E-07
WDR43	9.73E-12	-0.399576968	0.073	0.224	3.56E-07
ZNF124	9.89E-12	-0.260203265	0.084	0.244	3.62E-07
LNPK	1.06E-11	-0.839520722	0.045	0.173	3.86E-07
SAMD4A	1.15E-11	-0.391151249	0.124	0.302	4.21E-07
TATDN1	1.15E-11	-0.517988241	0.049	0.18	4.21E-07
NQO2	1.19E-11	-0.435779541	0.056	0.192	4.34E-07
HRH2	1.20E-11	-0.356960979	0.094	0.26	4.40E-07
CLYBL	1.22E-11	-0.340900383	0.091	0.251	4.46E-07
AC078845.1	1.26E-11	-0.878868508	0.047	0.174	4.61E-07
FBRSL1	1.28E-11	-0.436469258	0.054	0.188	4.70E-07
MAST2	1.31E-11	-0.387875933	0.098	0.265	4.78E-07
SYNE3	1.32E-11	-0.325973246	0.073	0.225	4.81E-07
IQSEC2	1.36E-11	-0.520599437	0.059	0.199	4.99E-07
FLVCR2	1.43E-11	-0.570007783	0.073	0.219	5.24E-07
SLC36A4	1.44E-11	-0.285316199	0.096	0.261	5.28E-07
MINDY2	1.46E-11	-0.622937822	0.049	0.178	5.33E-07
EPM2A	1.46E-11	-0.451933346	0.052	0.184	5.34E-07
HSPB11	1.48E-11	-0.503503843	0.04	0.163	5.40E-07
NOTCH2NLC	1.54E-11	-1.242303391	0.021	0.124	5.63E-07
C1QC	1.62E-11	-0.27534685	0.065	0.208	5.94E-07
SBNO2	1.63E-11	-0.323974169	0.065	0.208	5.95E-07
TXK	1.67E-11	-0.361835734	0.086	0.241	6.11E-07
ABHD15-AS1	1.74E-11	-0.29802667	0.1	0.269	6.38E-07
MXD1	1.75E-11	-0.587439733	0.047	0.174	6.42E-07
FGR	1.78E-11	-0.426447839	0.065	0.206	6.52E-07
KIAA0825	1.79E-11	-0.442697547	0.073	0.223	6.54E-07
ADCK1	1.91E-11	-0.622202063	0.033	0.148	6.97E-07
SRPK2	1.92E-11	-0.287931118	0.343	0.65	7.02E-07
PDIA6	1.92E-11	-0.838024125	0.031	0.144	7.03E-07
PSMD14	1.98E-11	-0.293741774	0.052	0.184	7.24E-07
PML	2.02E-11	-1.22804876	0.028	0.137	7.39E-07
SEMA4B	2.15E-11	-1.512183978	0.01	0.101	7.88E-07
LUCAT1	2.19E-11	-1.601332773	0.028	0.136	8.00E-07
HLCS	2.23E-11	-0.252561351	0.108	0.281	8.15E-07
AC079142.1	2.23E-11	-1.393348571	0.028	0.136	8.15E-07
NLRC5	2.27E-11	-0.497052343	0.059	0.195	8.30E-07
ATP1A1	2.27E-11	-1.319268972	0.019	0.119	8.32E-07
EIF1AX	2.29E-11	-0.607266652	0.021	0.123	8.38E-07
DLG2	2.33E-11	-2.466119759	0.007	0.092	8.53E-07
LIMK2	2.39E-11	-0.440875723	0.044	0.168	8.76E-07
EIF2AK3	2.41E-11	-0.653064885	0.04	0.16	8.81E-07
ZSWIM7	2.48E-11	-0.341944476	0.052	0.183	9.06E-07
TMEM62	2.52E-11	-0.276257678	0.079	0.23	9.22E-07
DLD	2.53E-11	-0.796413691	0.035	0.15	9.27E-07
SNTB2	2.60E-11	-0.574562489	0.059	0.195	9.53E-07
HPS1	2.62E-11	-0.662386437	0.04	0.16	9.57E-07
CPSF7	2.64E-11	-0.276912349	0.052	0.183	9.65E-07
ZC3H18	2.66E-11	-0.424229631	0.061	0.198	9.75E-07
ADD3	2.82E-11	-0.384527935	0.084	0.238	1.03E-06
MTCH2	2.82E-11	-0.453617393	0.044	0.167	1.03E-06
NCF4	2.89E-11	-0.337895948	0.052	0.183	1.06E-06
NFIA	2.96E-11	-0.265881142	0.273	0.529	1.08E-06
CTSA	3.10E-11	-0.721119679	0.065	0.201	1.13E-06
MUC6	3.10E-11	-0.729192472	0.038	0.155	1.14E-06
SPIN1	3.18E-11	0.282828052	0.198	0.442	1.17E-06
MTIF2	3.22E-11	-1.220059467	0.019	0.118	1.18E-06
ROCK2	3.25E-11	0.290808393	0.191	0.434	1.19E-06
TOB2	3.36E-11	-1.292167114	0.016	0.111	1.23E-06
AL645568.1	3.37E-11	-0.426577713	0.047	0.173	1.23E-06
PLTP	3.46E-11	-0.289631302	0.192	0.4	1.27E-06
PEPD	3.51E-11	-0.251973264	0.087	0.244	1.28E-06
PRKAR1A	3.57E-11	-0.392020142	0.063	0.2	1.31E-06
RPS27L	3.58E-11	-0.826523456	0.033	0.146	1.31E-06
CCNK	3.62E-11	-1.19447534	0.016	0.111	1.32E-06
ZNF37A	3.82E-11	-0.278356311	0.087	0.241	1.40E-06
CTDSPL	3.92E-11	-0.358336631	0.086	0.238	1.43E-06
UBE2Z	4.03E-11	-0.624432314	0.04	0.158	1.48E-06
PPP1R18	4.05E-11	-0.91954238	0.024	0.128	1.48E-06
MSANTD2	4.16E-11	-0.601451478	0.047	0.172	1.52E-06
PDE4B	4.45E-11	-0.279828353	0.379	0.662	1.63E-06
MAP4K3-DT	4.54E-11	-0.92124152	0.037	0.152	1.66E-06
TRIM23	4.88E-11	-0.881660732	0.03	0.138	1.79E-06
CNRIP1	5.01E-11	-0.290190336	0.072	0.215	1.83E-06
AZIN1	5.02E-11	-0.337075904	0.051	0.178	1.84E-06
ZNF362	5.09E-11	-0.590265343	0.04	0.157	1.86E-06
FBXW2	5.12E-11	-0.389788091	0.058	0.189	1.87E-06
MAML1	5.12E-11	-0.294854898	0.061	0.197	1.87E-06
SCP2	5.44E-11	-0.285846362	0.068	0.209	1.99E-06
PTP4A2	5.61E-11	-0.568244479	0.044	0.164	2.05E-06
C5AR1	5.65E-11	-0.312543237	0.1	0.26	2.07E-06
KDM5B	5.66E-11	-0.396902682	0.049	0.174	2.07E-06
GIMAP5	6.07E-11	-0.269924182	0.054	0.184	2.22E-06
LCLAT1	6.35E-11	-1.35583673	0.019	0.116	2.32E-06
ACTN4	6.46E-11	-0.639786912	0.04	0.157	2.36E-06
ANAPC4	6.48E-11	-0.282824212	0.068	0.208	2.37E-06
CBR3-AS1	6.63E-11	-1.041981988	0.019	0.116	2.43E-06
MLH1	6.87E-11	-0.527811071	0.04	0.157	2.51E-06
ASAP2	6.89E-11	-0.889504028	0.044	0.162	2.52E-06
ZFP14	7.13E-11	-0.31756377	0.054	0.183	2.61E-06
AGK	7.28E-11	-0.757895884	0.033	0.143	2.67E-06
RCL1	7.41E-11	-0.640059241	0.044	0.163	2.71E-06
ZNF718	7.58E-11	-0.303667058	0.073	0.216	2.77E-06
IRF3	7.64E-11	-0.340305753	0.04	0.157	2.80E-06
DIDO1	7.77E-11	0.251475345	0.143	0.345	2.84E-06
NARF	7.79E-11	-0.638189438	0.037	0.149	2.85E-06
PAM	8.07E-11	-0.804989098	0.035	0.146	2.95E-06
RTCA	8.11E-11	-0.26541553	0.059	0.192	2.97E-06
MPC1	8.22E-11	-2.104108821	0.009	0.092	3.01E-06
ASH2L	8.45E-11	-0.40595637	0.038	0.153	3.09E-06
EIF3A	8.54E-11	0.287003496	0.129	0.321	3.13E-06
CALM1	8.56E-11	-1.407509404	0.021	0.118	3.13E-06
NUDT16	8.75E-11	-0.853960952	0.031	0.139	3.20E-06
PPP1CC	8.76E-11	-1.156737893	0.021	0.118	3.21E-06
TKT	8.76E-11	-0.984935448	0.023	0.122	3.21E-06
KANK2	9.34E-11	-1.223283178	0.019	0.114	3.42E-06
AC087286.2	9.41E-11	-0.331244191	0.072	0.211	3.45E-06
CCNL1	9.71E-11	0.257873082	0.187	0.423	3.55E-06
NECAP2	9.72E-11	-0.605819647	0.04	0.155	3.56E-06
DUSP1	9.87E-11	-0.478668496	0.051	0.174	3.61E-06
USP14	1.01E-10	-0.264877526	0.066	0.203	3.71E-06
EPN1	1.08E-10	-0.298026224	0.056	0.184	3.94E-06
DDHD2	1.08E-10	-0.801066409	0.037	0.148	3.94E-06
TYK2	1.09E-10	-0.34742269	0.051	0.174	3.98E-06
MFAP3	1.10E-10	-0.760895686	0.028	0.132	4.01E-06
NCBP1	1.11E-10	-0.526223107	0.04	0.154	4.05E-06
AGO1	1.16E-10	-0.590993137	0.044	0.162	4.24E-06
LINC01619	1.17E-10	-0.441674567	0.08	0.224	4.27E-06
HSP90AA1	1.20E-10	-0.312794493	0.07	0.208	4.41E-06
VPS41	1.20E-10	0.303422006	0.18	0.408	4.41E-06
ITPKC	1.26E-10	-0.60210043	0.047	0.167	4.60E-06
TLN2	1.28E-10	-1.745584611	0.014	0.102	4.67E-06
ACADM	1.28E-10	-0.751500221	0.042	0.157	4.69E-06
LGALS3	1.29E-10	-0.74688469	0.031	0.138	4.73E-06
STRAP	1.31E-10	-0.98492656	0.021	0.117	4.79E-06
LARP1B	1.32E-10	-0.556284773	0.033	0.141	4.83E-06
AMDHD2	1.39E-10	-0.501766246	0.033	0.141	5.08E-06
CGAS	1.44E-10	-0.603800064	0.044	0.16	5.26E-06
ZNF708	1.50E-10	-0.262404901	0.077	0.22	5.50E-06
IL2RA	1.51E-10	-0.416864519	0.121	0.286	5.52E-06
AL163541.1	1.52E-10	-0.6680564	0.164	0.333	5.56E-06
UQCRC2	1.52E-10	-0.297956861	0.079	0.223	5.57E-06
SCN9A	1.59E-10	-0.319766176	0.302	0.54	5.81E-06
PGD	1.65E-10	-0.602830441	0.042	0.157	6.04E-06
TRIQK	1.67E-10	-1.031753557	0.023	0.119	6.11E-06
WDR60	1.69E-10	-0.251543652	0.077	0.218	6.18E-06
DDX50	1.70E-10	-0.705313025	0.044	0.159	6.22E-06
TPM1	1.70E-10	-1.515584076	0.014	0.101	6.23E-06
MGST3	1.72E-10	-1.602868948	0.019	0.112	6.31E-06
ELAVL1	1.74E-10	-0.465002308	0.04	0.153	6.35E-06
MDM4	1.74E-10	0.261317333	0.201	0.447	6.35E-06
DGUOK	1.83E-10	-0.473583189	0.045	0.163	6.71E-06
TTC1	1.84E-10	-0.381128658	0.07	0.206	6.72E-06
SMIM14	1.88E-10	-0.275062831	0.096	0.25	6.90E-06
GTF3C1	1.98E-10	-0.453426268	0.033	0.141	7.26E-06
TPT1	2.07E-10	-1.607950223	0.016	0.104	7.58E-06
ACTB	2.10E-10	-1.626976237	0.01	0.093	7.69E-06
CDC42EP3	2.11E-10	-1.895967191	0.012	0.097	7.70E-06
HEXB	2.14E-10	-0.256387322	0.087	0.236	7.84E-06
ATP6V1D	2.15E-10	-0.51150242	0.056	0.18	7.86E-06
VPS13A	2.16E-10	-1.062376748	0.033	0.138	7.89E-06
ANPEP	2.17E-10	-0.585362308	0.038	0.149	7.95E-06
AC090517.5	2.20E-10	-0.499303198	0.065	0.195	8.06E-06
VDAC3	2.22E-10	-0.618572596	0.042	0.155	8.12E-06
ZFYVE28	2.24E-10	-0.313722999	0.058	0.184	8.18E-06
RANBP10	2.28E-10	-0.421782699	0.044	0.159	8.36E-06
SLC7A6OS	2.29E-10	-0.263311413	0.061	0.192	8.37E-06
BAIAP2L1	2.36E-10	-1.700419614	0.005	0.081	8.64E-06
TMEM242	2.36E-10	-0.354189779	0.042	0.155	8.65E-06
EIF2A	2.36E-10	-0.599753562	0.045	0.162	8.65E-06
CD99L2	2.49E-10	-0.460729353	0.038	0.149	9.11E-06
KATNAL1	2.50E-10	-1.373053782	0.021	0.114	9.15E-06
ZDHHC5	2.50E-10	-0.386638892	0.037	0.146	9.16E-06
AL162414.1	2.55E-10	-0.60220842	0.126	0.286	9.34E-06
ACOT11	2.65E-10	-1.795455009	0.009	0.088	9.70E-06
ZNF398	2.71E-10	-0.537952041	0.052	0.173	9.92E-06
NMD3	2.85E-10	-0.67463963	0.042	0.154	1.04E-05
DHX35	2.90E-10	-0.723114517	0.035	0.142	1.06E-05
TRAF5	3.04E-10	-0.381559228	0.056	0.178	1.11E-05
HS1BP3	3.06E-10	-0.353355014	0.087	0.234	1.12E-05
ODR4	3.06E-10	-0.272428652	0.065	0.197	1.12E-05
AC012368.1	3.10E-10	-0.672732207	0.038	0.147	1.14E-05
AP5M1	3.20E-10	-0.775884173	0.037	0.144	1.17E-05
OIP5-AS1	3.39E-10	-0.277395152	0.058	0.183	1.24E-05
MTIF3	3.40E-10	-0.573086764	0.037	0.144	1.24E-05
GPR132	3.42E-10	-0.3704251	0.061	0.189	1.25E-05
RPE	3.44E-10	-0.332691698	0.049	0.167	1.26E-05
DDX18	3.49E-10	-0.402908493	0.031	0.134	1.28E-05
GPI	3.55E-10	-0.344316723	0.054	0.177	1.30E-05
C6orf62	3.63E-10	0.278807739	0.166	0.376	1.33E-05
TIMM23	3.70E-10	-0.915194726	0.023	0.117	1.35E-05
CLPB	3.89E-10	-0.424236825	0.049	0.165	1.42E-05
DHX32	3.98E-10	-0.438893467	0.059	0.184	1.45E-05
TECR	4.00E-10	-0.757962569	0.023	0.117	1.46E-05
TAF8	4.00E-10	-0.390371524	0.038	0.147	1.46E-05
DCBLD2	4.05E-10	-0.262833348	0.059	0.185	1.48E-05
GAA	4.05E-10	-0.29600796	0.051	0.169	1.48E-05
LRRC58	4.06E-10	-0.615032922	0.04	0.15	1.48E-05
RNF121	4.08E-10	-0.302337963	0.051	0.169	1.50E-05
KCTD5	4.15E-10	-1.105200965	0.024	0.119	1.52E-05
NIPSNAP2	4.19E-10	-0.257378244	0.089	0.238	1.54E-05
GOLPH3L	4.36E-10	-0.3721898	0.047	0.163	1.59E-05
POLK	4.52E-10	0.28887022	0.192	0.424	1.65E-05
CEP295	4.65E-10	-0.578237652	0.047	0.162	1.70E-05
PPP4R3B	4.87E-10	0.296084197	0.171	0.386	1.78E-05
GUSB	4.94E-10	-0.650462548	0.024	0.119	1.81E-05
TLR1	4.98E-10	0.268112787	0.168	0.379	1.82E-05
LPCAT3	4.98E-10	-0.548158071	0.033	0.137	1.82E-05
CNIH4	5.04E-10	-0.589493129	0.031	0.133	1.85E-05
MXI1	5.33E-10	-0.550768454	0.059	0.183	1.95E-05
DLST	5.43E-10	-0.471397152	0.04	0.149	1.99E-05
FLOT2	5.60E-10	-0.791145972	0.037	0.142	2.05E-05
NRSN2-AS1	5.61E-10	-2.396743293	0.007	0.082	2.05E-05
RO60	5.66E-10	-0.550062336	0.049	0.165	2.07E-05
PDCD6IP	5.69E-10	0.259512627	0.241	0.512	2.08E-05
ATF4	5.97E-10	-0.750732427	0.023	0.116	2.19E-05
SEPTIN10	6.02E-10	-0.82907078	0.03	0.128	2.20E-05
STAM2	6.09E-10	0.277390293	0.133	0.315	2.23E-05
GBGT1	6.13E-10	-0.599181221	0.033	0.136	2.24E-05
SLC25A12	6.19E-10	-0.681890836	0.038	0.144	2.26E-05
SREBF1	6.32E-10	-0.359057143	0.038	0.146	2.31E-05
SHE	6.39E-10	-0.573258356	0.028	0.126	2.34E-05
AL161785.1	6.65E-10	-0.270594762	0.049	0.165	2.43E-05
MTPN	6.86E-10	-0.329507688	0.061	0.185	2.51E-05
IGF1R	6.87E-10	-0.384632156	0.156	0.337	2.52E-05
CYB5B	7.21E-10	-0.867051294	0.024	0.118	2.64E-05
NRF1	7.23E-10	0.303616133	0.157	0.358	2.65E-05
SLC8A1-AS1	7.30E-10	-0.825856083	0.044	0.153	2.67E-05
SETD7	7.85E-10	-0.305331527	0.061	0.185	2.87E-05
AC006504.5	8.07E-10	-0.934714217	0.03	0.127	2.95E-05
ADH5	8.15E-10	-0.869808607	0.028	0.124	2.98E-05
TES	8.24E-10	-0.618856303	0.04	0.147	3.02E-05
B3GNTL1	8.44E-10	-0.791866777	0.035	0.137	3.09E-05
VPS9D1	8.55E-10	-0.425583714	0.033	0.134	3.13E-05
FAM219B	8.57E-10	-1.643587847	0.009	0.085	3.14E-05
IQCH-AS1	8.68E-10	-0.801483888	0.033	0.133	3.18E-05
PRKAR2B	8.76E-10	-0.781162033	0.042	0.149	3.21E-05
PNKP	8.83E-10	-1.222260367	0.016	0.1	3.23E-05
EP400	8.97E-10	0.272150105	0.129	0.307	3.28E-05
LMNA	9.34E-10	-0.564742609	0.056	0.174	3.42E-05
PRPF38B	9.74E-10	0.255076387	0.149	0.341	3.57E-05
PAXBP1	9.77E-10	0.363172554	0.138	0.322	3.58E-05
SDAD1	1.02E-09	-0.449294364	0.049	0.163	3.73E-05
LIMCH1	1.03E-09	-1.741267797	0.023	0.112	3.77E-05
ENO1	1.03E-09	-0.389092163	0.051	0.165	3.79E-05
ZNF875	1.04E-09	-0.503321213	0.037	0.141	3.80E-05
KLHL36	1.04E-09	-0.381120629	0.044	0.153	3.81E-05
FAM120A	1.09E-09	0.256169654	0.175	0.384	4.00E-05
SUSD6	1.11E-09	0.25574206	0.283	0.572	4.08E-05
ADCY9	1.14E-09	-0.381718278	0.086	0.224	4.17E-05
POLI	1.16E-09	-0.796944678	0.037	0.139	4.23E-05
DAPP1	1.19E-09	-0.661644729	0.04	0.146	4.37E-05
TBC1D10A	1.19E-09	-0.31628685	0.033	0.133	4.37E-05
SRRM2	1.23E-09	0.273987891	0.278	0.577	4.50E-05
B3GNT2	1.23E-09	-0.34912885	0.047	0.159	4.51E-05
DLEU2	1.27E-09	-0.289642402	0.636	0.923	4.66E-05
HELB	1.31E-09	-0.478133396	0.045	0.154	4.79E-05
EXOG	1.33E-09	-1.181491736	0.023	0.112	4.86E-05
COQ8A	1.41E-09	-0.600792291	0.031	0.129	5.15E-05
NDUFB1	1.46E-09	-0.71676661	0.017	0.102	5.33E-05
GCLC	1.49E-09	-0.512357382	0.056	0.173	5.46E-05
ORC3	1.50E-09	-0.266917936	0.065	0.189	5.49E-05
TDRD10	1.54E-09	-0.559892824	0.044	0.15	5.64E-05
SIAH2	1.56E-09	-0.469070145	0.051	0.164	5.71E-05
HAUS6	1.56E-09	-0.411775554	0.031	0.129	5.71E-05
C5orf15	1.57E-09	-1.065863817	0.021	0.108	5.75E-05
ZC3H12D	1.69E-09	-0.573161316	0.047	0.157	6.19E-05
ATP1B1	1.75E-09	-0.260141452	0.054	0.169	6.41E-05
AC087672.2	1.76E-09	-0.37349068	0.044	0.15	6.45E-05
AL592295.3	1.83E-09	-0.562667093	0.052	0.165	6.70E-05
ZSCAN30	1.84E-09	-0.391138517	0.03	0.126	6.72E-05
MT-ND6	1.86E-09	-2.117607036	0.009	0.082	6.80E-05
F13A1	1.87E-09	-0.305627867	0.71	0.909	6.86E-05
ATP5MC2	1.88E-09	-1.328381706	0.023	0.111	6.87E-05
SRCAP	1.91E-09	-0.510550259	0.044	0.15	6.97E-05
OPN3	1.94E-09	-0.923078643	0.019	0.104	7.10E-05
AL157392.3	1.95E-09	-0.337460432	0.033	0.132	7.13E-05
ABCB10	2.02E-09	-0.297066327	0.044	0.15	7.38E-05
TMEM161B	2.02E-09	-0.374079369	0.068	0.193	7.39E-05
BTF3L4	2.03E-09	0.288024821	0.101	0.254	7.42E-05
CTSH	2.08E-09	-0.256385681	0.054	0.169	7.60E-05
MTA3	2.09E-09	-0.567997584	0.044	0.15	7.63E-05
FANCL	2.12E-09	-0.473073301	0.045	0.153	7.76E-05
C12orf4	2.16E-09	-0.310356889	0.045	0.154	7.89E-05
CARF	2.18E-09	-0.346134415	0.051	0.163	7.97E-05
MTERF1	2.19E-09	-0.28167717	0.054	0.168	8.02E-05
CTSD	2.21E-09	-0.525326975	0.035	0.134	8.09E-05
MTX2	2.21E-09	-0.368032063	0.058	0.175	8.09E-05
MRPS5	2.35E-09	-0.517130765	0.051	0.162	8.60E-05
SIDT2	2.41E-09	-0.311629897	0.038	0.141	8.82E-05
NRDE2	2.43E-09	-0.325345217	0.044	0.149	8.88E-05
ABCC3	2.43E-09	-0.452834128	0.04	0.143	8.90E-05
MAST3	2.44E-09	-0.707386551	0.038	0.139	8.94E-05
IL18R1	2.50E-09	-1.190916692	0.045	0.149	9.15E-05
RUSC2	2.54E-09	-0.704751022	0.03	0.123	9.30E-05
IL1R2	2.58E-09	-0.844935303	0.028	0.118	9.44E-05
NREP	2.60E-09	-0.48506812	0.028	0.121	9.51E-05
HIBCH	2.61E-09	0.301821538	0.14	0.318	9.55E-05
ACVR1B	2.62E-09	-0.484428348	0.042	0.146	9.58E-05
ZNF85	2.65E-09	-2.266775322	0.007	0.077	9.68E-05
P4HB	2.67E-09	-0.599821454	0.047	0.155	9.78E-05
ENPP4	2.71E-09	-1.871509759	0.007	0.077	9.93E-05
TRPV4	2.73E-09	-0.65591724	0.03	0.123	1.00E-04
TMEM59	2.75E-09	-0.318440938	0.058	0.173	0.000100824
CALML4	2.78E-09	-0.324932005	0.037	0.137	0.000101652
MAPKAPK2	2.80E-09	-0.25435026	0.061	0.18	0.000102533
CALCOCO1	2.82E-09	-0.648810129	0.035	0.133	0.000103311
CHTOP	2.84E-09	-0.316391728	0.031	0.127	0.000104115
FEM1B	2.86E-09	-0.465249526	0.037	0.137	0.000104629
NSD3	3.06E-09	0.259357704	0.196	0.417	0.000111923
GLRX	3.18E-09	-0.527656307	0.045	0.152	0.000116505
SLC35E2B	3.19E-09	-0.278007775	0.04	0.143	0.000116669
ELMOD3	3.22E-09	-0.324740064	0.061	0.179	0.000117705
BCLAF1	3.30E-09	0.28423253	0.178	0.384	0.000120944
APPBP2	3.32E-09	0.4568881	0.178	0.392	0.000121672
GTF2IRD1	3.33E-09	-0.314956168	0.058	0.173	0.000121885
ADAM9	3.36E-09	0.265133377	0.191	0.404	0.00012305
ARL11	3.43E-09	-1.453603983	0.017	0.098	0.00012552
LINC01473	3.49E-09	-0.275964887	0.087	0.223	0.000127803
TOP2B	3.50E-09	0.313650351	0.142	0.321	0.000128278
DEDD	3.51E-09	-1.233196749	0.019	0.102	0.000128322
HSPA9	3.56E-09	-0.336008435	0.054	0.167	0.000130199
GTF2F2	3.56E-09	0.284830149	0.124	0.289	0.000130378
IKZF2	3.59E-09	-0.320533423	0.077	0.204	0.000131357
MAPKBP1	3.59E-09	-0.445147767	0.035	0.132	0.000131372
FSIP1	3.70E-09	-2.181415523	0.012	0.087	0.000135459
CCDC69	3.80E-09	-1.241628393	0.017	0.098	0.000138969
C8orf76	3.90E-09	-0.467353358	0.04	0.142	0.000142627
ETFDH	3.91E-09	-0.874138471	0.031	0.126	0.000143167
KIFAP3	3.98E-09	-0.483711859	0.038	0.138	0.000145797
AK2	3.99E-09	-1.018214769	0.019	0.102	0.000146037
SAP30L-AS1	4.03E-09	-0.645010486	0.04	0.141	0.000147536
RAB27A	4.08E-09	-0.274936663	0.051	0.159	0.000149261
SIGLEC9	4.14E-09	-0.476227333	0.037	0.136	0.00015147
EFHD2	4.14E-09	-0.427420253	0.033	0.128	0.000151501
C1orf43	4.21E-09	-0.29632064	0.054	0.167	0.000154064
SPATA7	4.27E-09	-0.288543419	0.063	0.18	0.000156442
TSTD3	4.29E-09	-0.957979382	0.028	0.118	0.000157084
ZNF81	4.31E-09	-0.443649678	0.035	0.132	0.000157761
MLYCD	4.40E-09	-0.44701248	0.03	0.122	0.000161125
XRCC5	4.46E-09	0.371075695	0.217	0.454	0.000163236
EIF3J	4.53E-09	-0.380889178	0.045	0.15	0.000165766
XIST	4.61E-09	-0.254499627	0.217	0.404	0.000168813
EIPR1	4.72E-09	-0.324423047	0.049	0.157	0.000172662
USO1	4.75E-09	0.251052903	0.157	0.348	0.000173978
PRCC	4.78E-09	-0.337335775	0.042	0.144	0.000174865
RASSF8	4.79E-09	-1.189376582	0.024	0.111	0.000175474
MORF4L2	4.83E-09	-0.421292833	0.038	0.138	0.000176922
RILPL1	4.87E-09	-0.647746668	0.031	0.124	0.00017818
NEURL2	4.87E-09	-0.4740183	0.049	0.155	0.000178393
SLC41A2	4.89E-09	-0.467332208	0.044	0.147	0.000178985
NFU1	5.06E-09	-0.432574671	0.04	0.141	0.000185217
NIPA2	5.15E-09	-0.309955667	0.051	0.159	0.000188673
DGKE	5.16E-09	-0.972791364	0.019	0.101	0.000188807
BCLAF3	5.27E-09	-0.391374252	0.054	0.165	0.000192846
MRC1	5.37E-09	-0.275046672	0.671	0.92	0.000196414
NDUFS2	5.38E-09	-1.366307566	0.017	0.097	0.00019681
FDPS	5.38E-09	-0.502523909	0.033	0.128	0.000197072
RUFY1	5.40E-09	0.309583183	0.147	0.328	0.000197511
CALCRL	5.51E-09	-1.073752408	0.017	0.097	0.000201853
YBX1	5.62E-09	-0.260593848	0.058	0.172	0.000205791
IPO9-AS1	5.67E-09	-1.439844007	0.014	0.09	0.000207641
STARD8	5.75E-09	-0.317621119	0.035	0.131	0.000210611
GPNMB	5.80E-09	-0.570924732	0.054	0.164	0.000212374
TNFAIP3	5.84E-09	-0.555147342	0.033	0.127	0.000213775
EFHC1	5.87E-09	-0.424913843	0.038	0.137	0.000214978
TAF1	6.00E-09	0.302599765	0.173	0.374	0.000219452
CCDC47	6.04E-09	-0.537783394	0.026	0.114	0.000220995
CLK1	6.06E-09	0.294702828	0.147	0.327	0.000221763
EIF4G1	6.14E-09	-0.328749741	0.038	0.137	0.000224897
DIPK1A	6.34E-09	-0.820753416	0.04	0.138	0.000232216
PACS2	6.37E-09	0.357317426	0.128	0.294	0.000232984
LGALS9	6.39E-09	-0.556932614	0.033	0.127	0.000234011
CHKB	6.41E-09	-0.343447772	0.035	0.131	0.000234465
HDHD5	6.55E-09	-0.268708468	0.038	0.137	0.000239843
SVIL	6.57E-09	-2.296106891	0.003	0.066	0.000240477
SULT1B1	6.73E-09	-1.226828219	0.021	0.103	0.000246313
RGS12	6.78E-09	-0.349838599	0.056	0.167	0.000248217
FAM20B	6.86E-09	-0.890334707	0.031	0.123	0.000250938
DDB2	6.89E-09	-0.400748484	0.058	0.169	0.000252187
ZNF516	6.97E-09	0.262695491	0.201	0.42	0.000255247
SIRT5	6.98E-09	-0.89283012	0.033	0.126	0.000255518
PARP9	7.04E-09	0.304407084	0.1	0.245	0.000257733
ATL3	7.07E-09	-0.48660181	0.059	0.173	0.000258951
GNPTG	7.09E-09	-0.299078329	0.037	0.133	0.000259551
ZNF595	7.11E-09	-0.5608128	0.031	0.123	0.000260249
CSNK2A2	7.19E-09	-0.461970363	0.033	0.127	0.000263033
WDR33	7.19E-09	0.353399386	0.231	0.481	0.000263272
SYAP1	7.29E-09	-0.254897515	0.042	0.143	0.00026669
AC008957.2	7.36E-09	-0.785805334	0.031	0.122	0.000269227
JMY	7.41E-09	-0.312857685	0.045	0.148	0.000271105
RAD17	7.44E-09	-0.486504828	0.026	0.113	0.000272435
TMBIM1	7.62E-09	-0.833834723	0.024	0.109	0.000278917
C5	7.75E-09	-0.286127471	0.037	0.133	0.000283803
ZNF655	7.81E-09	0.322104968	0.157	0.345	0.000285892
LMCD1-AS1	7.87E-09	-1.630844718	0.016	0.092	0.000287983
KYAT3	7.99E-09	-0.257173574	0.065	0.182	0.000292553
CTDSPL2	8.02E-09	0.262511992	0.173	0.374	0.000293386
PYGB	8.13E-09	-0.98567476	0.028	0.116	0.000297441
ZMIZ2	8.42E-09	0.394393036	0.047	0.152	0.000308115
NFRKB	8.45E-09	-0.931769032	0.017	0.096	0.000309177
JADE2	8.50E-09	-0.333718643	0.042	0.142	0.00031099
PIGC	8.55E-09	-0.674091368	0.024	0.109	0.000312924
RBL2	8.56E-09	0.255034832	0.138	0.308	0.000313353
SLC16A10	8.64E-09	-0.356617142	0.192	0.362	0.000316339
EMP3	9.08E-09	-0.319828482	0.03	0.119	0.000332386
PSMB2	9.11E-09	-1.356826915	0.012	0.085	0.000333611
BLM	9.23E-09	-1.37158971	0.012	0.085	0.000337776
WNT5B	9.25E-09	-1.349288127	0.023	0.104	0.000338645
ZNF652	9.37E-09	0.332036052	0.15	0.331	0.000343104
CAAP1	9.39E-09	-0.322258373	0.058	0.168	0.000343621
RC3H2	9.72E-09	0.445637124	0.142	0.316	0.000355822
PPP1R12C	9.81E-09	-0.390001101	0.033	0.126	0.000359034
GDAP2	9.82E-09	0.358479796	0.14	0.311	0.000359338
RASGRP3	1.00E-08	-1.613181295	0.017	0.095	0.00036726
LTBP2	1.02E-08	-0.893717047	0.031	0.121	0.000371784
ARPP19	1.02E-08	-0.478262517	0.042	0.141	0.000372334
SNRNP200	1.02E-08	-0.270418643	0.047	0.15	0.000374548
ARHGAP30	1.05E-08	0.368983119	0.159	0.346	0.000385724
GSTO1	1.08E-08	-0.429826836	0.038	0.134	0.000394263
DCP1B	1.08E-08	-0.733542312	0.024	0.108	0.000394345
AL358472.5	1.09E-08	-4.882053156	0.002	0.06	0.000398757
COX16	1.09E-08	-0.602899651	0.026	0.112	0.000399788
ACOT13	1.10E-08	-0.742336056	0.024	0.108	0.00040291
CEP135	1.11E-08	-0.287140936	0.052	0.159	0.000407762
DOCK3	1.12E-08	-1.368265154	0.007	0.072	0.000411462
AC096711.2	1.13E-08	-0.850232308	0.031	0.121	0.00041245
AC012358.3	1.13E-08	-0.509767221	0.04	0.137	0.000412643
SRSF6	1.14E-08	-0.339404606	0.045	0.147	0.000418202
SFXN4	1.15E-08	-1.848604097	0.014	0.087	0.000419888
RPL5	1.17E-08	-0.626409644	0.024	0.108	0.000429706
USP31	1.18E-08	-0.612538944	0.038	0.133	0.000433036
CPNE3	1.18E-08	-2.044702409	0.007	0.072	0.000433307
ATP5PB	1.21E-08	-2.274358024	0.007	0.072	0.000443152
FSD1L	1.21E-08	-0.443047038	0.038	0.134	0.000443605
OAZ1	1.24E-08	-1.215789688	0.014	0.087	0.000452395
INO80	1.24E-08	0.353053766	0.175	0.376	0.000452872
AC004918.1	1.26E-08	-0.624169909	0.03	0.118	0.000460427
TCN2	1.29E-08	-0.728341765	0.026	0.111	0.000472946
ABHD6	1.29E-08	-0.409749824	0.047	0.148	0.000473525
CS	1.33E-08	-0.363183389	0.047	0.149	0.000485163
IFRD1	1.33E-08	-0.475889286	0.037	0.131	0.000485369
LINC02422	1.33E-08	-0.41874358	0.044	0.143	0.00048777
TRAK2	1.35E-08	-0.761587972	0.031	0.121	0.00049249
TNKS	1.35E-08	0.25399818	0.236	0.48	0.00049533
SRP54	1.37E-08	0.253066931	0.087	0.22	0.000500941
HNRNPC	1.37E-08	0.254951554	0.301	0.593	0.000501211
PLPP3	1.37E-08	-0.997650196	0.028	0.113	0.000503133
AC093535.1	1.41E-08	-0.755133498	0.03	0.117	0.000516193
ARL6IP5	1.41E-08	-0.647893693	0.035	0.127	0.000516382
CEP89	1.42E-08	-0.6562467	0.033	0.123	0.000519881
PTPN2	1.43E-08	0.413056417	0.22	0.448	0.000523131
SEC63	1.45E-08	0.280311878	0.159	0.342	0.000529449
RAB30-DT	1.47E-08	0.255464492	0.136	0.301	0.000536934
ATF7IP2	1.47E-08	-0.438357508	0.065	0.177	0.000539163
C19orf25	1.48E-08	-0.421017663	0.038	0.133	0.000540323
LSM14A	1.48E-08	0.315978601	0.219	0.448	0.00054216
FUS	1.52E-08	0.264408432	0.313	0.624	0.000557574
MMD	1.54E-08	-0.546955311	0.03	0.117	0.000561987
RNF41	1.55E-08	-0.565557203	0.026	0.111	0.000565584
LINC02432	1.55E-08	-1.171692677	0.023	0.103	0.000566764
TMEM150B	1.56E-08	-0.652467958	0.03	0.117	0.000569671
ARRDC3-AS1	1.58E-08	-0.468927549	0.051	0.154	0.000576953
CHRFAM7A	1.61E-08	-0.988502776	0.019	0.097	0.000590576
FOLR2	1.62E-08	-0.295972608	0.051	0.154	0.000591528
UBXN11	1.62E-08	-0.301680534	0.031	0.121	0.000591966
ATP2A2	1.63E-08	-0.313783949	0.058	0.167	0.000596485
RBM5	1.63E-08	0.25569891	0.156	0.34	0.000596918
SPCS3	1.63E-08	-0.419754438	0.047	0.148	0.000597239
UBAP2L	1.66E-08	0.286523033	0.082	0.211	0.000606863
TMEM50B	1.66E-08	-0.376014645	0.044	0.142	0.000607591
EDC3	1.68E-08	-0.828547062	0.026	0.109	0.000614993
AC048341.1	1.69E-08	-0.394174719	0.04	0.136	0.000618714
AP2S1	1.69E-08	-0.653850625	0.028	0.113	0.000619533
AC096564.1	1.71E-08	-2.448719919	0.007	0.071	0.000626862
KRR1	1.72E-08	-0.558756276	0.031	0.119	0.000629256
NPIPB5	1.72E-08	0.253070965	0.129	0.292	0.000629896
DNAJB6	1.74E-08	0.276446575	0.213	0.435	0.000636852
ARHGEF40	1.75E-08	-0.428306372	0.042	0.139	0.000642068
MRPS18C	1.76E-08	-0.683409671	0.016	0.09	0.00064348
TNIK	1.76E-08	-1.663403243	0.014	0.086	0.000645616
DEAF1	1.79E-08	-0.368494236	0.045	0.144	0.000654107
IRF8	1.83E-08	-0.472143534	0.054	0.159	0.000669799
SHISA5	1.84E-08	-1.346705013	0.012	0.082	0.000671935
SPCS2	1.86E-08	-0.280642714	0.033	0.123	0.000679015
SPATA1	1.87E-08	-0.482158226	0.04	0.136	0.000682726
SLC38A7	1.89E-08	-0.405098736	0.037	0.129	0.000690743
SUCLG1	1.89E-08	-0.688641025	0.028	0.113	0.000691591
AFMID	1.95E-08	-0.650781498	0.028	0.113	0.000713282
KIF1C	1.95E-08	-6.502733948	0	0.053	0.000714068
CDC14B	1.95E-08	-1.19345793	0.014	0.086	0.000715017
SYNRG	1.96E-08	0.270067818	0.189	0.392	0.000715678
DENND5B	2.01E-08	-0.388887569	0.059	0.168	0.000734015
TTC8	2.06E-08	-1.161765101	0.017	0.092	0.000753929
AKIRIN2	2.07E-08	-0.411047253	0.045	0.144	0.000758914
CNDP2	2.13E-08	-0.289682066	0.054	0.159	0.000778639
UPP1	2.15E-08	-0.502130024	0.031	0.119	0.000785388
MLH3	2.17E-08	-0.356546876	0.052	0.157	0.000793636
STT3B	2.17E-08	0.394073835	0.198	0.409	0.000793915
ZNF587	2.17E-08	-0.380154365	0.037	0.129	0.000795503
WDR91	2.18E-08	0.258947379	0.08	0.206	0.000796383
AC024084.1	2.19E-08	-0.551052266	0.04	0.134	0.000802005
HK3	2.21E-08	-0.864178805	0.019	0.096	0.0008074
EMC3	2.22E-08	-0.322936852	0.045	0.144	0.000812667
HADH	2.31E-08	-0.918526306	0.017	0.092	0.000845612
ARL14EP	2.35E-08	-0.614737178	0.033	0.122	0.000861112
ANK2	2.38E-08	-2.690984162	0.007	0.07	0.000872571
EIF2AK4	2.39E-08	0.314149843	0.177	0.372	0.000874273
PNN	2.39E-08	0.393813491	0.161	0.346	0.000876246
RECK	2.41E-08	-0.368487078	0.035	0.126	0.000881887
AGPS	2.44E-08	0.257983204	0.173	0.362	0.000892435
GDI2	2.46E-08	0.383332014	0.143	0.315	0.000901689
KPNB1	2.47E-08	0.3155518	0.122	0.279	0.000902948
PES1	2.49E-08	-0.479497794	0.03	0.116	0.000910641
LTV1	2.54E-08	-2.215902059	0.007	0.07	0.000928928
WBP1L	2.61E-08	0.321303909	0.201	0.408	0.000953649
PPP2R1B	2.64E-08	-1.010611845	0.016	0.088	0.000965514
LTC4S	2.68E-08	-0.555856458	0.031	0.118	0.000982574
AC104123.1	2.72E-08	-0.325438135	0.087	0.21	0.000995887
AC002463.1	2.82E-08	-0.511517831	0.033	0.122	0.001032207
ACTR1A	2.83E-08	-0.793136799	0.028	0.111	0.001035379
SH3BP1	2.85E-08	-0.491261672	0.028	0.112	0.001042006
TMEM128	2.88E-08	-1.084221841	0.01	0.077	0.001055381
C1RL	2.89E-08	-0.258351492	0.033	0.122	0.001055999
SGTB	2.89E-08	-0.930769602	0.024	0.104	0.001057171
CAPN1	2.94E-08	-0.321815893	0.031	0.118	0.001076187
FAM151B	2.98E-08	-0.263934489	0.028	0.112	0.001089156
ZFP64	3.03E-08	-0.719012778	0.033	0.121	0.001107651
PLIN2	3.12E-08	-0.561593475	0.04	0.133	0.001141825
WBP4	3.17E-08	-0.567466307	0.024	0.104	0.00116071
TRIM65	3.30E-08	-0.322427969	0.033	0.121	0.001207544
UBE2O	3.32E-08	-0.298906231	0.052	0.154	0.001215566
MAFG	3.33E-08	-0.271004248	0.037	0.127	0.001217937
NPEPPS	3.41E-08	0.349689668	0.241	0.486	0.001246743
PHF11	3.42E-08	0.277606742	0.098	0.235	0.001252718
WAS	3.44E-08	-0.970285265	0.016	0.087	0.001258146
ACLY	3.46E-08	-0.432685876	0.024	0.104	0.001267364
PIR	3.49E-08	-2.323558875	0.005	0.065	0.001278066
KANSL2	3.53E-08	-0.59423565	0.03	0.114	0.001293164
ARID3B	3.56E-08	-0.339626433	0.04	0.133	0.001302023
PIP5K1A	3.58E-08	0.283407557	0.191	0.393	0.001311341
C19orf12	3.60E-08	-0.516969925	0.031	0.117	0.001319174
ZKSCAN1	3.63E-08	0.369072728	0.14	0.308	0.001328265
FBXL12	3.67E-08	-1.079480702	0.016	0.087	0.001343948
LASP1	3.69E-08	0.361537092	0.094	0.229	0.001351312
POGLUT1	3.74E-08	-0.806212611	0.028	0.111	0.001370334
STX11	3.77E-08	-0.824346201	0.026	0.107	0.00137987
LINC01578	3.78E-08	0.447906766	0.208	0.432	0.001384373
C2orf68	3.87E-08	-0.863042745	0.026	0.107	0.00141607
KLF10	3.95E-08	-0.448656995	0.028	0.111	0.001445504
WTAP	3.96E-08	0.339280387	0.124	0.277	0.001448661
RPP30	3.96E-08	-0.495169048	0.028	0.111	0.001449182
TRG-AS1	4.00E-08	-1.095437411	0.024	0.103	0.001464733
CBX7	4.00E-08	-0.288596561	0.031	0.117	0.001465763
TSG101	4.03E-08	0.272665995	0.121	0.274	0.001474897
WDR12	4.04E-08	-0.555485687	0.026	0.107	0.001478458
KLHL7	4.08E-08	-1.228754806	0.019	0.093	0.001491926
KMT2A	4.13E-08	0.34608325	0.196	0.402	0.001511386
UBE3B	4.14E-08	-0.398180068	0.035	0.123	0.001516231
TAF15	4.16E-08	0.362923982	0.238	0.48	0.001521216
PNRC1	4.22E-08	-0.667208035	0.026	0.107	0.001546167
GUF1	4.55E-08	-0.536184832	0.024	0.103	0.001664707
TRAP1	4.64E-08	-0.393507709	0.033	0.119	0.001699136
RIPOR2	4.73E-08	-1.211784006	0.026	0.106	0.001732196
AC004687.1	4.75E-08	-0.550459768	0.033	0.119	0.001738019
WDR49	4.75E-08	-0.266589057	0.073	0.187	0.001740148
GIMAP8	4.76E-08	0.338273872	0.15	0.321	0.001742234
STRN	4.91E-08	0.337243587	0.138	0.302	0.001796534
FAM193A	4.98E-08	0.284335925	0.17	0.353	0.001824202
MIRLET7BHG	5.03E-08	0.260949908	0.135	0.292	0.001841938
CENPA	5.04E-08	-1.209116215	0.016	0.086	0.001844207
SRSF7	5.08E-08	0.342334059	0.138	0.302	0.001858501
AIG1	5.20E-08	-0.312719435	0.086	0.208	0.001903118
ELP6	5.23E-08	-1.785915135	0.012	0.078	0.001912484
B2M	5.23E-08	0.35819098	0.177	0.363	0.001913191
BICD2	5.36E-08	-0.344703191	0.049	0.147	0.001960851
MAP4K5	5.40E-08	0.300239008	0.114	0.259	0.00197484
KLHL20	5.47E-08	0.294109416	0.115	0.26	0.002003901
FGD5	5.60E-08	-1.91150954	0.007	0.067	0.002049063
KATNAL2	5.63E-08	-0.495407662	0.051	0.149	0.002059553
MLLT6	5.63E-08	0.297308928	0.077	0.195	0.002060067
TNRC6C-AS1	5.76E-08	-1.677373239	0.009	0.071	0.002108452
LUC7L	5.86E-08	0.4753452	0.14	0.306	0.002144408
NOL9	5.87E-08	-0.586325144	0.033	0.118	0.002146716
ARSD	5.89E-08	-0.706161936	0.021	0.096	0.002156599
TXNDC12	5.92E-08	-0.369971073	0.042	0.134	0.002165404
IREB2	5.92E-08	0.339159761	0.138	0.302	0.002166761
PSMC6	5.97E-08	-0.359548632	0.042	0.134	0.002183428
TIMM23B-AGAP6	5.98E-08	-0.447139424	0.026	0.106	0.002187778
ADIPOR1	6.01E-08	-0.37545614	0.035	0.122	0.002199892
DUSP3	6.03E-08	-0.542418892	0.035	0.122	0.002206877
BCL2L2-PABPN1	6.09E-08	-0.509014404	0.03	0.112	0.002227855
SPIRE1	6.13E-08	0.264600945	0.203	0.408	0.00224488
ZNF746	6.16E-08	-0.28718019	0.052	0.152	0.002252858
AFTPH	6.25E-08	0.383731071	0.175	0.366	0.002286741
PCBP1-AS1	6.32E-08	0.345320668	0.133	0.29	0.002313556
INPP5B	6.35E-08	0.269049766	0.126	0.277	0.002324592
GAB3	6.57E-08	0.348673747	0.173	0.359	0.002404599
UHRF1BP1L	6.68E-08	0.319907221	0.154	0.328	0.002445015
MAX	6.71E-08	0.278556615	0.175	0.362	0.002457388
STK32C	6.82E-08	-0.509019005	0.023	0.098	0.002497428
NUDCD3	6.96E-08	0.288159292	0.117	0.261	0.002549209
MED26	6.99E-08	-0.435320616	0.045	0.139	0.0025577
SCRG1	7.03E-08	-0.933983626	0.016	0.085	0.002573187
TOLLIP	7.14E-08	-0.543020017	0.028	0.108	0.0026117
SLC22A18	7.15E-08	-1.024213943	0.017	0.088	0.002618614
CCDC149	7.15E-08	0.26329922	0.117	0.26	0.002618663
CASP10	7.16E-08	0.347501361	0.112	0.254	0.002620206
MAP2K7	7.27E-08	-0.260057993	0.037	0.124	0.002660928
GNB5	7.38E-08	-2.330969145	0.009	0.07	0.002700644
ZNF518A	7.39E-08	0.3758967	0.194	0.396	0.002705618
ZNF577	7.41E-08	0.334228912	0.101	0.235	0.002710671
FAM160B1	7.41E-08	-0.638833702	0.033	0.117	0.002710843
TMEM131	7.46E-08	0.290601022	0.255	0.511	0.002728694
DAG1	7.65E-08	-1.903497866	0.005	0.062	0.002801403
TOR1AIP2	7.67E-08	-0.280550259	0.061	0.165	0.002807847
TTC28-AS1	7.70E-08	-0.317323128	0.065	0.172	0.002816757
BOLA2	7.73E-08	-0.899690973	0.016	0.085	0.002829785
KLHL22	7.83E-08	0.259201953	0.087	0.211	0.002866718
CAMKK1	7.90E-08	-0.479945454	0.009	0.07	0.002892289
MT-CO3	7.93E-08	-0.370908453	0.047	0.141	0.002901245
CHST12	8.06E-08	-0.341310075	0.035	0.121	0.002948718
ERN1	8.18E-08	-0.279100384	0.045	0.139	0.002992175
AMY2B	8.20E-08	-0.282425182	0.051	0.147	0.003000653
TMEM71	8.41E-08	-0.79625003	0.03	0.111	0.003078031
CRK	8.54E-08	0.349488958	0.178	0.369	0.003124211
RYK	8.55E-08	0.295059162	0.122	0.27	0.003129663
IMPA2	8.65E-08	-0.917555539	0.021	0.095	0.003165637
SUPT6H	8.67E-08	0.265264844	0.093	0.22	0.003173484
BOD1L1	8.71E-08	0.272840816	0.17	0.351	0.003186737
KMO	8.98E-08	-0.780082281	0.024	0.101	0.003287759
RALGPS1	9.01E-08	-0.390057728	0.04	0.129	0.003296187
PHC3	9.02E-08	0.281472776	0.283	0.556	0.003301883
ABCB7	9.06E-08	0.327147424	0.114	0.255	0.003316726
RAC1	9.06E-08	0.378489552	0.147	0.312	0.003317268
YTHDC1	9.09E-08	0.414631099	0.149	0.315	0.003327551
UCP2	9.10E-08	-0.57641448	0.028	0.107	0.003330198
ZNRF1	9.22E-08	-1.220102891	0.017	0.087	0.003375471
ZC3H4	9.36E-08	-0.415757926	0.033	0.117	0.003427097
HEATR6	9.42E-08	-0.419744216	0.028	0.107	0.003446318
AC123768.3	9.44E-08	-0.499921542	0.024	0.101	0.003456733
UBE2E1	9.53E-08	0.321733837	0.241	0.478	0.003488773
MT-CO1	9.60E-08	-0.922330559	0.056	0.152	0.003511999
MMADHC	9.69E-08	-0.935237372	0.026	0.103	0.00354704
AIDA	9.73E-08	-0.422904759	0.038	0.126	0.00356292
CYTIP	9.85E-08	-0.433851273	0.047	0.141	0.003605966
PSMB5	1.02E-07	-0.930534862	0.017	0.087	0.00372016
CD46	1.02E-07	0.297868282	0.149	0.313	0.003743036
SNAPC3	1.06E-07	0.287942999	0.093	0.22	0.0038904
SEC61A1	1.06E-07	-0.42499575	0.035	0.119	0.003892902
PPP3CB-AS1	1.10E-07	-0.283779961	0.026	0.103	0.004028545
LINC02100	1.11E-07	-1.054728738	0.014	0.08	0.004080893
PLEKHF2	1.12E-07	-0.771938539	0.028	0.106	0.004104982
GSPT1	1.13E-07	0.386899615	0.094	0.223	0.004124702
AGPAT3	1.13E-07	0.406101791	0.184	0.379	0.004138157
LACTB2	1.13E-07	-0.460146253	0.03	0.109	0.004150979
ZC3H13	1.14E-07	0.387688062	0.128	0.279	0.004186031
JRK	1.16E-07	-1.14669539	0.014	0.08	0.004235336
LAMTOR1	1.17E-07	0.292061541	0.063	0.169	0.004269643
TBCK	1.17E-07	0.284462295	0.24	0.465	0.004287976
ZNF500	1.18E-07	-0.764856507	0.021	0.093	0.004327213
TM6SF1	1.18E-07	0.292665636	0.154	0.321	0.004335574
RAD52	1.19E-07	-0.4162626	0.038	0.126	0.00434538
RRP15	1.19E-07	-1.406796807	0.012	0.076	0.004358217
FAM234A	1.19E-07	-0.73933081	0.019	0.09	0.004367294
TSEN2	1.20E-07	-0.484011763	0.03	0.109	0.004399428
ZNF670	1.22E-07	-0.803827083	0.014	0.08	0.004455873
IMMP1L	1.22E-07	-0.28104874	0.058	0.158	0.00448012
EIF1	1.22E-07	-0.883043471	0.019	0.09	0.004480298
HSPA5	1.23E-07	-1.060728387	0.009	0.068	0.004497379
PCGF3	1.23E-07	0.404668346	0.101	0.234	0.00450895
VDAC2	1.24E-07	-1.503385326	0.009	0.068	0.004535797
CEP85	1.25E-07	-1.207866063	0.009	0.068	0.004574531
H3F3B	1.28E-07	-0.418812053	0.045	0.137	0.004676229
ADA2	1.30E-07	0.275892534	0.108	0.244	0.004753025
SERPINB6	1.32E-07	0.264232786	0.159	0.331	0.004813939
POMP	1.32E-07	-0.36551576	0.028	0.106	0.004816441
GSR	1.32E-07	-0.288170689	0.033	0.116	0.004841159
AC011092.2	1.33E-07	-0.647856935	0.024	0.1	0.004851369
RINT1	1.38E-07	-0.594633008	0.023	0.096	0.005058829
TFCP2L1	1.40E-07	-0.668235528	0.028	0.106	0.005112865
KIFC3	1.41E-07	-0.631198131	0.023	0.096	0.00516159
MT-CYB	1.41E-07	-0.703179516	0.023	0.096	0.00517062
MIER2	1.42E-07	-0.797135929	0.023	0.096	0.005202345
PPP6R2	1.42E-07	0.280856031	0.273	0.532	0.005212799
SINHCAF	1.43E-07	-0.422371761	0.038	0.124	0.005229285
EMC8	1.46E-07	-0.969018519	0.016	0.082	0.005351947
BCAP29	1.48E-07	-0.410569558	0.038	0.124	0.005406863
TMEM106B	1.49E-07	-0.419778428	0.031	0.112	0.005458313
ELL	1.51E-07	0.274999956	0.164	0.341	0.005509559
AC068533.3	1.52E-07	-1.293395103	0.016	0.082	0.005559326
RCBTB2	1.52E-07	0.477779543	0.18	0.367	0.005575722
GFRA2	1.53E-07	0.250854507	0.117	0.256	0.005583133
AC018682.1	1.53E-07	-0.538059214	0.028	0.106	0.005590831
XIAP	1.54E-07	0.403325634	0.129	0.279	0.005635006
C5orf66	1.55E-07	-0.318680028	0.038	0.124	0.005658438
SMARCAD1	1.56E-07	0.313463943	0.103	0.235	0.005723686
CHD4	1.57E-07	0.445477974	0.08	0.198	0.005728487
SLAMF8	1.57E-07	-2.33049962	0.005	0.06	0.005734108
U2SURP	1.58E-07	0.411567978	0.133	0.284	0.005781241
NBPF26	1.58E-07	-0.359078966	0.044	0.133	0.005787906
LYZ	1.60E-07	-0.351044607	0.054	0.15	0.005858939
UBR1	1.60E-07	0.306472197	0.198	0.398	0.005861814
SAFB	1.60E-07	0.330697024	0.138	0.297	0.005872631
EMC10	1.61E-07	-0.86805437	0.021	0.092	0.005899315
CCDC7	1.61E-07	0.25840632	0.107	0.239	0.005903451
ARHGEF37	1.62E-07	-0.840996027	0.014	0.078	0.00594575
NDST1	1.64E-07	-0.940531779	0.021	0.092	0.005994436
ARF3	1.64E-07	-0.584389475	0.021	0.092	0.006015774
ZHX3	1.65E-07	-0.351068973	0.03	0.108	0.006037006
CEP164	1.65E-07	-0.257183888	0.023	0.096	0.006038548
KLHL6	1.67E-07	0.310612672	0.112	0.248	0.006110863
METTL7A	1.68E-07	-0.464233062	0.038	0.123	0.006130987
TMX2	1.69E-07	-0.410534436	0.037	0.121	0.006171422
FKTN	1.69E-07	-0.307783856	0.035	0.118	0.006179421
CD2AP	1.70E-07	0.292295771	0.166	0.342	0.006206621
RBM4	1.73E-07	0.397941815	0.117	0.26	0.006328411
SEC24B	1.74E-07	0.275570959	0.219	0.433	0.006352571
AC004889.1	1.74E-07	-1.697409998	0.01	0.071	0.006361337
VGLL4	1.75E-07	0.411125296	0.18	0.372	0.006389717
ABI2	1.75E-07	0.250588406	0.136	0.29	0.006415607
GRINA	1.77E-07	-1.559207259	0.009	0.067	0.006470813
CCDC186	1.77E-07	-0.274249348	0.068	0.173	0.006470981
ACIN1	1.80E-07	0.461140989	0.163	0.337	0.006588643
TAFA2	1.82E-07	-0.283563685	0.096	0.215	0.00665114
LACC1	1.84E-07	-0.301601129	0.04	0.127	0.006747384
APBB2	1.85E-07	-0.610321625	0.03	0.107	0.006755474
MED6	1.85E-07	-0.500064895	0.03	0.108	0.006763424
EP300	1.87E-07	0.272898911	0.257	0.495	0.006828218
ALOX15B	1.94E-07	-1.303013828	0.016	0.081	0.007115807
DUT	1.95E-07	-0.769604197	0.017	0.085	0.007145584
UBA6	1.97E-07	0.282921775	0.124	0.27	0.007208262
DNASE1L1	1.98E-07	-1.1326734	0.017	0.085	0.007252061
PSMD4	2.05E-07	-0.688168472	0.023	0.095	0.007490756
RDH11	2.10E-07	-0.388361904	0.023	0.095	0.007674928
ATP11C	2.11E-07	0.407709191	0.122	0.264	0.007725795
SLC9A7	2.13E-07	-0.358378071	0.033	0.113	0.007791442
ZMYM4	2.14E-07	0.287400154	0.262	0.514	0.007828355
IPPK	2.15E-07	-1.081466696	0.016	0.081	0.007851895
COQ10B	2.15E-07	-0.285467487	0.028	0.104	0.007878864
DGKG	2.17E-07	-0.717544313	0.021	0.091	0.007929585
GIMAP7	2.20E-07	-0.484294367	0.026	0.101	0.008047768
TAB1	2.20E-07	-0.534015125	0.03	0.107	0.0080494
RFXAP	2.20E-07	-2.069899108	0.005	0.058	0.008050766
PICK1	2.20E-07	-0.31002033	0.037	0.119	0.008070035
PPM1H	2.21E-07	-0.268420924	0.044	0.132	0.0080921
ST14	2.21E-07	-1.157130974	0.012	0.073	0.008095268
SSH1	2.21E-07	0.314713218	0.129	0.277	0.008098943
EPB41	2.21E-07	0.40792514	0.131	0.28	0.008104522
UBE2L3	2.22E-07	0.334626497	0.089	0.21	0.008130654
UBE2D1	2.22E-07	-0.264470856	0.056	0.152	0.008140808
ZNF800	2.23E-07	0.427335807	0.133	0.284	0.008146139
ZBTB44	2.23E-07	0.327997807	0.117	0.256	0.008152201
CUL9	2.23E-07	-0.586283856	0.026	0.101	0.008156076
ANK3	2.24E-07	-0.826395039	0.024	0.097	0.008195761
NIPA1	2.25E-07	-0.42024271	0.03	0.107	0.008227076
ELP3	2.27E-07	0.32111	0.098	0.225	0.00829608
MRPS9	2.28E-07	-0.589008582	0.03	0.107	0.008354376
ZFYVE16	2.29E-07	0.265173436	0.285	0.545	0.008372197
IER3IP1	2.29E-07	-0.796593737	0.016	0.081	0.008372409
KRIT1	2.29E-07	0.289709378	0.131	0.28	0.008377976
UBA3	2.33E-07	0.35083846	0.089	0.209	0.008541148
VPS33A	2.37E-07	-0.563631756	0.037	0.119	0.008669266
LRRC37A2	2.38E-07	-0.375318095	0.042	0.128	0.008701526
LINC01128	2.38E-07	-2.182794852	0.005	0.058	0.008717686
IQCG	2.38E-07	0.289081418	0.063	0.165	0.008722112
EEF1AKMT1	2.39E-07	-1.226118966	0.012	0.073	0.008731389
AC084871.1	2.39E-07	-0.999691844	0.019	0.087	0.008743242
PSMG4	2.40E-07	-0.283846314	0.04	0.126	0.008785626
RBM17	2.41E-07	0.351065612	0.115	0.254	0.008823016
ASB7	2.41E-07	-0.530552438	0.035	0.116	0.008832232
IWS1	2.42E-07	0.303150422	0.14	0.295	0.008853572
ZBTB43	2.42E-07	-0.397719811	0.037	0.119	0.008869399
PIGB	2.46E-07	-0.332288183	0.044	0.132	0.009019556
OXNAD1	2.47E-07	-0.327556998	0.051	0.143	0.009029563
AL354740.1	2.47E-07	-0.303628293	0.031	0.109	0.009040305
MARK4	2.48E-07	0.475728278	0.063	0.165	0.009060529
DPH5	2.48E-07	-1.066523476	0.012	0.073	0.009067297
MAP2K3	2.51E-07	-0.316406431	0.028	0.103	0.009185465
CLPTM1	2.60E-07	-0.725840075	0.026	0.1	0.009512551
GARS-DT	2.60E-07	0.350650504	0.281	0.551	0.009518809
BBS7	2.64E-07	-1.641105079	0.009	0.066	0.009663593
KIAA1958	2.64E-07	-0.75095788	0.04	0.123	0.009678126
CCNG2	2.67E-07	-0.670583698	0.028	0.103	0.009775631
IRAK1	2.71E-07	-0.482297078	0.028	0.103	0.009904459
AVEN	2.72E-07	-0.304840142	0.035	0.116	0.009953692
DNAJB12	2.73E-07	-0.27271043	0.033	0.113	0.009976816
ANKRD6	2.74E-07	-0.343559124	0.047	0.137	0.010032802
POLR1A	2.76E-07	-0.39061084	0.031	0.109	0.010086739
LSS	2.78E-07	-0.530136542	0.024	0.097	0.010167679
IQCK	2.79E-07	-0.379929707	0.047	0.136	0.010216364
MECP2	2.80E-07	0.265467801	0.196	0.386	0.010264632
TMEM179B	2.82E-07	-0.669993715	0.019	0.087	0.01031736
CRY2	2.85E-07	-0.439497296	0.023	0.093	0.010430252
DYRK2	2.85E-07	-0.896117789	0.021	0.09	0.01044594
USP54	2.87E-07	-0.446918122	0.035	0.114	0.010502258
RMDN2	2.87E-07	-0.746732928	0.03	0.106	0.010517158
ZNF844	2.91E-07	-0.746040097	0.017	0.083	0.010634748
ARMH4	2.93E-07	0.314749358	0.103	0.229	0.010713589
PPP2R3A	2.93E-07	-1.285526663	0.016	0.08	0.010730096
IARS2	2.95E-07	-0.251341686	0.035	0.116	0.010781972
PSMA5	2.99E-07	-0.254892683	0.051	0.143	0.010953239
LINC02542	3.00E-07	-0.769435619	0.04	0.123	0.010963575
MLLT1	3.00E-07	-0.674091459	0.017	0.083	0.010971679
STXBP5	3.04E-07	0.397752763	0.194	0.386	0.011141875
SF3B2	3.07E-07	-0.484064804	0.023	0.093	0.011232434
TBC1D8	3.10E-07	0.301010931	0.156	0.316	0.011363914
MDC1	3.13E-07	-1.047760508	0.016	0.08	0.011438329
GOPC	3.14E-07	0.257802978	0.098	0.221	0.011503984
ARHGAP21	3.18E-07	0.277921626	0.234	0.448	0.011635914
RGS2	3.21E-07	-0.882593623	0.024	0.096	0.011762127
PHF14	3.21E-07	0.261605154	0.217	0.424	0.011766205
PSTPIP2	3.23E-07	0.275444656	0.117	0.252	0.011833676
MFN2	3.28E-07	-1.090756464	0.014	0.076	0.011996559
PGM5	3.36E-07	-0.509373541	0.031	0.108	0.012294196
ZDHHC13	3.36E-07	-0.519984228	0.028	0.102	0.012303953
GON4L	3.37E-07	0.342337611	0.154	0.317	0.012346934
MPP1	3.37E-07	0.349292967	0.065	0.167	0.012351852
SP110	3.38E-07	0.360371696	0.135	0.282	0.012357964
FBXO31	3.38E-07	-1.030407653	0.014	0.076	0.012371697
POGK	3.47E-07	-0.445042208	0.026	0.1	0.012702207
MSL1	3.49E-07	0.347558512	0.066	0.169	0.012789691
ZBTB48	3.50E-07	-0.518010121	0.019	0.086	0.012822204
CHMP1A	3.52E-07	-1.780603984	0.007	0.061	0.012892608
CLK2	3.56E-07	-0.747610606	0.024	0.096	0.013016259
PPP1R2	3.57E-07	0.455078167	0.077	0.185	0.013051854
AC092691.1	3.62E-07	-0.675271557	0.058	0.149	0.013249546
LRRC4C	3.64E-07	-0.875689626	0.024	0.095	0.013308313
ADAM15	3.68E-07	-1.051507712	0.012	0.072	0.013464861
CRTC3	3.68E-07	0.466168869	0.184	0.372	0.013482237
CCNI	3.68E-07	0.267929182	0.163	0.33	0.013485808
SNRNP40	3.71E-07	-0.36381429	0.028	0.102	0.013567219
C5orf30	3.71E-07	-1.678605152	0.009	0.065	0.013593833
DENND2D	3.73E-07	-0.497163816	0.024	0.096	0.01364478
SLC35F5	3.73E-07	0.343098616	0.133	0.281	0.013657897
ACOX3	3.74E-07	-0.466662862	0.028	0.102	0.013677967
TRPV2	3.74E-07	-0.913435381	0.023	0.092	0.013683044
KCNMB4	3.76E-07	-0.560264632	0.033	0.111	0.013756663
ALKBH1	3.81E-07	0.416799598	0.066	0.169	0.013939183
AC087627.1	3.84E-07	-0.447511818	0.035	0.114	0.014058548
ZRANB1	3.88E-07	0.513412086	0.079	0.19	0.014190105
AC012150.1	3.90E-07	-0.740740124	0.026	0.098	0.014257762
HNRNPH3	3.91E-07	0.425289079	0.121	0.261	0.014304244
DOP1A	3.91E-07	0.289321034	0.15	0.307	0.014308636
NPHP3	3.95E-07	0.303491129	0.115	0.251	0.01445984
CLMN	3.96E-07	-0.407313157	0.033	0.111	0.014502387
RAB11FIP2	3.96E-07	0.284926028	0.11	0.241	0.01450647
AL162253.2	4.00E-07	0.33810664	0.152	0.312	0.014647776
HVCN1	4.00E-07	0.299403078	0.061	0.16	0.014650295
ARFGAP2	4.01E-07	-0.394929301	0.019	0.086	0.014687553
PPP2R5D	4.02E-07	-0.813025124	0.017	0.082	0.014713935
DENND10	4.06E-07	-0.382596125	0.031	0.108	0.014875832
CEPT1	4.09E-07	0.349775323	0.196	0.383	0.014963633
USPL1	4.11E-07	0.418772979	0.121	0.26	0.015031238
AGL	4.11E-07	-0.386862029	0.035	0.114	0.015057435
CA5B	4.12E-07	0.330578528	0.108	0.239	0.015062733
TCF3	4.19E-07	-0.988499169	0.017	0.082	0.015330722
WDR82	4.23E-07	0.347604816	0.065	0.167	0.015489006
MT-ND5	4.28E-07	-0.914944302	0.016	0.078	0.015674224
CALR	4.33E-07	-0.723026459	0.017	0.082	0.015856486
STXBP2	4.35E-07	-0.446535176	0.03	0.104	0.015906537
SNRNP35	4.36E-07	-0.722742611	0.021	0.088	0.015974431
S100A6	4.37E-07	-6.220862991	0	0.044	0.015994512
TTC9C	4.37E-07	-0.255651803	0.028	0.102	0.016007311
ADNP	4.38E-07	0.261043296	0.184	0.364	0.016033156
AMMECR1	4.40E-07	-0.623182636	0.028	0.101	0.016094785
GBA2	4.45E-07	-0.379037276	0.026	0.098	0.016271249
HERC2	4.47E-07	0.358295526	0.252	0.489	0.016377127
CKLF	4.48E-07	0.290189097	0.133	0.277	0.016388165
ABHD5	4.56E-07	-0.816295917	0.016	0.078	0.016686109
LINC02062	4.61E-07	-0.670661821	0.024	0.095	0.016879662
DBT	4.62E-07	-0.577520753	0.026	0.098	0.016899165
PJA2	4.62E-07	0.448587582	0.184	0.369	0.01692502
ARMC10	4.64E-07	-0.580837184	0.035	0.113	0.016985756
ADAM19	4.65E-07	-1.288768038	0.012	0.071	0.017028396
ZBTB7B	4.71E-07	-0.508076903	0.021	0.088	0.017249098
RABEP2	4.76E-07	-0.347393272	0.026	0.098	0.017406819
ADHFE1	4.76E-07	-0.444575675	0.024	0.095	0.017426476
NADSYN1	4.87E-07	0.351727747	0.068	0.172	0.017816864
RPRD1B	4.89E-07	0.308348914	0.065	0.165	0.017909169
BRCC3	4.89E-07	0.268203891	0.045	0.132	0.017915349
C2CD3	4.90E-07	0.284879983	0.075	0.183	0.017936437
AP000442.1	4.94E-07	-1.533675387	0.01	0.067	0.018074658
EIF1B-AS1	4.96E-07	-0.437243199	0.038	0.119	0.018164942
POLG2	4.96E-07	0.260281896	0.051	0.142	0.01816774
DNAJC8	4.97E-07	-0.256642095	0.021	0.088	0.018173849
ZNF704	5.08E-07	-0.816953244	0.038	0.118	0.018608931
ZDHHC2	5.12E-07	0.399656214	0.052	0.144	0.018757627
ZNF384	5.14E-07	-0.653665755	0.019	0.085	0.018821264
AGAP3	5.16E-07	0.447687447	0.1	0.223	0.018888378
ATXN2L	5.18E-07	0.318573093	0.072	0.177	0.018973579
TPM4	5.21E-07	-0.256179888	0.093	0.208	0.019070984
NEDD1	5.22E-07	-0.303946992	0.038	0.119	0.019114182
CC2D2A	5.28E-07	-0.294161969	0.035	0.113	0.019342746
DCK	5.29E-07	-0.939282751	0.012	0.071	0.019350611
ATPAF1	5.29E-07	-0.81962088	0.026	0.097	0.019378352
SLC30A4	5.30E-07	-0.790789507	0.012	0.071	0.019388623
PDE8B	5.30E-07	-1.286503999	0.007	0.06	0.019416054
PSMA4	5.33E-07	-0.644149699	0.019	0.085	0.019519401
SEC22C	5.34E-07	-0.526986792	0.024	0.095	0.019559632
HLA-DQB1	5.37E-07	0.409054048	0.1	0.221	0.019664769
CRACR2A	5.49E-07	-0.551839177	0.028	0.101	0.020088153
IFI44	5.54E-07	0.319459563	0.175	0.346	0.020293288
CWC22	5.55E-07	0.311028099	0.059	0.157	0.020317427
ZNF654	5.59E-07	0.36941787	0.142	0.291	0.020472162
ALPK1	5.63E-07	0.287085337	0.224	0.425	0.020615706
SAE1	5.70E-07	0.458470694	0.079	0.189	0.020854772
CNEP1R1	5.71E-07	-0.339016532	0.045	0.131	0.020901021
SSR1	5.82E-07	0.274304993	0.058	0.153	0.021303743
USP9Y	5.87E-07	0.355567881	0.145	0.296	0.021479567
ISY1	5.88E-07	-0.685443218	0.023	0.091	0.021530411
KLRK1	5.97E-07	-1.180531625	0.016	0.077	0.021865374
PRKRIP1	6.02E-07	0.34033977	0.159	0.32	0.022036339
CNOT1	6.02E-07	0.335226328	0.189	0.376	0.022043652
BCL6	6.07E-07	-0.31797977	0.04	0.122	0.022220092
PRMT2	6.09E-07	0.307417636	0.271	0.512	0.022286615
RBMX	6.15E-07	0.348289396	0.145	0.3	0.022505883
CD58	6.15E-07	0.270426715	0.166	0.331	0.022526207
TMED5	6.30E-07	0.32739404	0.07	0.172	0.023045179
PLEKHA8	6.33E-07	-0.481564603	0.038	0.117	0.023155405
HNRNPLL	6.43E-07	0.270824169	0.121	0.256	0.023544047
ZNF66	6.52E-07	-0.462673663	0.03	0.103	0.023873042
PATL1	6.58E-07	0.252035447	0.063	0.16	0.024097427
NUCKS1	6.65E-07	0.456387054	0.114	0.245	0.024353222
EBAG9	6.67E-07	-0.906487941	0.014	0.073	0.024409905
RBMS2	6.69E-07	0.28737928	0.131	0.275	0.02449004
KLHDC4	6.71E-07	-0.354506466	0.042	0.124	0.024566969
RIMKLB	6.73E-07	0.293877799	0.096	0.215	0.024628195
ATOX1	6.76E-07	-0.418739591	0.016	0.077	0.024759908
AKAP11	6.77E-07	0.322124096	0.098	0.219	0.024762819
KIF27	6.87E-07	-0.300658031	0.042	0.124	0.025134982
TRAF3IP2-AS1	6.88E-07	0.278810849	0.156	0.311	0.025170696
NUP54	7.00E-07	0.325919977	0.08	0.189	0.025622968
RPL6	7.07E-07	-1.18465459	0.012	0.07	0.025893311
FAM20A	7.17E-07	0.262365422	0.264	0.479	0.026229271
CUTC	7.19E-07	-0.311963644	0.035	0.112	0.026311625
RNF10	7.21E-07	0.279315991	0.107	0.233	0.026383317
SCGB2B2	7.21E-07	-0.449597031	0.038	0.117	0.026398774
PRDM2	7.22E-07	0.262423942	0.227	0.435	0.026410298
HM13	7.22E-07	0.345849503	0.138	0.286	0.026410315
PUM1	7.23E-07	0.279940339	0.302	0.583	0.026446294
TMEM91	7.37E-07	0.330894611	0.066	0.167	0.026956964
CERS2	7.48E-07	-1.345387303	0.005	0.055	0.027367985
CHFR	7.64E-07	0.468237693	0.173	0.346	0.027975852
CRISPLD2	7.76E-07	-1.355645116	0.01	0.066	0.028387794
BMERB1	7.79E-07	-0.742501233	0.023	0.09	0.028497944
GFPT1	7.94E-07	0.280262583	0.105	0.229	0.029044228
BLNK	8.03E-07	0.327353629	0.187	0.361	0.029400541
AK6	8.06E-07	-1.392754307	0.009	0.062	0.029491318
TARBP1	8.11E-07	0.286215334	0.075	0.179	0.029677953
CXorf38	8.25E-07	0.343828677	0.045	0.131	0.030212005
LAIR1	8.27E-07	0.326734532	0.094	0.21	0.030252016
RND3	8.35E-07	-1.079582262	0.021	0.086	0.030568199
AC092650.1	8.42E-07	-0.546406417	0.038	0.117	0.030834381
B4GALT1	8.43E-07	0.292702121	0.191	0.372	0.03086587
TGOLN2	8.44E-07	0.268527354	0.087	0.201	0.03087305
INTS14	8.44E-07	-0.616377199	0.017	0.08	0.030904271
TRAF3IP1	8.46E-07	-0.273847205	0.026	0.096	0.03096712
LRRC8B	8.47E-07	-0.367721168	0.051	0.137	0.031003523
ZNRF2	8.55E-07	0.274267828	0.264	0.493	0.031296746
ZNF75D	8.58E-07	0.332342283	0.136	0.279	0.0313955
ACAT1	8.59E-07	-0.8865033	0.021	0.086	0.031423875
AL592295.4	8.66E-07	-0.572663122	0.031	0.104	0.031697225
SFSWAP	8.70E-07	0.388711628	0.185	0.368	0.031849086
CHD3	8.71E-07	-0.651936076	0.026	0.096	0.031886203
UFSP2	8.73E-07	-0.624450308	0.026	0.096	0.031938025
RIT1	8.83E-07	-0.305956866	0.03	0.102	0.032317976
LINC00467	8.84E-07	-0.305204908	0.028	0.098	0.032359155
ZKSCAN8	8.94E-07	-0.580177106	0.026	0.096	0.032725162
AC116362.1	8.95E-07	-0.956009883	0.014	0.072	0.032748042
CASP7	9.03E-07	-0.474711815	0.021	0.086	0.033033928
PPP6C	9.24E-07	0.410238267	0.084	0.193	0.03383392
MYL12B	9.28E-07	-0.562816774	0.016	0.076	0.033978944
AC009554.1	9.36E-07	0.290603046	0.07	0.17	0.034242739
SELENOO	9.38E-07	0.284040915	0.091	0.205	0.034340394
NORAD	9.45E-07	-0.819162024	0.023	0.088	0.034584215
AKAP8L	9.57E-07	0.303715446	0.103	0.228	0.035026507
DNAJC21	9.73E-07	-0.546749657	0.024	0.092	0.035619952
MAGOH	9.75E-07	-0.783253073	0.019	0.082	0.035700153
RCAN3	9.78E-07	-1.03858407	0.014	0.072	0.035796801
AC016152.1	9.83E-07	-1.500226096	0.003	0.05	0.035995352
VDAC1	9.89E-07	-1.167043789	0.014	0.072	0.036205135
CDC37L1	9.89E-07	-0.827857126	0.019	0.082	0.036205605
RNASET2	9.90E-07	0.338540405	0.18	0.352	0.03623133
CACNB4	9.92E-07	-0.422728812	0.045	0.127	0.036301906
SULT1A1	1.00E-06	-0.615218299	0.014	0.072	0.036687192
DYNC1I2	1.01E-06	0.355279208	0.096	0.214	0.036809251
CHD1	1.01E-06	0.352855474	0.224	0.432	0.036851807
CLEC12A	1.01E-06	-0.298122068	0.058	0.148	0.03686456
AC007566.1	1.02E-06	0.257225875	0.089	0.203	0.037259031
USP4	1.02E-06	0.454590822	0.226	0.437	0.037360851
DNMBP-AS1	1.03E-06	-1.856004726	0.009	0.061	0.037712536
RAP2C	1.04E-06	-0.576940651	0.019	0.082	0.037896365
PARD3B	1.04E-06	-2.552259159	0.005	0.053	0.038103034
RBM14	1.05E-06	-0.358582834	0.047	0.131	0.038316337
MGST2	1.05E-06	0.320193612	0.101	0.221	0.038577676
LILRB3	1.06E-06	0.40200003	0.054	0.144	0.038923098
KIF1BP	1.08E-06	-0.550202174	0.026	0.095	0.039512481
HAUS1	1.09E-06	-0.666276788	0.019	0.082	0.0397325
ATOH8	1.09E-06	-1.712254254	0.005	0.053	0.039939065
ZNF439	1.10E-06	-0.51426589	0.017	0.078	0.040309176
MOB1B	1.11E-06	0.39079786	0.21	0.403	0.040533812
FAM214B	1.11E-06	-1.20462721	0.009	0.061	0.040720589
MICAL3	1.13E-06	-1.289343621	0.009	0.061	0.041229644
ABHD8	1.13E-06	-0.570846232	0.017	0.078	0.041260159
DDX10	1.14E-06	0.339495985	0.101	0.221	0.04190737
AC025171.1	1.15E-06	0.433672725	0.07	0.17	0.042250476
NUDT21	1.16E-06	-0.794895144	0.017	0.078	0.042460269
TMEM43	1.17E-06	-0.295492551	0.037	0.113	0.042909854
GNB4	1.19E-06	0.349793557	0.156	0.31	0.043592065
H6PD	1.20E-06	-0.258004382	0.042	0.122	0.043998082
TNFSF10	1.21E-06	-0.404729961	0.026	0.095	0.044137194
TMOD1	1.21E-06	-1.101348098	0.016	0.075	0.044421019
TACC1	1.22E-06	0.381247427	0.234	0.443	0.044581455
AC092652.1	1.23E-06	-2.959804492	0.002	0.045	0.044864115
RNF175	1.23E-06	-0.819778979	0.024	0.091	0.044864596
AC090559.1	1.23E-06	0.475339903	0.091	0.204	0.045031801
UBN2	1.25E-06	0.397900294	0.124	0.257	0.045863033
DEK	1.27E-06	0.433254628	0.136	0.281	0.046501244
ALKBH8	1.28E-06	-0.478839999	0.028	0.097	0.04670849
TNFSF13	1.28E-06	-0.411423706	0.021	0.085	0.046858466
PKP4	1.30E-06	-0.292788555	0.045	0.127	0.047428778
ENTR1	1.30E-06	-0.52437008	0.024	0.091	0.047443626
AC016831.7	1.30E-06	0.407447243	0.203	0.392	0.047457571
TRIM8	1.30E-06	0.282331165	0.084	0.193	0.047516353
ARL6IP6	1.30E-06	0.392796514	0.072	0.172	0.047585375
NR1H2	1.32E-06	-0.490715981	0.021	0.085	0.048486586
SEPTIN7	1.33E-06	0.37063797	0.171	0.336	0.048760057
FLT3	1.34E-06	-0.484421725	0.044	0.123	0.048877738
KIAA0040	1.34E-06	-1.095651567	0.019	0.081	0.048940091
TOGARAM1	1.34E-06	0.430688173	0.124	0.259	0.049179578
CEP152	1.35E-06	-0.289559665	0.035	0.109	0.049228547
C6orf89	1.35E-06	0.322936299	0.075	0.178	0.04924522
GLG1	1.37E-06	0.36527686	0.262	0.506	0.050059871
NIN	1.37E-06	0.466845234	0.194	0.379	0.050114022
C8orf37-AS1	1.38E-06	-0.483526175	0.042	0.121	0.050382815
TMEM267	1.38E-06	-0.541370884	0.033	0.106	0.050462785
NFE2L1	1.39E-06	-1.212931941	0.012	0.067	0.05101939
NANS	1.40E-06	-0.38958183	0.037	0.112	0.051084006
INTS2	1.40E-06	-0.342690931	0.031	0.103	0.051214175
VNN2	1.40E-06	-0.656361078	0.019	0.081	0.05130274
TFPI	1.41E-06	-1.127262683	0.017	0.077	0.051618523
IFNGR2	1.41E-06	0.253225869	0.231	0.435	0.051705774
BTN3A1	1.42E-06	-0.2535393	0.042	0.121	0.051819923
GIGYF1	1.43E-06	0.428458259	0.079	0.184	0.052476401
CYP1B1-AS1	1.43E-06	-0.761503591	0.019	0.081	0.052479079
UNK	1.45E-06	0.344026871	0.11	0.235	0.05298203
ARMC1	1.46E-06	-0.404734378	0.033	0.106	0.053274885
ETS2	1.46E-06	0.305090306	0.166	0.326	0.053433557
SRSF2	1.47E-06	0.291338601	0.098	0.215	0.053755398
CAPNS1	1.48E-06	-0.566786358	0.019	0.081	0.05415074
RAD21	1.50E-06	0.305442443	0.072	0.172	0.054770438
PTGFRN	1.50E-06	-1.139860045	0.01	0.063	0.054929907
ATG12	1.50E-06	0.321525889	0.084	0.193	0.05499301
DTWD2	1.51E-06	-0.290233305	0.042	0.121	0.055121617
MICAL2	1.51E-06	0.353067288	0.152	0.301	0.055170235
AKR1B1	1.52E-06	-0.656524294	0.023	0.087	0.055575159
ZNF808	1.52E-06	-0.652458665	0.023	0.087	0.055667968
SLC25A28	1.53E-06	-0.625190592	0.019	0.081	0.055873536
ZNF461	1.53E-06	-0.361192374	0.019	0.081	0.055970747
PSMA7	1.54E-06	-0.856281717	0.012	0.067	0.056197712
CCS	1.54E-06	-0.351549933	0.019	0.081	0.056263474
C5orf24	1.54E-06	-0.577374432	0.012	0.067	0.056523947
AC007216.4	1.55E-06	-0.261496758	0.042	0.121	0.056887198
STARD4	1.56E-06	-0.327267339	0.03	0.1	0.056975262
PWP1	1.56E-06	-0.365197834	0.019	0.081	0.057051212
JADE1	1.56E-06	-0.387013675	0.019	0.081	0.057249777
CIDEB	1.58E-06	-1.506261755	0.005	0.052	0.057734877
ILK	1.59E-06	0.27640001	0.079	0.183	0.05814161
MED31	1.59E-06	-1.711277402	0.005	0.052	0.058252395
VPS36	1.60E-06	0.433354686	0.122	0.256	0.058473777
DDX55	1.61E-06	-0.392509768	0.03	0.1	0.058813681
SNAPC4	1.61E-06	-1.645294433	0.007	0.056	0.058855798
AC025164.1	1.62E-06	-0.518633965	0.023	0.087	0.059406008
ADGRA3	1.63E-06	-1.313012601	0.009	0.06	0.059539492
MKRN2	1.63E-06	-0.850872091	0.017	0.077	0.059751555
AARSD1	1.64E-06	-1.101857155	0.009	0.06	0.059908462
SHARPIN	1.64E-06	-1.238600874	0.01	0.063	0.060200121
ZNF658	1.66E-06	-1.168325123	0.007	0.056	0.060774383
ABCA5	1.67E-06	-1.262974919	0.007	0.056	0.061034675
BNIP3	1.67E-06	-1.273283182	0.007	0.056	0.061034692
ZNF623	1.70E-06	0.254032693	0.033	0.106	0.062084814
EIF2AK2	1.70E-06	0.45335973	0.156	0.307	0.062378716
FBXO30	1.71E-06	-0.263944012	0.017	0.077	0.062467041
FUT11	1.72E-06	-0.386883764	0.016	0.073	0.063078015
PLEKHO1	1.73E-06	0.391424867	0.14	0.284	0.063356162
TRAK1	1.74E-06	0.346546909	0.316	0.587	0.063795301
RPS24	1.76E-06	-0.931158114	0.016	0.073	0.064297512
SAT2	1.76E-06	-0.519184161	0.021	0.083	0.064365862
NBPF15	1.78E-06	-0.576115559	0.024	0.09	0.065014005
XYLB	1.78E-06	-0.623287559	0.024	0.09	0.065014026
DCAF16	1.78E-06	-0.270716636	0.035	0.108	0.065148224
RBM33	1.80E-06	0.335792655	0.247	0.466	0.06577814
CMTR2	1.80E-06	-0.496358216	0.028	0.096	0.065804927
UBE2V1	1.81E-06	0.383010714	0.066	0.162	0.066065422
ACVR2B	1.81E-06	-0.357761377	0.031	0.102	0.066314672
PDE7A	1.83E-06	0.352137407	0.126	0.257	0.067011829
KLF6	1.85E-06	0.296591341	0.163	0.318	0.067562253
ERI2	1.87E-06	-0.551569719	0.016	0.073	0.068279403
PTPRN2	1.88E-06	-1.201051625	0.019	0.08	0.068908206
PFDN5	1.93E-06	-0.358480665	0.024	0.09	0.070529386
MARF1	1.93E-06	0.41534762	0.108	0.23	0.070611045
GNL3	1.94E-06	-0.781938048	0.014	0.07	0.070854501
DPH6-DT	1.94E-06	-0.411173409	0.038	0.113	0.070862763
SRSF3	1.96E-06	0.271673793	0.058	0.147	0.071640878
RXRA	1.96E-06	0.435366113	0.087	0.197	0.071664864
TMEM184B	1.97E-06	-0.360115581	0.031	0.102	0.072084546
SKIL	2.00E-06	0.291536036	0.093	0.204	0.073345144
AC090907.2	2.01E-06	-1.106085338	0.012	0.066	0.073620125
ASB1	2.04E-06	-2.812227997	0.003	0.047	0.074597159
BBS4	2.06E-06	-0.626074952	0.031	0.101	0.075425692
UQCRH	2.07E-06	-2.818044481	0.003	0.047	0.075651056
POLA1	2.09E-06	0.396699781	0.124	0.257	0.076464817
INTS6-AS1	2.09E-06	-0.457556958	0.014	0.07	0.076631835
ZNF561	2.10E-06	-0.280589776	0.042	0.119	0.076708049
RAB11FIP1	2.10E-06	0.389528851	0.124	0.255	0.076766863
MTPAP	2.13E-06	-0.362862727	0.019	0.08	0.07805645
PARP14	2.13E-06	0.261766612	0.339	0.622	0.078119443
GIPC2	2.13E-06	-1.010431804	0.012	0.066	0.078140997
MCC	2.16E-06	-0.464164103	0.058	0.144	0.079190229
RMI1	2.18E-06	-0.750111961	0.012	0.066	0.079808359
MEGF6	2.20E-06	-0.419939312	0.023	0.086	0.080409742
EVL	2.23E-06	0.323527842	0.154	0.302	0.081452132
ZNF69	2.24E-06	-0.317844716	0.03	0.098	0.082159361
ZRANB2	2.25E-06	0.384712904	0.215	0.415	0.082318039
PPIG	2.25E-06	0.563313366	0.17	0.333	0.082368042
ID2	2.25E-06	-0.465149717	0.042	0.118	0.082453798
AC092164.1	2.27E-06	-1.410517134	0.009	0.058	0.083134212
INO80E	2.27E-06	-0.512662984	0.021	0.082	0.083238749
GIPC1	2.29E-06	-0.637292579	0.017	0.076	0.083826818
USP28	2.31E-06	-1.971809961	0.005	0.051	0.084727288
ZNF625	2.31E-06	-1.555156512	0.005	0.051	0.084727312
NEK1	2.31E-06	0.290844975	0.094	0.204	0.084728839
GAS5	2.32E-06	-0.742209528	0.017	0.076	0.084870118
CD300LF	2.32E-06	-1.317784275	0.005	0.051	0.084915777
AC106791.1	2.33E-06	-1.202011041	0.01	0.062	0.085212115
IRF2BP2	2.33E-06	0.328134146	0.068	0.163	0.085441864
MAPK1	2.34E-06	0.439955464	0.276	0.519	0.085589449
VPS11	2.35E-06	-0.369429401	0.017	0.076	0.085925879
GNPAT	2.36E-06	0.343169712	0.065	0.158	0.086277986
TBC1D9	2.36E-06	0.359371696	0.304	0.56	0.086332349
GALNS	2.37E-06	-0.279264899	0.044	0.122	0.086583347
MMP24	2.37E-06	-0.371332771	0.035	0.107	0.086868116
DENND11	2.38E-06	0.318954188	0.098	0.211	0.087227127
MNAT1	2.40E-06	0.290299784	0.124	0.255	0.087927159
PTOV1	2.42E-06	-1.29248866	0.009	0.058	0.088585883
CHM	2.42E-06	0.284069199	0.124	0.255	0.088652679
GORAB	2.42E-06	-0.296621845	0.028	0.095	0.08871432
HLA-DMA	2.47E-06	0.425008257	0.084	0.189	0.09044416
WDR47	2.49E-06	-0.299419339	0.042	0.118	0.0909932
YY1AP1	2.50E-06	0.360295836	0.131	0.266	0.091416107
GLB1	2.51E-06	0.363541938	0.157	0.308	0.091690465
ZNF263	2.51E-06	0.393956575	0.1	0.215	0.091944499
LY75	2.55E-06	-0.486745408	0.021	0.082	0.093358426
MGAT4A	2.56E-06	0.31213125	0.299	0.539	0.093551546
RNPS1	2.57E-06	0.259364529	0.065	0.157	0.094129564
CNTRL	2.57E-06	0.312893612	0.273	0.5	0.09419027
GOLGA5	2.58E-06	0.302459633	0.063	0.154	0.094276557
EXOC3	2.59E-06	0.375958679	0.07	0.165	0.094767674
PPP1R8	2.62E-06	-0.365373408	0.016	0.072	0.095995784
PSMD5	2.63E-06	0.354152396	0.049	0.131	0.096362506
CLDND1	2.64E-06	0.34427962	0.047	0.128	0.096557448
ABHD10	2.67E-06	-0.28270281	0.024	0.088	0.097561875
BTBD8	2.67E-06	-0.65242764	0.03	0.097	0.097729082
NMRAL1	2.73E-06	-0.319133623	0.024	0.088	0.09979034
TMEM255B	2.73E-06	-0.283131211	0.042	0.118	0.09996337
C2orf74	2.75E-06	-0.414822789	0.019	0.078	0.100624587
FASTKD2	2.76E-06	-0.415618524	0.033	0.103	0.10089244
CBWD5	2.77E-06	-0.463639058	0.03	0.097	0.101231947
PLA2G12A	2.77E-06	-0.590034876	0.023	0.085	0.101287689
LACTB	2.81E-06	0.263083099	0.077	0.177	0.102864412
GDI1	2.90E-06	-1.123164257	0.012	0.065	0.106102439
FAF2	2.90E-06	0.4533977	0.108	0.229	0.106316707
TCIRG1	2.91E-06	-0.256371872	0.026	0.091	0.106678595
MSN	2.92E-06	0.443644851	0.18	0.345	0.106710649
SERINC5	2.92E-06	0.343880466	0.255	0.478	0.106868981
AC007611.1	2.93E-06	-0.637090664	0.017	0.075	0.107184795
NDRG3	2.93E-06	-0.657425457	0.026	0.091	0.107270876
SH2D4A	2.94E-06	-0.697923727	0.024	0.087	0.107568626
AC020916.1	2.96E-06	0.403792179	0.096	0.208	0.108275871
PRKCH	2.97E-06	0.269339272	0.136	0.27	0.108597254
ZNF136	2.98E-06	-0.331824081	0.033	0.103	0.108954228
RPF1	2.99E-06	-0.509723365	0.023	0.085	0.109433303
ACTR10	3.02E-06	0.252639323	0.082	0.185	0.110609661
ARFGAP3	3.04E-06	0.313434831	0.068	0.163	0.111441219
HMGN4	3.11E-06	-0.926831255	0.012	0.065	0.113869362
CAD	3.13E-06	-1.695195519	0.009	0.057	0.114599008
ADAT1	3.14E-06	-0.517854791	0.017	0.075	0.114797782
SET	3.15E-06	-0.545338083	0.012	0.065	0.115179204
TRIM66	3.15E-06	0.379791647	0.091	0.199	0.11543197
UNC93B1	3.16E-06	0.310989963	0.119	0.245	0.115685656
ZNF341	3.17E-06	-1.291193578	0.01	0.061	0.115859035
KLHDC2	3.18E-06	0.305030365	0.054	0.139	0.11621641
NCBP3	3.18E-06	0.261199842	0.079	0.179	0.116317426
IRAK1BP1	3.20E-06	-1.238415381	0.01	0.061	0.117005945
ITPRIPL2	3.23E-06	0.372012912	0.068	0.162	0.118344112
CENPE	3.25E-06	-0.752197902	0.017	0.075	0.119004751
TYW1	3.26E-06	0.356400897	0.143	0.285	0.119325824
ACSS1	3.28E-06	0.283300168	0.065	0.155	0.119901582
RASA3	3.28E-06	0.337133635	0.108	0.226	0.120065565
MPDU1	3.29E-06	-1.395974977	0.01	0.061	0.1205123
ABCD4	3.30E-06	-0.364099582	0.028	0.093	0.120746026
ISG20L2	3.33E-06	-0.959679385	0.01	0.061	0.121942871
CBX4	3.35E-06	-1.663784096	0.005	0.05	0.122623764
PDSS1	3.36E-06	-0.261518413	0.017	0.075	0.123143488
RP9	3.39E-06	-1.167874967	0.007	0.053	0.123989505
SNIP1	3.40E-06	-0.867816191	0.016	0.071	0.124320355
PNRC2	3.40E-06	-0.612285697	0.024	0.087	0.12436041
CHMP3	3.40E-06	0.411306989	0.161	0.313	0.124591073
ZBTB34	3.43E-06	-0.397148774	0.028	0.093	0.125706645
TIMMDC1	3.44E-06	0.270989952	0.058	0.144	0.125787473
SEC16A	3.45E-06	0.336292559	0.059	0.147	0.126093971
TMEM41A	3.49E-06	-0.338630611	0.028	0.093	0.127666124
TTC39C	3.50E-06	0.489525813	0.072	0.168	0.12807083
TDRKH	3.50E-06	-1.380033408	0.007	0.053	0.128263133
USP38	3.51E-06	-0.356420826	0.031	0.1	0.128420869
GYG1	3.53E-06	-0.420140665	0.016	0.071	0.12910822
CCNDBP1	3.56E-06	-0.698725555	0.016	0.071	0.130273996
TCOF1	3.60E-06	-0.638415938	0.03	0.096	0.131903825
ATP13A3	3.63E-06	0.305348264	0.163	0.315	0.132712825
CCDC144A	3.64E-06	0.435363808	0.105	0.22	0.133285266
UBXN7	3.65E-06	0.313488455	0.112	0.233	0.133483936
ZRANB2-AS2	3.65E-06	-1.560817866	0.014	0.067	0.13359401
ZSCAN9	3.65E-06	-0.327574186	0.028	0.093	0.133721828
AC108449.1	3.67E-06	-0.87889218	0.014	0.067	0.134337339
CSTF3	3.67E-06	0.482997196	0.108	0.225	0.13439567
PINK1	3.68E-06	-0.377024916	0.016	0.071	0.134554833
PMF1	3.69E-06	0.513923438	0.068	0.162	0.134895586
CD72	3.72E-06	-0.694583492	0.031	0.098	0.136092048
HEBP2	3.72E-06	-0.64949297	0.016	0.071	0.136133529
TNFSF8	3.72E-06	0.260848414	0.075	0.173	0.136184928
NCOA5	3.72E-06	0.328700762	0.091	0.197	0.136316338
PLEKHA5	3.73E-06	-0.733707202	0.026	0.09	0.136493441
TARDBP	3.77E-06	0.343230846	0.075	0.173	0.138040872
FDX1	3.81E-06	-0.334210451	0.026	0.09	0.139534576
EHHADH	3.94E-06	-1.096901986	0.014	0.067	0.144369223
UFD1	4.02E-06	-0.416893847	0.026	0.09	0.147077439
SPTLC3	4.02E-06	0.273850206	0.086	0.187	0.147203969
S100A9	4.03E-06	-0.710636957	0.019	0.077	0.147383981
AKIRIN1	4.08E-06	0.268258808	0.061	0.149	0.149238239
UBN1	4.12E-06	0.325062237	0.087	0.193	0.150633977
BRD8	4.15E-06	-0.518556554	0.023	0.083	0.151935869
RORA	4.16E-06	-1.271834871	0.012	0.063	0.152434016
TEX10	4.20E-06	0.34010787	0.059	0.146	0.153714001
ARHGAP45	4.20E-06	0.304778927	0.072	0.167	0.153893677
TBC1D7	4.21E-06	-0.640468344	0.014	0.067	0.154263629
FAM193B	4.22E-06	0.263547373	0.089	0.193	0.1543807
RPS6KA4	4.24E-06	-1.135098713	0.012	0.063	0.155355715
AMPD3	4.29E-06	0.365562247	0.124	0.248	0.156892791
UBQLN1	4.30E-06	0.309163066	0.098	0.208	0.157299713
SKI	4.32E-06	0.460995244	0.196	0.372	0.157969987
DUSP6	4.36E-06	0.43190234	0.084	0.184	0.159409244
OS9	4.36E-06	0.284719487	0.093	0.199	0.15943508
MIPEP	4.38E-06	0.317525692	0.038	0.111	0.160363027
MKNK2	4.39E-06	-0.550062	0.023	0.083	0.160586981
CC2D1B	4.40E-06	-0.67931001	0.017	0.073	0.161213498
PDE5A	4.40E-06	-2.285490772	0.007	0.052	0.16122108
GAREM1	4.42E-06	-2.882768473	0.003	0.045	0.161777311
RNMT	4.43E-06	0.343890601	0.094	0.203	0.162183099
ATAD5	4.43E-06	0.452969727	0.049	0.128	0.162250624
CCND2	4.54E-06	-1.388670363	0.01	0.06	0.16633258
CTNNBIP1	4.63E-06	0.575118594	0.086	0.189	0.169462529
NEK10	4.67E-06	-2.383760482	0.005	0.049	0.170848875
ANGPT2	4.70E-06	-0.899861699	0.01	0.06	0.171959242
ABCC4	4.71E-06	0.281716032	0.093	0.199	0.172276182
LPIN2	4.74E-06	0.49953279	0.147	0.289	0.173493576
MXD4	4.75E-06	0.356671071	0.059	0.146	0.173784449
CPOX	4.76E-06	-0.278640585	0.017	0.073	0.174355448
GOLGA3	4.78E-06	0.568519733	0.068	0.16	0.175000193
FP671120.4	4.78E-06	-0.892339391	0.016	0.07	0.1750706
CCDC22	4.81E-06	-1.877910501	0.005	0.049	0.176209829
EPB41L5	4.85E-06	-0.783641823	0.017	0.073	0.177412111
AC011346.1	4.85E-06	-1.418114027	0.014	0.066	0.177564613
ZFAS1	4.89E-06	0.265386171	0.052	0.134	0.17882096
PAQR7	4.91E-06	-1.152523536	0.005	0.049	0.179740804
CD59	4.92E-06	-1.591589852	0.005	0.049	0.180137292
IGF2BP2	4.95E-06	-0.974020766	0.016	0.07	0.181117064
FECH	4.95E-06	-0.442709463	0.026	0.088	0.181203841
NEDD8	5.00E-06	-0.434440705	0.023	0.082	0.183179847
ACOX1	5.02E-06	0.311686418	0.068	0.159	0.183784959
RPS3A	5.03E-06	-0.55504139	0.009	0.056	0.184236514
SGTA	5.03E-06	-0.79924654	0.009	0.056	0.184236558
ARHGEF18	5.04E-06	0.472484058	0.112	0.23	0.184314812
NDUFV1	5.04E-06	-0.373992495	0.021	0.08	0.184484087
CDC16	5.04E-06	0.280591645	0.108	0.224	0.184524789
IDE	5.06E-06	0.40980576	0.098	0.209	0.185346341
RNF185	5.07E-06	0.268541342	0.072	0.165	0.185631246
GLIPR1	5.09E-06	0.329753362	0.156	0.303	0.18630197
PSMC1	5.10E-06	-0.505399034	0.021	0.08	0.186635762
NDUFA9	5.12E-06	0.27824193	0.04	0.113	0.187363748
NXPE3	5.13E-06	-0.74861252	0.016	0.07	0.187697627
C17orf67	5.26E-06	-0.392583344	0.016	0.07	0.192439592
CASTOR2	5.36E-06	0.26786345	0.035	0.104	0.196005647
RNLS	5.40E-06	-0.252168429	0.065	0.15	0.197667303
SENP1	5.41E-06	0.253268	0.047	0.124	0.198156432
SLC26A11	5.44E-06	-0.559451428	0.014	0.066	0.198994483
ING3	5.45E-06	-0.287043687	0.028	0.091	0.19960315
ARMC2	5.45E-06	0.279982776	0.194	0.361	0.1996568
DCAF8	5.54E-06	0.266740953	0.121	0.241	0.202741434
MRPL33	5.55E-06	-0.456746456	0.019	0.076	0.203011677
CLEC4E	5.56E-06	-0.366399946	0.03	0.095	0.20356352
AL450998.2	5.57E-06	-0.45175383	0.019	0.076	0.203700088
SERPINB8	5.57E-06	-0.691593859	0.019	0.076	0.204045233
NOL8	5.58E-06	0.279097326	0.063	0.15	0.204306162
TMEM218	5.61E-06	-0.918410901	0.014	0.066	0.20528996
AC004253.1	5.62E-06	-0.357523723	0.014	0.066	0.205666157
POLM	5.66E-06	-0.534086159	0.019	0.076	0.207176213
SUPT3H	5.67E-06	0.359816483	0.182	0.34	0.207553098
ERVK13-1	5.70E-06	0.433879236	0.066	0.155	0.208695692
PTPRO	5.70E-06	0.341712399	0.075	0.17	0.20870011
GGA3	5.71E-06	0.291758539	0.089	0.193	0.208930856
AC069287.3	5.71E-06	-3.243448736	0.002	0.04	0.208980295
ATP6V0C	5.72E-06	-2.846953338	0.002	0.04	0.209495321
C1orf56	5.72E-06	-2.371016346	0.002	0.04	0.209495395
3-Mar	5.72E-06	-3.131968703	0.002	0.04	0.209495395
FTSJ3	5.72E-06	-1.704665064	0.002	0.04	0.209495395
EDDM13	5.72E-06	-2.781991788	0.002	0.04	0.209495395
NR1H3	5.73E-06	-0.698498835	0.014	0.066	0.209848111
WDYHV1	5.75E-06	-0.522523475	0.019	0.076	0.210353081
BMF	5.76E-06	-0.596223925	0.023	0.082	0.210782092
TAMM41	5.77E-06	0.306424703	0.084	0.184	0.211063003
CCSAP	5.79E-06	-0.290668592	0.026	0.088	0.211783518
DPY30	5.80E-06	-0.591202699	0.026	0.088	0.212442794
CBFA2T2	5.82E-06	0.297546876	0.199	0.371	0.212925029
SERBP1	5.83E-06	0.25458363	0.059	0.144	0.213212483
AIFM1	5.83E-06	-0.556172795	0.014	0.066	0.213330131
NBR1	5.84E-06	0.408288089	0.117	0.238	0.213926306
SNHG6	5.88E-06	-0.469125928	0.019	0.076	0.215387917
KCTD12	5.89E-06	0.299723921	0.087	0.19	0.215602173
CLK4	5.94E-06	0.303234171	0.084	0.184	0.217497002
NEK3	5.96E-06	0.366076459	0.087	0.189	0.218277901
CHMP4B	5.98E-06	0.366757284	0.058	0.142	0.218693827
SNAP29	6.03E-06	0.373699937	0.058	0.142	0.220560757
METTL3	6.07E-06	-0.324732788	0.026	0.088	0.222226268
ERP29	6.10E-06	-0.351302395	0.023	0.082	0.223226013
JAML	6.11E-06	0.255783809	0.108	0.221	0.22356264
PDS5B	6.12E-06	0.321660975	0.264	0.484	0.2238347
PROSER1	6.15E-06	-0.480403461	0.028	0.091	0.225066163
GDAP1	6.15E-06	-0.348911927	0.059	0.142	0.225198233
ASMTL	6.18E-06	0.397251807	0.066	0.155	0.226228254
CASS4	6.31E-06	0.392852259	0.112	0.229	0.230788137
CYP4V2	6.31E-06	-0.906179766	0.017	0.072	0.230818409
ARMCX4	6.33E-06	0.351115603	0.157	0.303	0.231748493
DNAJA3	6.38E-06	-0.451164266	0.012	0.062	0.233623031
UPF1	6.40E-06	0.295176279	0.054	0.136	0.234377182
ZNF274	6.45E-06	0.411005906	0.091	0.195	0.236231499
UQCC2	6.48E-06	-2.667756179	0.003	0.044	0.237273052
SIRPA	6.50E-06	0.496799463	0.128	0.255	0.237980089
EIF2D	6.51E-06	-0.760893987	0.017	0.072	0.238113618
TBC1D8B	6.57E-06	-5.993807661	0	0.035	0.240534144
CSPP1	6.59E-06	0.507239351	0.128	0.256	0.241270453
PIH1D1	6.59E-06	-1.45515826	0.01	0.058	0.241335803
STK19	6.61E-06	-1.009599815	0.01	0.058	0.241805606
PTGR2	6.63E-06	-0.867207312	0.016	0.068	0.242735244
ARHGAP5	6.67E-06	0.311027763	0.29	0.524	0.244236108
EXD2	6.69E-06	-0.544717009	0.021	0.078	0.244807139
FKBP3	6.69E-06	-0.49001383	0.021	0.078	0.245008846
NUP50	6.70E-06	0.424611399	0.07	0.162	0.245168409
PGAP1	6.71E-06	-1.141074854	0.01	0.058	0.245595657
GCN1	6.72E-06	0.379413278	0.052	0.132	0.24595879
KCNE3	6.77E-06	-0.314409425	0.024	0.085	0.247868083
SLC35A3	6.78E-06	0.544907781	0.1	0.21	0.248060061
SLC25A3	6.91E-06	-1.705802388	0.005	0.047	0.253095146
FARSB	6.95E-06	0.581766879	0.049	0.127	0.254406935
TTTY10	6.96E-06	-1.651369559	0.009	0.055	0.254592211
OTUB1	6.98E-06	-1.263246985	0.009	0.055	0.255620215
BIN2	6.99E-06	0.389783459	0.112	0.226	0.255925459
ZDHHC18	7.01E-06	-0.719353034	0.016	0.068	0.25646197
CCDC102B	7.06E-06	-0.815006791	0.019	0.075	0.258456794
TBX1	7.10E-06	-1.015484877	0.019	0.075	0.259767633
AL080250.1	7.10E-06	-1.880571286	0.007	0.051	0.259867986
IQCE	7.12E-06	-0.315815163	0.021	0.078	0.260598308
VDR	7.14E-06	-0.976847902	0.009	0.055	0.261345587
DNAJC19	7.16E-06	-1.560310763	0.005	0.047	0.262142992
KANSL3	7.23E-06	0.322428282	0.098	0.206	0.264501093
HSPA4	7.25E-06	0.346670569	0.08	0.178	0.265516795
CCDC126	7.32E-06	-0.459998795	0.026	0.087	0.267837283
NOL3	7.38E-06	-1.009427216	0.014	0.065	0.270062683
STN1	7.43E-06	-0.435597996	0.019	0.075	0.271854791
DAB1	7.50E-06	-0.488044067	0.023	0.081	0.274649655
PILRB	7.52E-06	0.448082257	0.079	0.175	0.275252446
DCAKD	7.59E-06	0.373761419	0.056	0.138	0.277813668
ZNF282	7.63E-06	-0.401785955	0.026	0.087	0.279250652
MAN2A2	7.66E-06	-0.267782765	0.03	0.093	0.28025426
NEAT1	7.69E-06	-0.322083829	0.918	0.983	0.281384385
SORL1	7.70E-06	0.327986223	0.084	0.182	0.281770387
EPAS1	7.71E-06	-0.465621363	0.031	0.096	0.282188284
ZNF564	7.72E-06	0.484803365	0.052	0.132	0.282659035
SMC3	7.78E-06	0.394051447	0.054	0.134	0.284727101
PFKFB2	7.84E-06	-0.877149189	0.014	0.065	0.286791654
MKNK1-AS1	7.89E-06	-0.743957587	0.019	0.075	0.288809834
BLOC1S5	7.92E-06	-0.498371905	0.019	0.075	0.289780828
CCZ1	7.98E-06	-0.647087244	0.014	0.065	0.292053628
SLFN12	7.98E-06	-0.570297899	0.019	0.075	0.292221939
PTRH2	8.05E-06	0.383193213	0.051	0.129	0.294471242
L3HYPDH	8.08E-06	-0.73701344	0.014	0.065	0.29579179
FBXL3	8.13E-06	0.41075116	0.107	0.219	0.297483069
SSR2	8.14E-06	-0.711197492	0.014	0.065	0.297948372
UGDH-AS1	8.16E-06	-0.304999348	0.031	0.096	0.298545374
MBIP	8.19E-06	-0.377896865	0.026	0.087	0.299774366
ATG10	8.20E-06	0.397777638	0.166	0.315	0.300016602
CFLAR	8.29E-06	0.280260418	0.379	0.697	0.303474457
H3F3A	8.39E-06	0.353065009	0.107	0.219	0.307070139
AP000757.1	8.39E-06	-3.280486035	0.002	0.039	0.307083203
NECTIN2	8.40E-06	0.373708183	0.065	0.152	0.307575413
PRR16	8.41E-06	-2.097764789	0.002	0.039	0.307838802
AP3D1	8.46E-06	0.295044348	0.075	0.168	0.309766192
ZNF266	8.51E-06	0.286091441	0.049	0.126	0.311648038
KAT8	8.68E-06	0.383015487	0.056	0.137	0.317853345
CARS	8.74E-06	0.322301479	0.063	0.148	0.319801969
WDR4	8.74E-06	-0.541743615	0.017	0.071	0.319846742
DTX4	8.77E-06	-0.52229685	0.017	0.071	0.320947097
PIGN	8.85E-06	0.29674567	0.15	0.286	0.323935982
FPGS	8.92E-06	0.347847788	0.035	0.102	0.326318917
ZNF471	8.99E-06	-0.816644035	0.012	0.061	0.329036347
TRIM27	9.02E-06	0.365016435	0.08	0.177	0.330268055
CUL4B	9.07E-06	0.486897922	0.07	0.159	0.331962398
MAP3K12	9.09E-06	-0.509530556	0.017	0.071	0.332721961
BPHL	9.09E-06	-0.551282992	0.012	0.061	0.332745165
FAM106A	9.12E-06	0.259999826	0.096	0.201	0.333755741
CIAO2B	9.16E-06	-3.221637687	0.003	0.042	0.335252161
LEPR	9.21E-06	0.28446603	0.07	0.159	0.337227565
RRM1	9.34E-06	-1.010138956	0.01	0.057	0.341697458
FRA10AC1	9.34E-06	0.315670577	0.066	0.154	0.341761958
ZFP62	9.44E-06	-1.459444006	0.01	0.057	0.345682454
TRMT11	9.45E-06	0.335292519	0.105	0.214	0.346008472
LIN9	9.55E-06	-2.65683789	0.003	0.042	0.349481894
MROH7	9.56E-06	-2.492667689	0.005	0.046	0.350078712
CERS5	9.67E-06	0.322372097	0.077	0.17	0.354031681
MRPL41	9.68E-06	-5.681106658	0	0.034	0.354198755
TASOR	9.69E-06	0.343073505	0.168	0.322	0.354734859
TTC23	9.70E-06	0.366368038	0.063	0.148	0.355125514
MICB	9.70E-06	-1.641215324	0.003	0.042	0.355169966
TTYH3	9.71E-06	0.250308488	0.163	0.306	0.355326605
RFC1	9.72E-06	0.275483482	0.07	0.159	0.355892047
STYXL1	9.78E-06	0.269205367	0.056	0.137	0.357878458
UBE2Q2	9.82E-06	0.363386366	0.084	0.182	0.359266762
AC053527.2	9.82E-06	-0.291679283	0.035	0.101	0.359416584
MOB4	9.96E-06	0.304767236	0.072	0.162	0.364711757
RAD51-AS1	9.98E-06	0.34338203	0.033	0.098	0.365205591
FAM216A	9.99E-06	-0.851288252	0.019	0.073	0.365516556
ATXN7L1	1.01E-05	0.421595448	0.287	0.526	0.370226209
AC109630.1	1.03E-05	-2.055801981	0.005	0.046	0.376294699
AK3	1.03E-05	-0.301143661	0.03	0.092	0.37666503
NDUFAF5	1.03E-05	0.255644459	0.044	0.116	0.377220449
NDUFB5	1.03E-05	-0.678068381	0.009	0.053	0.37867339
LINC00265	1.04E-05	-0.52376588	0.019	0.073	0.379834515
FAM53B-AS1	1.04E-05	-1.487475668	0.005	0.046	0.380426811
GRK6	1.04E-05	-0.409090004	0.016	0.067	0.380891685
ASTE1	1.04E-05	-1.483291528	0.007	0.05	0.382099241
IL1R1	1.04E-05	-0.505550767	0.031	0.095	0.382211656
AL117381.1	1.05E-05	0.358441176	0.047	0.122	0.383280049
LINC00907	1.05E-05	-1.124912453	0.014	0.063	0.383884298
BRAT1	1.05E-05	0.289507246	0.038	0.107	0.384620893
AC025165.2	1.06E-05	-1.152186236	0.007	0.05	0.386907426
KLHL21	1.06E-05	-1.318290684	0.007	0.05	0.387714371
WBP11	1.06E-05	-0.534238078	0.023	0.08	0.389465143
DNM1L	1.07E-05	0.408540484	0.136	0.266	0.391085342
CCDC40	1.07E-05	-0.532804245	0.023	0.08	0.391955612
SPECC1L	1.07E-05	0.470164103	0.224	0.412	0.39290802
EIF5B	1.07E-05	0.419268521	0.094	0.199	0.393458656
SLK	1.09E-05	0.410068165	0.103	0.211	0.397863784
CTNS	1.09E-05	-0.260487459	0.019	0.073	0.397988636
TBCEL	1.09E-05	0.375030343	0.066	0.153	0.398213697
CPNE2	1.09E-05	-0.46365871	0.031	0.095	0.398643693
GTPBP6	1.12E-05	-0.495202296	0.014	0.063	0.409690495
SEPHS1	1.12E-05	-0.598618079	0.019	0.073	0.411459937
OSBPL6	1.13E-05	-0.469173284	0.028	0.088	0.411790595
MADD	1.13E-05	0.251480171	0.063	0.147	0.412316319
TMED3	1.13E-05	-0.940497075	0.017	0.07	0.413398944
AL731577.2	1.14E-05	0.517795322	0.11	0.224	0.416018067
LINC01301	1.14E-05	-1.39884697	0.012	0.06	0.417098413
ZNF93	1.14E-05	-0.663133636	0.014	0.063	0.417523914
KRBOX4	1.15E-05	-0.300233858	0.023	0.08	0.420374381
SLC9B1	1.15E-05	-1.10789725	0.012	0.06	0.421790135
MED23	1.15E-05	0.383475593	0.096	0.2	0.422022272
CCDC170	1.15E-05	0.422463761	0.149	0.284	0.422353073
ZNF606	1.16E-05	-0.685316128	0.014	0.063	0.423206668
PIK3CD-AS2	1.16E-05	-0.800960259	0.014	0.063	0.426267459
SH2D3C	1.17E-05	-0.352855259	0.023	0.08	0.4277806
OAS1	1.17E-05	0.571762613	0.077	0.17	0.42798167
LRRC29	1.18E-05	-0.361000543	0.028	0.088	0.431385981
LINC01191	1.18E-05	-0.711285448	0.014	0.063	0.431674977
ACTN1	1.19E-05	-0.620439669	0.024	0.082	0.434070472
GALNT14	1.19E-05	-4.062285844	0.002	0.037	0.435944451
STAT5B	1.20E-05	0.362019586	0.175	0.327	0.439665827
NUP37	1.20E-05	-0.742695719	0.017	0.07	0.440358579
AC027097.2	1.21E-05	0.350861974	0.145	0.276	0.441607163
TRIT1	1.22E-05	0.275115274	0.052	0.129	0.447818257
DNAJC10	1.23E-05	0.317333467	0.065	0.149	0.451249779
ZMPSTE24	1.23E-05	0.353020387	0.04	0.109	0.451718706
C19orf47	1.24E-05	-2.067632556	0.002	0.037	0.45229788
AL354809.1	1.24E-05	-0.370538432	0.012	0.06	0.452695658
CYP1B1	1.24E-05	-1.821939583	0.01	0.056	0.455335713
AL138828.1	1.27E-05	-0.709135266	0.031	0.093	0.463397175
CARD6	1.27E-05	-0.370359407	0.033	0.097	0.463883884
STS	1.27E-05	-0.436504233	0.024	0.082	0.46481493
C12orf73	1.27E-05	-0.953017031	0.016	0.066	0.465791884
ANKRD40	1.29E-05	-0.391575093	0.024	0.082	0.473553825
FAH	1.29E-05	-0.283371714	0.03	0.091	0.473865103
AC131571.1	1.30E-05	-0.385614908	0.024	0.082	0.475762917
MBP	1.30E-05	0.339708324	0.297	0.532	0.475857881
NSUN4	1.31E-05	0.333391404	0.047	0.121	0.478574957
AC026202.2	1.31E-05	-0.622596507	0.021	0.076	0.478837178
AVIL	1.31E-05	0.278111389	0.077	0.168	0.480074671
RBCK1	1.31E-05	-0.468157684	0.024	0.082	0.480210432
[truncated: 5,668 more rows]
