# Supplementary material for: Identification of MTURN as a trained immunity-related biomarker for heart failure via integrative transcriptomic machine learning analysis and experimental validation
Source: Front Immunol. 2026 Feb 18;17:1739660. doi: 10.3389/fimmu.2026.1739660 (PMC12957145; doi:10.3389/fimmu.2026.1739660)
Supplement: Supplementary file 11 [file DataSheet11.xlsx]

## Sheet: Sheet1
Abbreviation	Full Term
2−ΔΔCt	Comparative Ct method
ACE	Angiotensin-Converting Enzyme
ADAM11	ADAM metallopeptidase domain 11
ALDH1A2	Aldehyde dehydrogenase 1 family member A2
ANKRD1	Ankyrin repeat domain 1
ANOVA	Analysis of Variance
AQP3	Aquaporin 3
ARNI(s)	Angiotensin Receptor–Neprilysin Inhibitor(s)
AUC	Area Under the Curve
BGN	Biglycan
BP	Biological Process
C3	Complement C3
CA14	Carbonic anhydrase 14
CC	Cellular Component
CCR2	C-C motif chemokine receptor 2
CD36	CD36 molecule
cDNA	Complementary DNA
CDS	CellDataSet
CEACAM3	Carcinoembryonic antigen-related cell adhesion molecule 3
CFD	Complement factor D
CFH	Complement factor H
CFHR1	Complement factor H related 1
CIBERSORT	Cell-type Identification By Estimating Relative Subsets Of RNA Transcripts
CKM	Creatine kinase, M-type
CM	Conditioned Medium
CMP(s)	Common Myeloid Progenitor(s)
CO₂	Carbon Dioxide
COL23A1	Collagen type XXIII alpha 1 chain
CPNE5	Copine 5
CXCL10	C-X-C motif chemokine ligand 10
CXCL8	C-X-C motif chemokine ligand 8
CYGB	Cytoglobin
DCM	Dilated Cardiomyopathy
DEG(s)	Differentially Expressed Gene(s)
DIAPH1	Diaphanous related formin 1
DMEM	Dulbecco’s Modified Eagle Medium
DMEM/F12	DMEM : Ham’s F-12 Nutrient Mixture
DUSP1	Dual specificity phosphatase 1
EDN1	Endothelin 1
EIF3	Eukaryotic translation initiation factor 3 (complex)
ENO2	Enolase 2
F2R	Coagulation factor II thrombin receptor (PAR1)
F2RL2	Coagulation factor II receptor-like 2 (PAR3)
FBS	Fetal Bovine Serum
FCGR3A	Fc gamma receptor IIIa
FCGR3B	Fc gamma receptor IIIb
FDR	False Discovery Rate
FHL1	Four and a half LIM domains 1
FN1	Fibronectin 1
FPKM	Fragments Per Kilobase of transcript per Million mapped reads
FWER	Family-Wise Error Rate
GEO	Gene Expression Omnibus
GLM	Generalized Linear Model
GO	Gene Ontology
GSEA	Gene Set Enrichment Analysis
HBA1	Hemoglobin subunit alpha 1
HBA2	Hemoglobin subunit alpha 2
HBB	Hemoglobin subunit beta
HCM	Hypertrophic Cardiomyopathy
HF	Heart Failure
HFpEF	Heart Failure with Preserved Ejection Fraction
HFrEF	Heart Failure with Reduced Ejection Fraction
HK2	Hexokinase 2
hMDM(s)	Human Monocyte-Derived Macrophage(s)
HSC(s)	Hematopoietic Stem Cell(s)
IGSF6	Immunoglobulin superfamily member 6
IL1B	Interleukin 1 beta
IL1RN	Interleukin 1 receptor antagonist
KEGG	Kyoto Encyclopedia of Genes and Genomes
KNN	K-Nearest Neighbors
LASSO	Least Absolute Shrinkage and Selection Operator
LM22	Leukocyte signature matrix of 22 immune cell types
log₂FC	Log2 Fold Change
LPS	Lipopolysaccharide
LV	Left Ventricle / Left Ventricular
M0/M1/M2	(Deconvolution-inferred) macrophage states
MF	Molecular Function
mRNA	Messenger RNA
MSigDB	Molecular Signatures Database
NAFLD	Non-Alcoholic Fatty Liver Disease
NES	Normalized Enrichment Score
NF	Non-Failing
NF-κB	Nuclear Factor Kappa-light-chain-enhancer of activated B cells
NNET	Neural Network
oxLDL	Oxidized Low-Density Lipoprotein
P/S	Penicillin–Streptomycin
PC1/PC2/PC3	Principal Component 1/2/3
PCA	Principal Component Analysis
PHAD	Phosphorylated Hexa-acyl Disaccharide
PMA	Phorbol 12-Myristate 13-Acetate
qPCR	Quantitative PCR
R²	Coefficient of Determination
RBF kernel	Radial Basis Function kernel
RF	Random Forest
RNA-seq	RNA Sequencing
ROC	Receiver Operating Characteristic
RPMI-1640	Roswell Park Memorial Institute 1640 Medium
RT-qPCR	Reverse Transcription quantitative PCR
SCP1303	Single Cell Portal project 1303
scRNA-seq	Single-cell RNA Sequencing
SD	Standard Deviation
SMD	Standardized Mean Difference
Spearman r	Spearman correlation coefficient
SVM	Support Vector Machine
THP-1	THP-1 human monocytic cell line
TLR / TLR4	Toll-like Receptor / Toll-like Receptor 4
TOM	Topological Overlap Matrix
Tregs	Regulatory T cells
UMAP	Uniform Manifold Approximation and Projection
UMI	Unique Molecular Identifier
VCAM-1	Vascular Cell Adhesion Molecule 1
WGCNA	Weighted Gene Co-expression Network Analysis
β	Soft-thresholding power
ε	Pseudocount
